# Supplementary material for: Identification, characterization, and validation of NBS-encoding genes in grass pea
Source: Front Genet. 2023 Jun 20;14:1187597. doi: 10.3389/fgene.2023.1187597 (PMC10318170; doi:10.3389/fgene.2023.1187597)
Supplement: Supplementary file 1 [file Table1.XLS]

## Sheet: supplementery1_GeneEnrichment
Table displaying gene enrichment analysis of the LsNBS genes.
#queryIndex	queryItem	stringId	identity	bitscore	preferredName	annotation	# background genes	genes_number	category	chart color	description	FDR value	network.SUID	p-value	term name	transferred FDR value
1	LSNBS_D1	3880.AES96477	48.4	535.4	AES96477	LRR and NB-ARC domain disease resistance protein; Leucine-rich repeat protein soc-2-like protein ; Belongs to the disease resistance NB-LRR family	2858	52	UniProt Keywords		Coiled coil	6.71e-28	78	8.83e-30	KW-0175	2.71733
2	LSNBS_D2	3880.AES90455	71.8	429.5	AES90455	LRR and NB-ARC domain disease resistance protein, putative; Disease resistance protein ; Belongs to the disease resistance NB-LRR family	473	49	UniProt Keywords		Leucine-rich repeat1	6.24e-60	78	2.05e-62	KW-0433	5.92048
3	LSNBS_D3	3880.AES68755	52.4	327.4	AES68755	LRR and NB-ARC domain disease resistance protein; Disease resistance protein I-2 ; Belongs to the disease resistance NB-LRR family	864	49	UniProt Keywords		Repeat	3.63e-48	78	2.39e-50	KW-0677	4.74401
4	LSNBS_D4	3880.AET01737	72	846.7	AET01737	Disease resistance protein (TIR-NBS-LRR class); Resistance protein ; Belongs to the disease resistance NB-LRR family	2545	32	UniProt Keywords		Hydrolase	9.9e-12	78	2.28e-13	KW-0378	1.10044
5	LSNBS_D5	3880.AES68743	46.3	337.8	AES68743	LRR and NB-ARC domain disease resistance protein; NBS resistance protein ; Belongs to the disease resistance NB-LRR family	120	24	UniProt Keywords		Plant defense	2.28e-34	78	2.25e-36	KW-0611	3.36421
6	LSNBS_D6	3880.AES68740	48.4	516.2	AES68740	LRR and NB-ARC domain disease resistance protein; Cc-nbs-lrr resistance protein ; Belongs to the disease resistance NB-LRR family	1095	13	UniProt Keywords		DNA-binding	0.0004	78	1.05e-05	KW-0238	0.339794
7	LSNBS_D7	3880.AES76424	68.4	595.5	AES76424	NB-ARC domain protein; Resistance protein	235	49	SMART Domains		Toll - interleukin 1 - resistance	1.89e-73	78	4.2e-76	SM00255	7.27235
8	LSNBS_D8	3880.AES58780	56.2	427.9	AES58780	NB-ARC domain disease resistance protein; Cc-nbs resistance protein ; Belongs to the disease resistance NB-LRR family	431	23	SMART Domains		Leucine-rich repeats, outliers	2.54e-20	78	1.12e-22	SM00370	1.95952
9	LSNBS_D9	3880.AES71603	70.2	518.8	AES71603	Disease resistance protein (TIR-NBS-LRR class), putative; Tir-nbs-lrr resistance protein	361	20	SMART Domains		ATPases associated with a variety of cellular activities	6.2e-18	78	4.13e-20	SM00382	1.72076
10	LSNBS_D10	3880.AES69655	45.5	275	AES69655	LRR and NB-ARC domain disease resistance protein; Cc-nbs-lrr resistance protein ; Belongs to the disease resistance NB-LRR family	181	5	KEGG Pathways		Plant-pathogen interaction	21	78	0.00016	mtr04626	0.167778
11	LSNBS_D11	3880.AES58780	61.3	1117.8	AES58780	NB-ARC domain disease resistance protein; Cc-nbs resistance protein ; Belongs to the disease resistance NB-LRR family	502	117	InterPro Domains		NB-ARC	1.39e-213	78	3.06e-217	IPR002182	21.2857
12	LSNBS_D12	3880.AES71603	62.8	612.8	AES71603	Disease resistance protein (TIR-NBS-LRR class), putative; Tir-nbs-lrr resistance protein	1483	117	InterPro Domains		P-loop containing nucleoside triphosphate hydrolase	1.86e-162	78	8.19e-166	IPR027417	16.173
13	LSNBS_D13	3880.AES93615	80.5	809.3	AES93615	Disease resistance protein (tir-nbs-lrr class); TIR-NBS-LRR type disease resistance protein	1283	111	InterPro Domains		Leucine-rich repeat domain superfamily	3.37e-153	78	2.22e-156	IPR032675	15.2472
14	LSNBS_D14	3880.AES59503	75	339.3	AES59503	Disease resistance protein (CC-NBS-LRR class) family protein; Nbs-lrr resistance protein ; Belongs to the disease resistance NB-LRR family	377	60	InterPro Domains		Winged helix-like DNA-binding domain superfamily	4.77e-85	78	4.19e-88	IPR036388	8.43215
15	LSNBS_D15	3880.AET01380	78.2	549.3	AET01380	Disease resistance protein (tir-nbs-lrr class), putative; TMV resistance protein N ; Belongs to the disease resistance NB-LRR family	260	50	InterPro Domains		Toll/interleukin-1 receptor(TIR) domain	3.34e-73	78	3.68e-76	IPR035897	7.24763
16	LSNBS_D16	3880.AET01388	77.5	391	AET01388	Disease resistance protein (TIR-NBS-LRR class); Resistance protein	197	47	InterPro Domains		Rx, N-terminal	2.05e-72	78	2.71e-75	IPR041118	7.16882
17	LSNBS_D17	3880.AES81335	59.6	292.4	AES81335	LRR and NB-ARC domain disease resistance protein; Belongs to the disease resistance NB-LRR family	261	33	InterPro Domains		Winged helix DNA-binding domain	2.76e-41	78	4.86e-44	IPR036390	4.05591
18	LSNBS_D18	3880.AES85415	80.6	548.1	AES85415	Disease resistance protein (TIR-NBS-LRR class), putative; Cellulose synthase ; Belongs to the disease resistance NB-LRR family	99	24	InterPro Domains		Virus X resistance protein-like, coiled-coil domain	1.86e-35	78	3.68e-38	IPR038005	3.47305
19	LSNBS_D19	3880.AES96716	53.7	444.5	AES96716	Disease resistance protein (tir-nbs-lrr class); Disease resistance-like protein ; Belongs to the disease resistance NB-LRR family	324	18	InterPro Domains		AAA+ ATPase domain	1.51e-15	78	3.32e-18	IPR003593	1.4821
20	LSNBS_D20	3880.AES90455	61.4	1018.1	AES90455	LRR and NB-ARC domain disease resistance protein, putative; Disease resistance protein ; Belongs to the disease resistance NB-LRR family	290	16	InterPro Domains		Leucine-rich repeat, typical subtype	1.25e-13	78	3.02e-16	IPR003591	1.29031
21	LSNBS_D21	3880.AES69033	49	487.6	AES69033	Nb-arc domain disease resistance protein; NB-LRR type disease resistance protein Rps1-k-2 ; Belongs to the disease resistance NB-LRR family	10	4	InterPro Domains		Powdery mildew resistance protein, RPW8 domain	1.64e-05	78	5.05e-08	IPR008808	0.478516
22	LSNBS_D22	3880.AES87058	62.4	455.3	AES87058	Disease resistance protein (TIR-NBS-LRR class); Nbs-lrr resistance protein ; Belongs to the disease resistance NB-LRR family	5658	105	GO Process		Response to stimulus	6.25e-73	78	3.13e-76	GO:0050896	7.22041
23	LSNBS_D23	3880.AES93615	65.9	470.7	AES93615	Disease resistance protein (tir-nbs-lrr class); TIR-NBS-LRR type disease resistance protein	1502	104	GO Process		Defense response	6.99e-129	78	1.17e-132	GO:0006952	12.8156
24	LSNBS_D24	3880.AET00787	64.2	701.8	AET00787	Lrr and nb-arc domain disease resistance protein; NB-LRR type disease resistance protein Rps1-k-2 ; Belongs to the disease resistance NB-LRR family	3249	42	GO Process		Cellular response to stimulus	1.14e-15	78	4.01e-18	GO:0051716	1.49431
25	LSNBS_D25	3880.AES89895	60.1	662.1	AES89895	Disease resistance protein (TIR-NBS-LRR class), putative; Tir-nbs-lrr resistance protein	485	41	GO Process		Immune system process	1.79e-45	78	2.39e-48	GO:0002376	4.47471
26	LSNBS_D26	3880.AES69365	71.2	1297	AES69365	LRR and NB-ARC domain disease resistance protein; Belongs to the disease resistance NB-LRR family	207	38	GO Process		Host programmed cell death induced by symbiont	2.42e-53	78	1.62e-56	GO:0034050	5.26162
27	LSNBS_D27	3880.AES59502	86.9	701.4	AES59502	Disease resistance protein (CC-NBS-LRR class) family protein; Nbs-lrr resistance protein ; Belongs to the disease resistance NB-LRR family	398	38	GO Process		Innate immune response	9.72e-44	78	1.46e-46	GO:0045087	4.30123
28	LSNBS_D28	3880.AES68344	40.8	288.5	AES68344	NB-ARC domain disease resistance protein; NBS resistance protein ; Belongs to the disease resistance NB-LRR family	1609	38	GO Process		Cellular response to stress	1.61e-22	78	4.57e-25	GO:0033554	2.17932
29	LSNBS_D29	3880.AES89886	71.7	662.5	AES89886	Disease resistance protein (TIR-NBS-LRR class); Tir-nbs-lrr resistance protein	1589	37	GO Process		Signal transduction	1.19e-21	78	3.57e-24	GO:0007165	2.09245
30	LSNBS_D31	3880.AES98707	76.3	761.1	AES98707	Disease resistance protein rga4; NBS-LRR resistance protein ; Belongs to the disease resistance NB-LRR family	181	35	GO Process		Plant-type hypersensitive response	1.37e-49	78	1.15e-52	GO:0009626	4.88633
31	LSNBS_D32	3880.AET01767	37.4	316.2	AET01767	NB-ARC domain disease resistance protein, putative; Disease resistance RPP8-like protein ; Belongs to the disease resistance NB-LRR family	3525	105	GO Function		ATP binding	3.53e-94	78	3.31e-97	GO:0005524	9.34522
32	LSNBS_D33	3880.AES58780	61.5	1074.7	AES58780	NB-ARC domain disease resistance protein; Cc-nbs resistance protein ; Belongs to the disease resistance NB-LRR family	508	104	GO Function		ADP binding	2.66e-175	78	1.25e-178	GO:0043531	17.4575
33	LSNBS_D34	3880.AES69000	66.7	395.2	AES69000	Disease resistance protein (TIR-NBS-LRR class); Resistance protein ; Belongs to the disease resistance NB-LRR family	145	36	GO Function		NAD+ nucleotidase, cyclic ADP-ribose generating	1.35e-55	78	1.08e-57	GO:0061809	5.48697
34	LSNBS_D35	3880.AES81335	71	694.5	AES81335	LRR and NB-ARC domain disease resistance protein; Belongs to the disease resistance NB-LRR family	47	4	GO Function		Ubiquitin binding	1	78	1.17e-05	GO:0043130	0.3
35	LSNBS_D36	3880.AES81335	66.1	846.3	AES81335	LRR and NB-ARC domain disease resistance protein; Belongs to the disease resistance NB-LRR family	19439	107	GO Component		Cellular anatomical entity	1.63e-22	78	4.84e-25	GO:0110165	2.17878
36	LSNBS_D37	3880.AES89888	71.7	720.7	AES89888	Disease resistance protein (TIR-NBS-LRR class); Tir-nbs-lrr resistance protein	3203	59	GO Component		Plasma membrane	1.01e-31	78	1.01e-34	GO:0005886	3.09957
37	LSNBS_D38	3880.AES71603	67.8	280.8	AES71603	Disease resistance protein (TIR-NBS-LRR class), putative; Tir-nbs-lrr resistance protein	62	5	GO Component		Extrinsic component of plasma membrane	0.00023	78	1.14e-06	GO:0019897	0.363827
38	LSNBS_D39	3880.AES69655	63.7	1293.5	AES69655	LRR and NB-ARC domain disease resistance protein; Cc-nbs-lrr resistance protein ; Belongs to the disease resistance NB-LRR family
39	LSNBS_D40	3880.AES69123	61.2	914.8	AES69123	LRR and NB-ARC domain disease resistance protein; NBS resistance protein ; Belongs to the disease resistance NB-LRR family
40	LSNBS_D56	3880.AES86804	68	414.8	AES86804	Disease resistance protein (TIR-NBS-LRR class); TIR-NBS-LRR RCT1 resistance protein ; Belongs to the disease resistance NB-LRR family
41	LSNBS_D57	3880.AES90455	73.5	559.7	AES90455	LRR and NB-ARC domain disease resistance protein, putative; Disease resistance protein ; Belongs to the disease resistance NB-LRR family
42	LSNBS_D51	3880.AES98657	74.4	570.1	AES98657	NB-ARC domain disease resistance protein; NBS-LRR resistance protein ; Belongs to the disease resistance NB-LRR family
43	LSNBS_D52	3880.AET01379	65	214.5	AET01379	Disease resistance protein (TIR-NBS-LRR class), putative; NBS resistance protein ; Belongs to the disease resistance NB-LRR family
44	LSNBS_D53	3880.AES85415	43.7	390.2	AES85415	Disease resistance protein (TIR-NBS-LRR class), putative; Cellulose synthase ; Belongs to the disease resistance NB-LRR family
45	LSNBS_D54	3880.AES90455	70.3	617.5	AES90455	LRR and NB-ARC domain disease resistance protein, putative; Disease resistance protein ; Belongs to the disease resistance NB-LRR family
46	LSNBS_D61	3880.AES96283	77.7	589	AES96283	Nb-arc domain disease resistance protein; Belongs to the disease resistance NB-LRR family
47	LSNBS_D62	3880.AES69655	69.6	475.7	AES69655	LRR and NB-ARC domain disease resistance protein; Cc-nbs-lrr resistance protein ; Belongs to the disease resistance NB-LRR family
48	LSNBS_D63	3880.AET01356	65	1040	AET01356	NB-ARC domain disease resistance protein; Cc-nbs-lrr resistance protein ; Belongs to the disease resistance NB-LRR family
49	LSNBS_D64	3880.AES68752	68.4	103.6	AES68752	LRR and NB-ARC domain disease resistance protein; Resistance protein ; Belongs to the disease resistance NB-LRR family
50	LSNBS_D65	3880.AET01406	71.1	410.6	AET01406	Disease resistance protein (TIR-NBS-LRR class); TMV resistance protein N ; Belongs to the disease resistance NB-LRR family
51	LSNBS_D66	3880.AES78240	31.3	142.9	AES78240	LRR and NB-ARC domain disease resistance protein; Cc-nbs-lrr resistance protein ; Belongs to the disease resistance NB-LRR family
52	LSNBS_D67	3880.AET01356	71.9	696	AET01356	NB-ARC domain disease resistance protein; Cc-nbs-lrr resistance protein ; Belongs to the disease resistance NB-LRR family
53	LSNBS_D68	3880.AES68885	42.4	229.9	AES68885	Nb-arc domain disease resistance protein; Disease resistance protein
54	LSNBS_D69	3880.AET04025	82.8	505	AET04025	Nb-arc domain disease resistance protein; Disease resistance protein
55	LSNBS_D70	3880.AES80276	76	866.7	AES80276	Disease resistance protein (TIR-NBS-LRR class); TMV resistance protein N ; Belongs to the disease resistance NB-LRR family
56	LSNBS_D71	3880.AET01360	75.6	615.5	AET01360	LRR and NB-ARC domain disease resistance protein; Cc-nbs-lrr resistance protein ; Belongs to the disease resistance NB-LRR family
57	LSNBS_D72	3880.AES89888	57.5	585.9	AES89888	Disease resistance protein (TIR-NBS-LRR class); Tir-nbs-lrr resistance protein
58	LSNBS_D73	3880.AES68885	44.3	251.1	AES68885	Nb-arc domain disease resistance protein; Disease resistance protein
59	LSNBS_D74	3880.AES80277	46.3	293.5	AES80277	Lrr and nb-arc domain disease resistance protein; NBS-LRR type disease resistance protein ; Belongs to the disease resistance NB-LRR family
60	LSNBS_D75	3880.AES80277	73.3	842.8	AES80277	Lrr and nb-arc domain disease resistance protein; NBS-LRR type disease resistance protein ; Belongs to the disease resistance NB-LRR family
61	LSNBS_D76	3880.AES81335	69.4	726.9	AES81335	LRR and NB-ARC domain disease resistance protein; Belongs to the disease resistance NB-LRR family
62	LSNBS_D77	3880.AES65375	27.7	127.5	AES65375	Disease resistance protein (cc-nbs-lrr class) family protein; Disease resistance RPP8-like protein ; Belongs to the disease resistance NB-LRR family
63	LSNBS_D79	3880.AET03614	74.2	774.2	AET03614	Disease resistance protein (TIR-NBS-LRR class); TMV resistance protein N ; Belongs to the disease resistance NB-LRR family
64	LSNBS_D80	3880.AES69765	68.2	1515	AES69765	LRR and NB-ARC domain disease resistance protein; Cc-nbs resistance protein ; Belongs to the disease resistance NB-LRR family
65	LSNBS_D41	3880.AET03614	70	701.8	AET03614	Disease resistance protein (TIR-NBS-LRR class); TMV resistance protein N ; Belongs to the disease resistance NB-LRR family
66	LSNBS_D42	3880.AET01612	73.1	840.5	AET01612	Disease resistance protein (tir-nbs-lrr class); Disease resistance protein
67	LSNBS_D43	3880.AES77849	56.6	986.9	AES77849	Disease resistance protein (CC-NBS-LRR class) family protein; Resistance protein ; Belongs to the disease resistance NB-LRR family
68	LSNBS_D44	3880.AES90455	73	527.3	AES90455	LRR and NB-ARC domain disease resistance protein, putative; Disease resistance protein ; Belongs to the disease resistance NB-LRR family
69	LSNBS_D45	3880.AES81338	62.3	868.2	AES81338	NBS-LRR disease resistance protein ; Belongs to the disease resistance NB-LRR family
70	LSNBS_D47	3880.AES95649	82.5	1322.4	AES95649	Disease resistance protein (cc-nbs-lrr class) family protein; Disease resistance protein RPP8 ; Belongs to the disease resistance NB-LRR family
71	LSNBS_D48	3880.AES81130	80.1	398.3	AES81130	Disease resistance protein (TIR-NBS-LRR class); TMV resistance protein N ; Belongs to the disease resistance NB-LRR family
72	LSNBS_D49	3880.AES76178	67.9	607.1	AES76178	Disease resistance protein (TIR-NBS-LRR class); Resistance protein
73	LSNBS_D50	3880.AES66930	57.4	502.7	AES66930	Disease resistance protein (tir-nbs-lrr class), putative; TIR-NBS-LRR type disease resistance protein
74	LSNBS_D90	3880.AES63743	59.5	320.1	AES63743	Disease resistance protein (tir-nbs-lrr class); Disease resistance-like protein GS4-5
75	LSNBS_D91	3880.AES81335	66.2	901.4	AES81335	LRR and NB-ARC domain disease resistance protein; Belongs to the disease resistance NB-LRR family
76	LSNBS_D93	3880.AES71024	77.8	672.2	AES71024	NB-ARC domain disease resistance protein; NBS-containing resistance-like protein ; Belongs to the disease resistance NB-LRR family
77	LSNBS_D94	3880.AES81335	62	925.2	AES81335	LRR and NB-ARC domain disease resistance protein; Belongs to the disease resistance NB-LRR family
78	LSNBS_D95	3880.AET01724	68.6	640.2	AET01724	Disease resistance protein (TIR-NBS-LRR class); NBS-containing resistance-like protein
79	LSNBS_D96	3880.AES85415	52.7	651	AES85415	Disease resistance protein (TIR-NBS-LRR class), putative; Cellulose synthase ; Belongs to the disease resistance NB-LRR family
80	LSNBS_D97	3880.AET01724	63.3	504.2	AET01724	Disease resistance protein (TIR-NBS-LRR class); NBS-containing resistance-like protein
81	LSNBS_D98	3880.AES89886	74.7	677.2	AES89886	Disease resistance protein (TIR-NBS-LRR class); Tir-nbs-lrr resistance protein
82	LSNBS_D99	3880.AES69765	68.8	349	AES69765	LRR and NB-ARC domain disease resistance protein; Cc-nbs resistance protein ; Belongs to the disease resistance NB-LRR family
83	LSNBS_D100	3880.AES69324	62.1	333.6	AES69324	Cc-nbs-lrr resistance protein ; Belongs to the disease resistance NB-LRR family
84	LSNBS_D101	3880.AES89816	62.4	401.4	AES89816	Disease resistance protein (tir-nbs-lrr class), putative; TIR-NBS-LRR type disease resistance protein
85	LSNBS_D102	3880.AET01406	84.9	786.2	AET01406	Disease resistance protein (TIR-NBS-LRR class); TMV resistance protein N ; Belongs to the disease resistance NB-LRR family
86	LSNBS_D103	3880.AES95694	59.1	358.2	AES95694	Leucine-rich repeat protein shoc2; Cc-nbs-lrr resistance protein ; Belongs to the disease resistance NB-LRR family
87	LSNBS_D104	3880.AES86808	62.6	246.1	AES86808	Disease resistance protein (TIR-NBS-LRR class); TIR-NBS-LRR RCT1-like resistance protein
88	LSNBS_D105	3880.AES95690	67.6	1051.2	AES95690	LRR and NB-ARC domain disease resistance protein, putative; Cc-nbs-lrr resistance protein ; Belongs to the disease resistance NB-LRR family
89	LSNBS_D106	3880.AET01724	66	423.3	AET01724	Disease resistance protein (TIR-NBS-LRR class); NBS-containing resistance-like protein
90	LSNBS_D107	3880.AES90455	61	901.4	AES90455	LRR and NB-ARC domain disease resistance protein, putative; Disease resistance protein ; Belongs to the disease resistance NB-LRR family
91	LSNBS_D108	3880.AES68740	48.4	399.1	AES68740	LRR and NB-ARC domain disease resistance protein; Cc-nbs-lrr resistance protein ; Belongs to the disease resistance NB-LRR family
92	LSNBS_D109	3880.AES69013	56.4	186	AES69013	LRR and NB-ARC domain disease resistance protein; Cc-nbs-lrr resistance protein ; Belongs to the disease resistance NB-LRR family
93	LSNBS_D110	3880.AES69682	72.9	352.1	AES69682	LRR and NB-ARC domain disease resistance protein, putative; Cc-nbs-lrr resistance protein ; Belongs to the disease resistance NB-LRR family
94	LSNBS_D111	3880.AES69845	49.1	298.5	AES69845	Lrr and nb-arc domain disease resistance protein; NBS-LRR type disease resistance protein ; Belongs to the disease resistance NB-LRR family
95	LSNBS_D112	3880.AES71273	74.2	665.6	AES71273	Disease resistance protein (TIR-NBS-LRR class), putative; TMV resistance protein N ; Belongs to the disease resistance NB-LRR family
96	LSNBS_D113	3880.AES70479	62.6	791.2	AES70479	NB-ARC domain disease resistance protein; Cc-nbs resistance protein ; Belongs to the disease resistance NB-LRR family
97	LSNBS_D114	3880.AES99125	37.3	431.4	AES99125	Nbs-lrr type disease resistance protein; Disease resistance protein RGA2 ; Belongs to the disease resistance NB-LRR family
98	LSNBS_D115	3880.AES58780	55.6	376.7	AES58780	NB-ARC domain disease resistance protein; Cc-nbs resistance protein ; Belongs to the disease resistance NB-LRR family
99	LSNBS_D116	3880.AES89886	52.3	430.6	AES89886	Disease resistance protein (TIR-NBS-LRR class); Tir-nbs-lrr resistance protein
100	LSNBS_D117	3880.AES89816	63.8	615.9	AES89816	Disease resistance protein (tir-nbs-lrr class), putative; TIR-NBS-LRR type disease resistance protein
101	LSNBS_D118	3880.AES98702	69.1	191	AES98702	Disease resistance protein rga4; Cc-nbs-lrr resistance protein ; Belongs to the disease resistance NB-LRR family
102	LSNBS_D119	3880.AES98657	53.2	142.9	AES98657	NB-ARC domain disease resistance protein; NBS-LRR resistance protein ; Belongs to the disease resistance NB-LRR family
103	LSNBS_D87	3880.AES71024	82.4	685.6	AES71024	NB-ARC domain disease resistance protein; NBS-containing resistance-like protein ; Belongs to the disease resistance NB-LRR family
104	LSNBS_D88	3880.AES68666	46.1	615.9	AES68666	Nbs-lrr disease resistance protein; NBS resistance protein ; Belongs to the disease resistance NB-LRR family
105	LSNBS_D89	3880.AES81338	65.7	912.5	AES81338	NBS-LRR disease resistance protein ; Belongs to the disease resistance NB-LRR family
106	LSNBS_D82	3880.AES81339	70.2	315.5	AES81339	Nbs-lrr disease resistance protein; Disease resistance protein ; Belongs to the disease resistance NB-LRR family
107	LSNBS_D83	3880.AES59502	84.6	488	AES59502	Disease resistance protein (CC-NBS-LRR class) family protein; Nbs-lrr resistance protein ; Belongs to the disease resistance NB-LRR family
108	LSNBS_D84	3880.AES89816	54.9	490.7	AES89816	Disease resistance protein (tir-nbs-lrr class), putative; TIR-NBS-LRR type disease resistance protein
109	LSNBS_D85	3880.AES69329	45.6	391	AES69329	Disease resistance protein (CC-NBS-LRR class) family protein; Cc-nbs-lrr resistance protein ; Belongs to the disease resistance NB-LRR family
110	LSNBS_D146	3880.AET03614	74.7	709.9	AET03614	Disease resistance protein (TIR-NBS-LRR class); TMV resistance protein N ; Belongs to the disease resistance NB-LRR family
111	LSNBS_D147	3880.AES70789	55.4	914.1	AES70789	LRR and NB-ARC domain disease resistance protein, putative; Cc-nbs-lrr resistance protein ; Belongs to the disease resistance NB-LRR family
112	LSNBS_D148	3880.AES69584	61.6	1092	AES69584	NB-ARC domain disease resistance protein; Cc-nbs-lrr resistance protein ; Belongs to the disease resistance NB-LRR family
113	LSNBS_D150	3880.AET03614	71.2	311.2	AET03614	Disease resistance protein (TIR-NBS-LRR class); TMV resistance protein N ; Belongs to the disease resistance NB-LRR family
114	LSNBS_D140	3880.AES69655	72.2	1231.9	AES69655	LRR and NB-ARC domain disease resistance protein; Cc-nbs-lrr resistance protein ; Belongs to the disease resistance NB-LRR family
115	LSNBS_D141	3880.AES78724	84.6	926	AES78724	Disease resistance protein (TIR-NBS-LRR class), putative; TMV resistance protein N ; Belongs to the disease resistance NB-LRR family
116	LSNBS_D142	3880.AES69765	62.7	1303.1	AES69765	LRR and NB-ARC domain disease resistance protein; Cc-nbs resistance protein ; Belongs to the disease resistance NB-LRR family
117	LSNBS_D143	3880.AET03614	73	811.2	AET03614	Disease resistance protein (TIR-NBS-LRR class); TMV resistance protein N ; Belongs to the disease resistance NB-LRR family
118	LSNBS_D144	3880.AET01737	70.9	833.6	AET01737	Disease resistance protein (TIR-NBS-LRR class); Resistance protein ; Belongs to the disease resistance NB-LRR family
119	LSNBS_D151	3880.AES96276	80.2	136	AES96276	Nb-arc domain disease resistance protein; Belongs to the disease resistance NB-LRR family
120	LSNBS_D152	3880.AET01406	85.5	800	AET01406	Disease resistance protein (TIR-NBS-LRR class); TMV resistance protein N ; Belongs to the disease resistance NB-LRR family
121	LSNBS_D154	3880.AES81293	87.8	800.4	AES81293	TMV resistance protein N
122	LSNBS_D155	3880.AES65375	47.8	514.2	AES65375	Disease resistance protein (cc-nbs-lrr class) family protein; Disease resistance RPP8-like protein ; Belongs to the disease resistance NB-LRR family
123	LSNBS_D156	3880.AES70789	72	663.7	AES70789	LRR and NB-ARC domain disease resistance protein, putative; Cc-nbs-lrr resistance protein ; Belongs to the disease resistance NB-LRR family
124	LSNBS_D157	3880.AES65375	46.1	307	AES65375	Disease resistance protein (cc-nbs-lrr class) family protein; Disease resistance RPP8-like protein ; Belongs to the disease resistance NB-LRR family
125	LSNBS_D158	3880.AET01625	45	346.3	AET01625	Disease resistance protein (tir-nbs-lrr class), putative; Disease resistance protein
126	LSNBS_D159	3880.AET01630	62.4	642.1	AET01630	Disease resistance protein (TIR-NBS-LRR class); Nbs-lrr resistance protein
127	LSNBS_D160	3880.AES65375	48.4	275.8	AES65375	Disease resistance protein (cc-nbs-lrr class) family protein; Disease resistance RPP8-like protein ; Belongs to the disease resistance NB-LRR family
128	LSNBS_D120	3880.AES71273	76.7	954.9	AES71273	Disease resistance protein (TIR-NBS-LRR class), putative; TMV resistance protein N ; Belongs to the disease resistance NB-LRR family
129	LSNBS_D121	3880.AES96359	83.4	624.8	AES96359	TIR-NBS-LRR class disease resistance protein; NBS-containing resistance-like protein
130	LSNBS_D122	3880.AES59503	78.1	350.5	AES59503	Disease resistance protein (CC-NBS-LRR class) family protein; Nbs-lrr resistance protein ; Belongs to the disease resistance NB-LRR family
131	LSNBS_D123	3880.AES86808	68.6	605.1	AES86808	Disease resistance protein (TIR-NBS-LRR class); TIR-NBS-LRR RCT1-like resistance protein
132	LSNBS_D124	3880.AES81335	61.6	922.2	AES81335	LRR and NB-ARC domain disease resistance protein; Belongs to the disease resistance NB-LRR family
133	LSNBS_D126	3880.AES76176	72.1	662.1	AES76176	Disease resistance protein (tir-nbs-lrr class); Disease resistance-like protein
134	LSNBS_D127	3880.AES68666	47.8	699.5	AES68666	Nbs-lrr disease resistance protein; NBS resistance protein ; Belongs to the disease resistance NB-LRR family
135	LSNBS_D128	3880.AES71667	69.1	697.6	AES71667	Disease resistance protein (tir-nbs-lrr class), putative; TIR-NBS-LRR-TIR type disease resistance protein
136	LSNBS_D129	3880.AES70789	81.7	745.7	AES70789	LRR and NB-ARC domain disease resistance protein, putative; Cc-nbs-lrr resistance protein ; Belongs to the disease resistance NB-LRR family
137	LSNBS_D131	3880.AES96359	84.1	801.2	AES96359	TIR-NBS-LRR class disease resistance protein; NBS-containing resistance-like protein
138	LSNBS_D132	3880.AES71603	74.1	328.6	AES71603	Disease resistance protein (TIR-NBS-LRR class), putative; Tir-nbs-lrr resistance protein
139	LSNBS_D133	3880.AES69308	63.5	1405.2	AES69308	NB-ARC domain disease resistance protein; Cc-nbs resistance protein ; Belongs to the disease resistance NB-LRR family
140	LSNBS_D134	3880.AES89886	49.5	470.7	AES89886	Disease resistance protein (TIR-NBS-LRR class); Tir-nbs-lrr resistance protein
141	LSNBS_D135	3880.AES96469	83.9	457.6	AES96469	NB-ARC domain disease resistance protein; NBS resistance protein
142	LSNBS_D136	3880.AES94763	78	324.7	AES94763	Disease resistance protein (CC-NBS-LRR class) family protein; Cc-nbs-lrr resistance protein ; Belongs to the disease resistance NB-LRR family
143	LSNBS_D137	3880.AES89895	56.1	659.1	AES89895	Disease resistance protein (TIR-NBS-LRR class), putative; Tir-nbs-lrr resistance protein
144	LSNBS_D161	3880.AES65375	43.4	303.1	AES65375	Disease resistance protein (cc-nbs-lrr class) family protein; Disease resistance RPP8-like protein ; Belongs to the disease resistance NB-LRR family
145	LSNBS_D162	3880.AES68885	37.8	287.7	AES68885	Nb-arc domain disease resistance protein; Disease resistance protein
146	LSNBS_D163	3880.AET01630	76.8	712.6	AET01630	Disease resistance protein (TIR-NBS-LRR class); Nbs-lrr resistance protein
147	LSNBS_D164	3880.AET01322	71.1	740	AET01322	NB-ARC domain disease resistance protein; Nbs-lrr resistance protein ; Belongs to the disease resistance NB-LRR family
148	LSNBS_D165	3880.AES86808	48.2	433	AES86808	Disease resistance protein (TIR-NBS-LRR class); TIR-NBS-LRR RCT1-like resistance protein
149	LSNBS_D166	3880.AET01630	75.9	796.6	AET01630	Disease resistance protein (TIR-NBS-LRR class); Nbs-lrr resistance protein
150	LSNBS_D167	3880.AES65375	92.3	443	AES65375	Disease resistance protein (cc-nbs-lrr class) family protein; Disease resistance RPP8-like protein ; Belongs to the disease resistance NB-LRR family
151	LSNBS_D168	3880.AES65375	75.6	496.9	AES65375	Disease resistance protein (cc-nbs-lrr class) family protein; Disease resistance RPP8-like protein ; Belongs to the disease resistance NB-LRR family
152	LSNBS_D169	3880.AES86763	76.6	566.2	AES86763	Disease resistance protein (tir-nbs-lrr class); Disease resistance protein ; Belongs to the disease resistance NB-LRR family
153	LSNBS_D170	3880.AES80224	63.7	619	AES80224	Disease resistance protein (TIR-NBS-LRR class), putative; TIR; TMV resistance protein N
154	LSNBS_D171	3880.AET01630	82.1	889.8	AET01630	Disease resistance protein (TIR-NBS-LRR class); Nbs-lrr resistance protein
155	LSNBS_D180	3880.AES70789	62.3	544.3	AES70789	LRR and NB-ARC domain disease resistance protein, putative; Cc-nbs-lrr resistance protein ; Belongs to the disease resistance NB-LRR family
156	LSNBS_D181	3880.AES81338	60.3	714.5	AES81338	NBS-LRR disease resistance protein ; Belongs to the disease resistance NB-LRR family
157	LSNBS_D182	3880.AES69765	69.3	577.8	AES69765	LRR and NB-ARC domain disease resistance protein; Cc-nbs resistance protein ; Belongs to the disease resistance NB-LRR family
158	LSNBS_D183	3880.AES81130	81.6	608.6	AES81130	Disease resistance protein (TIR-NBS-LRR class); TMV resistance protein N ; Belongs to the disease resistance NB-LRR family
159	LSNBS_D184	3880.AES81130	62.9	520.8	AES81130	Disease resistance protein (TIR-NBS-LRR class); TMV resistance protein N ; Belongs to the disease resistance NB-LRR family
160	LSNBS_D185	3880.AES95654	29.8	183.7	AES95654	Disease resistance protein (CC-NBS-LRR class) family protein; Nbs-lrr resistance protein ; Belongs to the disease resistance NB-LRR family
161	LSNBS_D186	3880.AES96469	55.9	458.8	AES96469	NB-ARC domain disease resistance protein; NBS resistance protein
162	LSNBS_D187	3880.AES81338	64.1	962.6	AES81338	NBS-LRR disease resistance protein ; Belongs to the disease resistance NB-LRR family
163	LSNBS_D188	3880.AES96469	63.2	555.4	AES96469	NB-ARC domain disease resistance protein; NBS resistance protein
164	LSNBS_D189	3880.AES96469	68.2	638.3	AES96469	NB-ARC domain disease resistance protein; NBS resistance protein
165	LSNBS_D190	3880.AET02289	64.3	1444.9	AET02289	Nbs-lrr type disease resistance protein; Disease resistance protein ; Belongs to the disease resistance NB-LRR family
166	LSNBS_D191	3880.AES63743	69.5	502.3	AES63743	Disease resistance protein (tir-nbs-lrr class); Disease resistance-like protein GS4-5
167	LSNBS_D192	3880.AES66938	82.4	774.6	AES66938	Disease resistance protein (tir-nbs-lrr class), putative; Disease-resistance protein
168	LSNBS_D193	3880.AES71024	82.6	441.4	AES71024	NB-ARC domain disease resistance protein; NBS-containing resistance-like protein ; Belongs to the disease resistance NB-LRR family
169	LSNBS_D194	3880.AES76321	59.1	400.2	AES76321	Disease resistance protein (tir-nbs-lrr class), putative; Disease resistance-like protein GS3-4
170	LSNBS_D195	3880.AES81335	58.8	380.9	AES81335	LRR and NB-ARC domain disease resistance protein; Belongs to the disease resistance NB-LRR family
171	LSNBS_D196	3880.AES96527	54.8	433.3	AES96527	Disease resistance-like protein
172	LSNBS_D197	3880.AES69621	75.2	1323.5	AES69621	LRR and NB-ARC domain disease resistance protein; Cc-nbs-lrr resistance protein ; Belongs to the disease resistance NB-LRR family
173	LSNBS_D198	3880.AES87090	52.5	319.3	AES87090	Disease resistance protein (TIR-NBS-LRR class); NBS-containing resistance-like protein
174	LSNBS_D199	3880.AES87058	86.8	475.7	AES87058	Disease resistance protein (TIR-NBS-LRR class); Nbs-lrr resistance protein ; Belongs to the disease resistance NB-LRR family
175	LSNBS_D200	3880.AES65465	57.5	587.4	AES65465	Disease resistance protein (TIR-NBS-LRR class); Tir-nbs-lrr resistance protein
176	LSNBS_D201	3880.AET03053	80.6	596.3	AET03053	Disease resistance protein (TIR-NBS-LRR class), putative; Tir-nbs-lrr resistance protein ; Belongs to the disease resistance NB-LRR family
177	LSNBS_D202	3880.AES76176	73.5	674.9	AES76176	Disease resistance protein (tir-nbs-lrr class); Disease resistance-like protein
178	LSNBS_D203	3880.AES76314	63.8	593.6	AES76314	Disease resistance protein (tir-nbs-lrr class); Disease resistance-like protein
179	LSNBS_D204	3880.AES68696	81.1	912.5	AES68696	Disease resistance protein (CC-NBS-LRR class) family protein; Cc-nbs resistance protein
180	LSNBS_D172	3880.AES69765	75.3	811.2	AES69765	LRR and NB-ARC domain disease resistance protein; Cc-nbs resistance protein ; Belongs to the disease resistance NB-LRR family
181	LSNBS_D173	3880.AES96469	82.1	202.6	AES96469	NB-ARC domain disease resistance protein; NBS resistance protein
182	LSNBS_D174	3880.AES58780	59.7	1157.5	AES58780	NB-ARC domain disease resistance protein; Cc-nbs resistance protein ; Belongs to the disease resistance NB-LRR family
183	LSNBS_D175	3880.AES70789	57.6	416.4	AES70789	LRR and NB-ARC domain disease resistance protein, putative; Cc-nbs-lrr resistance protein ; Belongs to the disease resistance NB-LRR family
185	LSNBS_D177	3880.AES96469	70.4	679.9	AES96469	NB-ARC domain disease resistance protein; NBS resistance protein
186	LSNBS_D178	3880.AES70789	60.2	939.1	AES70789	LRR and NB-ARC domain disease resistance protein, putative; Cc-nbs-lrr resistance protein ; Belongs to the disease resistance NB-LRR family
187	LSNBS_D179	3880.AES68745	50.1	371.3	AES68745	LRR and NB-ARC domain disease resistance protein; Nbs-lrr resistance protein ; Belongs to the disease resistance NB-LRR family
188	LSNBS_R1	3880.AET04025	73.8	945.3	AET04025	Nb-arc domain disease resistance protein; Disease resistance protein
189	LSNBS_R2	3880.AES59503	79.7	1085.9	AES59503	Disease resistance protein (CC-NBS-LRR class) family protein; Nbs-lrr resistance protein ; Belongs to the disease resistance NB-LRR family
190	LSNBS_R4	3880.AES77849	59.6	1182.5	AES77849	Disease resistance protein (CC-NBS-LRR class) family protein; Resistance protein ; Belongs to the disease resistance NB-LRR family
191	LSNBS_R6	3880.AET01406	54.1	867.5	AET01406	Disease resistance protein (TIR-NBS-LRR class); TMV resistance protein N ; Belongs to the disease resistance NB-LRR family
192	LSNBS_R7	3880.AES81338	64.3	966.1	AES81338	NBS-LRR disease resistance protein ; Belongs to the disease resistance NB-LRR family
193	LSNBS_R9	3880.AES59502	86.7	386	AES59502	Disease resistance protein (CC-NBS-LRR class) family protein; Nbs-lrr resistance protein ; Belongs to the disease resistance NB-LRR family
194	LSNBS_R10	3880.AES89886	48.2	851.3	AES89886	Disease resistance protein (TIR-NBS-LRR class); Tir-nbs-lrr resistance protein
195	LSNBS_R11	3880.AET01388	70.9	694.9	AET01388	Disease resistance protein (TIR-NBS-LRR class); Resistance protein
196	LSNBS_R12	3880.AES89888	59.1	1058.5	AES89888	Disease resistance protein (TIR-NBS-LRR class); Tir-nbs-lrr resistance protein
197	LSNBS_R13	3880.AES96469	75.2	1300	AES96469	NB-ARC domain disease resistance protein; NBS resistance protein
198	LSNBS_R14	3880.AES94763	46	526.6	AES94763	Disease resistance protein (CC-NBS-LRR class) family protein; Cc-nbs-lrr resistance protein ; Belongs to the disease resistance NB-LRR family
199	LSNBS_R15	3880.AES70479	68	1153.3	AES70479	NB-ARC domain disease resistance protein; Cc-nbs resistance protein ; Belongs to the disease resistance NB-LRR family
200	LSNBS_R16	3880.AES86808	66.4	877.1	AES86808	Disease resistance protein (TIR-NBS-LRR class); TIR-NBS-LRR RCT1-like resistance protein
201	LSNBS_R18	3880.AES89889	57.2	711.1	AES89889	Disease resistance protein (TIR-NBS-LRR class); Tir-nbs-lrr resistance protein
202	LSNBS_R19	3880.AET01379	73.1	1084.3	AET01379	Disease resistance protein (TIR-NBS-LRR class), putative; NBS resistance protein ; Belongs to the disease resistance NB-LRR family
203	LSNBS_R20	3880.AES69365	65.6	1473	AES69365	LRR and NB-ARC domain disease resistance protein; Belongs to the disease resistance NB-LRR family
204	LSNBS_R21	3880.AES81335	63.5	298.1	AES81335	LRR and NB-ARC domain disease resistance protein; Belongs to the disease resistance NB-LRR family
205	LSNBS_R22	3880.AES81339	72.1	271.9	AES81339	Nbs-lrr disease resistance protein; Disease resistance protein ; Belongs to the disease resistance NB-LRR family
206	LSNBS_R23	3880.AES68666	54.5	867.5	AES68666	Nbs-lrr disease resistance protein; NBS resistance protein ; Belongs to the disease resistance NB-LRR family
207	LSNBS_R24	3880.AES87058	81.8	724.5	AES87058	Disease resistance protein (TIR-NBS-LRR class); Nbs-lrr resistance protein ; Belongs to the disease resistance NB-LRR family
208	LSNBS_R25	3880.AES76423	61.6	1168.3	AES76423	Disease resistance protein (tir-nbs-lrr class); Disease resistance protein ; Belongs to the disease resistance NB-LRR family
209	LSNBS_R26	3880.AES84044	63.9	596.3	AES84044	Nbs-lrr type disease resistance protein; Disease resistance protein ; Belongs to the disease resistance NB-LRR family
210	LSNBS_R27	3880.AET01356	66.6	1107.8	AET01356	NB-ARC domain disease resistance protein; Cc-nbs-lrr resistance protein ; Belongs to the disease resistance NB-LRR family
211	LSNBS_R29	3880.AES98657	66.7	1286.2	AES98657	NB-ARC domain disease resistance protein; NBS-LRR resistance protein ; Belongs to the disease resistance NB-LRR family
212	LSNBS_R30	3880.AET01767	36.5	328.6	AET01767	NB-ARC domain disease resistance protein, putative; Disease resistance RPP8-like protein ; Belongs to the disease resistance NB-LRR family
213	LSNBS_R31	3880.AES63920	71.9	1406	AES63920	Lrr and nb-arc domain disease resistance protein; NB-LRR type disease resistance protein Rps1-k-2 ; Belongs to the disease resistance NB-LRR family
214	LSNBS_R32	3880.AES65375	29.5	354	AES65375	Disease resistance protein (cc-nbs-lrr class) family protein; Disease resistance RPP8-like protein ; Belongs to the disease resistance NB-LRR family
215	LSNBS_R33	3880.AES86808	63.9	275.8	AES86808	Disease resistance protein (TIR-NBS-LRR class); TIR-NBS-LRR RCT1-like resistance protein
216	LSNBS_R34	3880.AES76176	58.6	1142.5	AES76176	Disease resistance protein (tir-nbs-lrr class); Disease resistance-like protein
217	LSNBS_R35	3880.AES94763	84.6	1197.6	AES94763	Disease resistance protein (CC-NBS-LRR class) family protein; Cc-nbs-lrr resistance protein ; Belongs to the disease resistance NB-LRR family
218	LSNBS_R36	3880.AES69013	66.3	1402.9	AES69013	LRR and NB-ARC domain disease resistance protein; Cc-nbs-lrr resistance protein ; Belongs to the disease resistance NB-LRR family
219	LSNBS_R37	3880.AET01406	82.8	465.7	AET01406	Disease resistance protein (TIR-NBS-LRR class); TMV resistance protein N ; Belongs to the disease resistance NB-LRR family
220	LSNBS_R38	3880.AET03874	66.2	1443.3	AET03874	Disease resistance protein (TIR-NBS-LRR class); Tir-nbs-lrr resistance protein ; Belongs to the disease resistance NB-LRR family
221	LSNBS_R39	3880.AES69655	66.9	1370.9	AES69655	LRR and NB-ARC domain disease resistance protein; Cc-nbs-lrr resistance protein ; Belongs to the disease resistance NB-LRR family
222	LSNBS_R41	3880.AES68696	82.1	1877.4	AES68696	Disease resistance protein (CC-NBS-LRR class) family protein; Cc-nbs resistance protein
223	LSNBS_R42	3880.AES70780	47.7	1317	AES70780	NB-ARC domain disease resistance protein; Cc-nbs-lrr resistance protein ; Belongs to the disease resistance NB-LRR family
224	LSNBS_R43	3880.AET01368	71	458.4	AET01368	Disease resistance protein (TIR-NBS-LRR class); NBS-containing resistance-like protein
225	LSNBS_R44	3880.AES69015	75.2	1292.3	AES69015	Nascent polypeptide-associated complex subunit beta; Resistance protein ; Belongs to the disease resistance NB-LRR family
226	LSNBS_R45	3880.AES95039	82	1371.7	AES95039	Nb-arc domain disease resistance protein; Disease resistance RPP8-like protein ; Belongs to the disease resistance NB-LRR family
227	LSNBS_R46	3880.AET01737	66.7	641.7	AET01737	Disease resistance protein (TIR-NBS-LRR class); Resistance protein ; Belongs to the disease resistance NB-LRR family
228	LSNBS_R47	3880.AES69584	49.6	1231.9	AES69584	NB-ARC domain disease resistance protein; Cc-nbs-lrr resistance protein ; Belongs to the disease resistance NB-LRR family
229	LSNBS_R48	3880.AET01630	61.4	1307.7	AET01630	Disease resistance protein (TIR-NBS-LRR class); Nbs-lrr resistance protein
230	LSNBS_R49	3880.AES80224	79.5	1739.5	AES80224	Disease resistance protein (TIR-NBS-LRR class), putative; TIR; TMV resistance protein N
231	LSNBS_R50	3880.AES71024	82.2	344.4	AES71024	NB-ARC domain disease resistance protein; NBS-containing resistance-like protein ; Belongs to the disease resistance NB-LRR family
232	LSNBS_R51	3880.AET04039	74.6	978.4	AET04039	Disease resistance protein (CC-NBS-LRR class) family protein; Leucine-rich repeat protein soc-2-like protein ; Belongs to the disease resistance NB-LRR family
233	LSNBS_R52	3880.AES69818	58	342.4	AES69818	LRR and NB-ARC domain disease resistance protein; Cc-nbs resistance protein ; Belongs to the disease resistance NB-LRR family
234	LSNBS_R53	3880.AES81130	77.3	810.1	AES81130	Disease resistance protein (TIR-NBS-LRR class); TMV resistance protein N ; Belongs to the disease resistance NB-LRR family
235	LSNBS_R54	3880.AES76424	63.2	981.5	AES76424	NB-ARC domain protein; Resistance protein
236	LSNBS_R55	3880.AES96527	59.1	1189.5	AES96527	Disease resistance-like protein
237	LSNBS_R56	3880.AES95649	82.7	1448.3	AES95649	Disease resistance protein (cc-nbs-lrr class) family protein; Disease resistance protein RPP8 ; Belongs to the disease resistance NB-LRR family
238	LSNBS_R57	3880.AES79540	58.1	1263.4	AES79540	Disease resistance protein (tir-nbs-lrr class), putative; TIR-NBS-LRR type disease resistance protein
239	LSNBS_R58	3880.AET03767	44.6	860.1	AET03767	Disease resistance protein (TIR-NBS-LRR class); Resistance protein
240	LSNBS_R60	3880.AES96477	51.2	119	AES96477	LRR and NB-ARC domain disease resistance protein; Leucine-rich repeat protein soc-2-like protein ; Belongs to the disease resistance NB-LRR family
241	LSNBS_R61	3880.AES68922	72.5	1473	AES68922	Disease resistance protein (TIR-NBS-LRR class), putative; Resistance protein
242	LSNBS_R62	3880.AES71603	43.9	706.4	AES71603	Disease resistance protein (TIR-NBS-LRR class), putative; Tir-nbs-lrr resistance protein
243	LSNBS_R63	3880.AES68909	64.7	328.9	AES68909	LRR and NB-ARC domain disease resistance protein; Cc-nbs-lrr resistance protein ; Belongs to the disease resistance NB-LRR family
244	LSNBS_R64	3880.AES86811	69.6	344.4	AES86811	Disease resistance protein (TIR-NBS-LRR class); TIR-NBS-LRR RCT1-like resistance protein ; Belongs to the disease resistance NB-LRR family
245	LSNBS_R65	3880.AES78724	85.8	1897.9	AES78724	Disease resistance protein (TIR-NBS-LRR class), putative; TMV resistance protein N ; Belongs to the disease resistance NB-LRR family
246	LSNBS_R66	3880.AES81338	63.8	496.1	AES81338	NBS-LRR disease resistance protein ; Belongs to the disease resistance NB-LRR family
247	LSNBS_R67	3880.AES68745	56	396.7	AES68745	LRR and NB-ARC domain disease resistance protein; Nbs-lrr resistance protein ; Belongs to the disease resistance NB-LRR family
248	LSNBS_R68	3880.AES86804	65	290.8	AES86804	Disease resistance protein (TIR-NBS-LRR class); TIR-NBS-LRR RCT1 resistance protein ; Belongs to the disease resistance NB-LRR family
249	LSNBS_R69	3880.AES90455	68.5	1039.6	AES90455	LRR and NB-ARC domain disease resistance protein, putative; Disease resistance protein ; Belongs to the disease resistance NB-LRR family
250	LSNBS_R70	3880.AES81130	65.3	659.8	AES81130	Disease resistance protein (TIR-NBS-LRR class); TMV resistance protein N ; Belongs to the disease resistance NB-LRR family
251	LSNBS_R72	3880.AES76418	40.9	681.4	AES76418	Disease resistance protein (TIR-NBS-LRR class); NBS-containing resistance-like protein ; Belongs to the disease resistance NB-LRR family
252	LSNBS_R73	3880.AES68743	42.6	114.8	AES68743	LRR and NB-ARC domain disease resistance protein; NBS resistance protein ; Belongs to the disease resistance NB-LRR family
253	LSNBS_R74	3880.AES80277	58.7	432.2	AES80277	Lrr and nb-arc domain disease resistance protein; NBS-LRR type disease resistance protein ; Belongs to the disease resistance NB-LRR family
254	LSNBS_R75	3880.AES66938	77.5	1277.7	AES66938	Disease resistance protein (tir-nbs-lrr class), putative; Disease-resistance protein
255	LSNBS_R76	3880.AES76170	52	844.3	AES76170	Disease resistance protein (tir-nbs-lrr class); Disease resistance-like protein GS3-1 ; Belongs to the disease resistance NB-LRR family
256	LSNBS_R78	3880.AES87090	54.9	421.4	AES87090	Disease resistance protein (TIR-NBS-LRR class); NBS-containing resistance-like protein
257	LSNBS_R79	3880.AES99125	40.3	399.1	AES99125	Nbs-lrr type disease resistance protein; Disease resistance protein RGA2 ; Belongs to the disease resistance NB-LRR family
258	LSNBS_R80	3880.AES81130	67.1	409.5	AES81130	Disease resistance protein (TIR-NBS-LRR class); TMV resistance protein N ; Belongs to the disease resistance NB-LRR family
259	LSNBS_R81	3880.AET01630	78.6	439.1	AET01630	Disease resistance protein (TIR-NBS-LRR class); Nbs-lrr resistance protein
260	LSNBS_R82	3880.AET04036	70.7	558.5	AET04036	LRR and NB-ARC domain disease resistance protein; Disease resistance protein ; Belongs to the disease resistance NB-LRR family
261	LSNBS_R84	3880.AET01630	76.7	317.4	AET01630	Disease resistance protein (TIR-NBS-LRR class); Nbs-lrr resistance protein
262	LSNBS_R85	3880.AES69000	88.8	164.9	AES69000	Disease resistance protein (TIR-NBS-LRR class); Resistance protein ; Belongs to the disease resistance NB-LRR family
263	LSNBS_R86	3880.AES96716	56.7	334.7	AES96716	Disease resistance protein (tir-nbs-lrr class); Disease resistance-like protein ; Belongs to the disease resistance NB-LRR family
264	LSNBS_R87	3880.AES81293	83.6	2418.3	AES81293	TMV resistance protein N
265	LSNBS_R88	3880.AES71024	22.8	76.6	AES71024	NB-ARC domain disease resistance protein; NBS-containing resistance-like protein ; Belongs to the disease resistance NB-LRR family
266	LSNBS_R89	3880.AES96527	51.5	530.4	AES96527	Disease resistance-like protein
267	LSNBS_R90	3880.AES81339	58.8	233	AES81339	Nbs-lrr disease resistance protein; Disease resistance protein ; Belongs to the disease resistance NB-LRR family
268	LSNBS_R92	3880.AET01724	69.2	486.9	AET01724	Disease resistance protein (TIR-NBS-LRR class); NBS-containing resistance-like protein
269	LSNBS_R93	3880.AES71667	89.5	912.9	AES71667	Disease resistance protein (tir-nbs-lrr class), putative; TIR-NBS-LRR-TIR type disease resistance protein
270	LSNBS_R95	3880.AES66026	53.6	409.8	AES66026	Disease resistance protein (cc-nbs-lrr class) family protein; NBS-LRR disease resistance-like protein ; Belongs to the disease resistance NB-LRR family
271	LSNBS_R96	3880.AES86804	71.5	432.6	AES86804	Disease resistance protein (TIR-NBS-LRR class); TIR-NBS-LRR RCT1 resistance protein ; Belongs to the disease resistance NB-LRR family
272	LSNBS_R98	3880.AES65375	83.9	1008.4	AES65375	Disease resistance protein (cc-nbs-lrr class) family protein; Disease resistance RPP8-like protein ; Belongs to the disease resistance NB-LRR family
273	LSNBS_R100	3880.AES71273	82	275	AES71273	Disease resistance protein (TIR-NBS-LRR class), putative; TMV resistance protein N ; Belongs to the disease resistance NB-LRR family
274	LSNBS_R102	3880.AES96229	81.5	409.1	AES96229	NB-ARC domain disease resistance protein; NBS-LRR resistance protein ; Belongs to the disease resistance NB-LRR family
