# Supplementary material for: Identification, characterization, and validation of NBS-encoding genes in grass pea
Source: Front Genet. 2023 Jun 20;14:1187597. doi: 10.3389/fgene.2023.1187597 (PMC10318170; doi:10.3389/fgene.2023.1187597)
Supplement: Supplementary file 2 [file Table2.XLS]

## Sheet: supplementery2_AminoAcids
Protein sequences of the identified 274 LsNBS.
sequence_name	sequence	length	A	C	D	E	F	G	H	I	K	L	M	N	P	Q	R	S	T	V	W	Y
LSNBS_D1	MIIKLRRNLSLKVWAYISKDFDVIRVLETILESITSQSISRDDPNSQLVESLDTKTNGNGEVKTIYQNILIVKLQQILSTKKFLLVLDDVLDAKSVDWIYLMDIFNAGKTGSRIIITTRDERVALSMQTFVFVHYLRPMESKDCWSIVTRLAFGAHYQQQMDELDRKIAKKCDGVPLAAVVLGRALFHAKFAPNDEWDFVLGSNIWELGDYKLKAALHSSYHYLLDPLKLCFAYCSIFPKKSILEKRKVVQLWVAEGIVKFSTSHKSWKKVGEEYFDELVSRSLIHQRSIDDEEASFEMNNLIHDLATMVSFPYCIRSITEVPNSIGNLLYLGLTELPEDMGKLVNLRHLDVSGTALREMPVQIAKLENLQTLSDFVVSKHNGGLKVAELGKFPHLQGK…	535	24	8	34	31	24	30	11	40	37	68	12	23	17	22	20	48	23	37	10	16
LSNBS_D2	MKDIPNSQDVQSKQCLNGYFPKNCVSSYKLGKTIVKRLNDANGMLARARAGNMQIALKQPPKPIDEMPFSETIGLDFMVQKVWNSLEDDTVDVIGLYGMGGAGKTTLMKRIHNELGTRDHNFDLVLWVVVSRDCDVNKIGNDIHKKLGIDEFFWNTSTHEQRVAKIYDRLKGKKFLLMLDDLWGKLELEAIGVPDPEKNNKSKVMFTTRSEDVCGKMQAKKKHKVECLSEKDAFDLFCKKVGDETLKCHTEIRKLAHEMAKECGGLPLALITVGSAMAGVKSFEAWMVAKII	292	17	8	22	17	11	22	7	16	35	27	13	14	9	8	10	13	13	21	5	4
LSNBS_D3	MATIVRGTLVSNSVKLLLEKLVSTEFVDNFRSTKLDVSYLKKLKTTLTWVQDILNDAEEQQFTNPDIKNWLNTLRYDVFEVANLFDEINSEALRRKAEAEYETLTSSSLVLKTIFSSFKRPSSVINFKMQKFIERLEWSNSALQQGGLGVFHSSSFSQEFPTSSILDDESSIYGRETDKQKVKHLLLSSSDGDGKISVISIVGMGGIGKTALAKLLYNDYQSISRDDPNSQLVESLDTKTNGNGEVKTIYQNILIVKLQQILSTKKFLLVLDDVLDAKSVDWIYLMDIFNAGKTGSRIIITTRDERVALSMQTFVFVHYLRPMESKDCWSIVTRLAFGAHYQQQMDELDRKIAKKCDGVPLA	362	16	2	26	20	17	17	4	25	29	42	7	16	6	17	15	38	24	26	5	10
LSNBS_D4	ALSNAGINTYIDRQLSKGTELGSELSRAIRMSHISIVVFSKRYAESSWCLYELKEIMSCHRTNGQLVVPIFFDIDPSVVRHQEGDFGNSLRATAKKIYLDFAEERMEYVLSSWRNVLTQAANLSGWHIPKCRSESELVQQIVEDVLEKLGSGVLSITEFPVGLESHVRSATDFIENRLKKVCMIGIWGMGGSGKTTSAKAIYNQIHRKFVDRSFIENVREVCEKESRGIIHLQQQLLSDIMNTKEKIHSTALGTSTIRKRLQGKKVLVVLDDVTTSEQLKALCADSKLFGPGSVLIVTTRDARLLKGVNYVCTLKEMDEKESLELFSWHAFRQPSPIKDFCKLSRNVVAYCGGLPLALEVIGSYLSQRTKQEWKCVLSKLERIPNDQVQEKLRVSYDGL…	591	23	16	33	44	22	37	14	41	47	64	11	22	11	21	36	51	27	47	10	14
LSNBS_D5	MPVVLEGALSASLYALREKIASATKLGTELLKNFDAILMSLQSVLDDAEEKQITDPAVKEWLNKLQDVVYEADDLLDEINTQDLRHKVEADQLYEKLEYLRNNNPGLKVGYNNILNVTPRNSFVEDESVIYGRDDEIKKLKELLLSEDGGSKIGVISIVGTGGLGKTTLAKLLYNDYEVKHKFMLKGWTHISEFLDIFTVTKTIIESLTSKRNETDDLKILELELQQTLWAKKFLLVLDDIWYGRYVGWNNLIDIFNVGNVGRGNYQQHPNLEIMGRQIAKKCGGLPLAAVELGLWIAEGFIPYPKREKTWEKVAEEYFDELVS	324	17	1	22	30	9	23	4	22	28	46	4	18	8	10	10	14	16	22	7	13
LSNBS_D6	MAAVIVGETLVSASMEALLQKLISTDFPDTEVDVSLLIKLKKTLARVQPLLHYYFKDTKWLDSLTDLAYQVDTLFHQINTEETPATKVRNMFSSPFKHFHEVIHSKVLDLTERLERLILEGEQDRLEFSTRSHVWHGTPTNSVLEDGSSIYGRDTDIQKLKHLLLSSTSDCDSKIRVISIVGMGGIGKTFLAKHLYNDPQVKDKFELKVWAYISKDFDAVRVFETILKSITSQSISNGNLSSQILKSHIAKGKYTIYQNLLLVSLQQISNTSKFLLVLDDVWDTNSINWISLMDTFNAGEMGSKIIITTRDETVARSMQMILSVHYLRPLQNEDLRHLLVRYAFGPCNDQHVSYLEEIGRKIAKKCDGLPLAAVALGAVLYGKLFSNDWNSVLKSNIWE…	609	25	8	35	38	21	26	23	40	41	85	14	26	18	21	23	57	36	41	9	22
LSNBS_D7	DGYEFEFIERIVEEISSNFDLVPVHIANYTVGLESRLEEVCLLLELGSKQVLTAGIYGVGGIGKTILARAVYNKIGDQFEALCFLPNVSENSNMHGLVHLQNRLLSEMVGLKDIQSGNASTGVSVIKYRLRRKKVLLILDDVDTLEQLETLVGELDWFGPGSRVIITTRDKHLLAFHGFERRYEVQKLNHVDALELLSHRVFKQGIVDPNYTELLSRVVTYASGIPLALEVIGSNLSGKSVDQWKHTLDRFERNPPNNIQNILRISFDDLDQEEKNVFLDITCCFKGYELTDVVDILCARYGQDMKNHIEVLIDKSLIHISLDGKVTPCPLIESMGKKIICDESPSDPGSRSRLWFREDIVQVLKNNKGTSNIEIIHLDSSLIENEEAIEWDGEAFEEM…	465	14	9	30	40	19	29	12	38	28	59	7	25	18	13	23	34	15	34	6	12
LSNBS_D8	MAFLSATVQDLLQKLASPDMIDYIKCSKLNLLKLTLFQTSLLTIHSVLQDAEHKYFFNPKLKLWMDELSDAISLAEDLIDEIGYYSLKCKVEITQPECDFEFNYKLNLICPRLQHFVQQIDIFGLQSVSTTCVSRTMHSNSNSVVNATVIVGRKHDKEKLMNMLMLHNGMGYTVNNNIGVVAVLGVGGVGKSTLAQLLYDDKQVNEHFDLKTWDDLDSLRLRLKEKLVRRRFLFVLDDLWNIGYDEWHELATVLFNGKSGSRVIITTRQERVAEVVHTFPIHSLEPLSHEECWSLISKHAFGSESYGCNECPDLEAIGRKIATKCQGLPLAAKTLGGLLSSKVDAKEWAAVMTNNIWNIPNQNILPSLLM	370	19	9	22	21	14	19	12	22	25	52	10	21	10	14	12	27	19	26	7	9
LSNBS_D9	ILECKRDRRQIVIPVFYDIEPSDVRNQTGTYRQSFEKHERDLGHNKDKLQKWKDALTEAANLSGWNSQNYGMESNFVKDIVEDVLKKLYGRYPFEVNRELVGVDTKYEKMESLLKIGSNDVRILVLWGMGGIGKTTLAKHVYGRLCSQFERTCFIENIREESTKYGLKSVRNKLFSTLLEFPLNAPYAETPIFKNRLAHERSLIVLDDVATLEQAENVNIVHKYLGEGSRVIITTRDMQICSQFDECEIYEFEEMNADESLQLFCWNAFGEKCPKDGYDNLSERAILFCRGNPLALKVLGANFRTKKSKEAWESELEKLKKIPNKRIHDVLKLSFDDLDSTQQAIFLDIACFSKYSVDMLISMIKITKQSMECL	374	17	10	23	34	18	19	6	25	33	39	8	20	9	13	21	24	16	21	5	13
LSNBS_D10	MAATMIGSAFLSATVQTLVEKLASKEFLDYITNTKLDLSLLNQIRLTLLTLQPLLDAAEEKQIHTPSVKDWLDGLKMLSTMLKICSTILAMIPFDARWRARKLQAKLNSVRVSHRAPSTPMFNESVMVGRKDDQEKLMNMLLSESNTCMDVLAIVGMGGVGKTTLAQLAYNDENLQKHFDLTAWACVSEDFDVVRVTKNLLESVTKTPWETNNLDLLRVELKKNLNDPLSRRRWFLLSKLHLEVETFQTQQENVEAIGRKIARKCGVADSCKTLGGLLRWKIDTKEWIDVLNDDIGT	297	20	5	20	17	8	12	4	13	23	45	11	15	7	11	15	18	24	20	7	2
LSNBS_D11	MAAKPLVGSAFLSATVEDLLLRLASPDFVDYIKSSNLNILKLTVFETLLLTLHSVLPDAEQKQFFNPDVKQWMGKLYNAISFADDLIDELGYDSLQRKVENTQPRRDFDVIYNNSLYVMNLRLQDFVQQIDFIGLQSVSRRVSCRIRSNSVLNESFIVGREDDKEKLMNMLLSDSVTNLGVVAILGDGGVGKTTLAELVYNDKEVNEHFDLKMWIPLSEGFDIVRVIKTLIAPKYMSTYQDKDLDYLRLKLKLKLKCRRFLFVLDDLWNVGYNDWHELVAPLVNGKLGSRVIITTLARKVAEVVRTFPIHKLEPLSYEDCWSLLSKHAFGSKDYGGNRYPNLEAIGRKITRKCRGLPLAAKTLGGLLSSNVDAKEWIAILISNIWNISDYNILPSLFLS…	1092	35	28	63	56	56	54	30	65	69	169	18	50	52	31	45	102	48	61	19	41
LSNBS_D12	SDVRNQTGTYRQSFEKHERDLRHNKDKLQKWKDALTEAANLSGWNSQNYGIESNFVKDIVEDVLKKLYGRYPFEVNRELVGIDTKYEKMESLLKIGSNDVRILVLWGMGGIGKTTLAKHFPLNAPYAETPIFKNRLAHERSLIVLDDVATLEQAENVNIVHKYLGEGSRVIITTRDMQICSQFDECEIYEFEEMNADESLQLFCWNAFGEKCPKDGYDNLSERAILFCRGNPLALKVLGANFRTKKSKEAWESELEKLKKIPNKRIHDVLKLSFDDLDSTQQAIFLDIACFSKYSCRYAYIDDKDYKTAVWNACEYFAESGLQVLKDKALIYFEMERFITMHDLLIEMGKEIVMKESVKDPGRRSRLWDQKDVYDVLKYNKGTEVVEAIEFNIYELGDL…	482	24	9	34	41	24	23	12	29	46	55	10	25	10	16	23	29	16	25	10	21
LSNBS_D13	IRGMGGIGKTTLATVLYDRISYQFQASCFIENVSKIYRDGGCVAVQKQIICQTLRERNLKAYSRSEISGILRSRLNNIKVLVVLDDIDQIEQLQELHINPKLLCGGSRIIITTRDEHILKEYGADEVYEAQLMTDGEALNLMHRKAFKSDNSSSTFSELIPQWRAALDGLQKNPLGNRVMKVLQISFEGLDLREKEIFLHIACFFKGDKVDYVRGVLDACGLHPDIGIPLIVEKSLVTIRNTEIHMHGMLQELGKQIVQGQHPYDPVFWSRLWLYRDFHRVAMTEPKAPIETKAIVLDQKEDGFDFNPLRGEDLSKFGHLKLLILCQKNFSGNPVFLSNSLCYLSWNGYPFPSLPSNIQLHDLVELNMPGSNIKRLWEGEQNTLFEKDVPWRRRIRRLP…	495	16	12	27	29	22	34	12	36	28	66	10	24	21	23	32	34	20	30	7	12
LSNBS_D14	MAITDIISGDICSDLWKMLTTISRKTLNSRASAEQLLTFVRDILPTIEEVKYSGEELPPPRQYQLDRVSEILRSGVELSHQVLATSRWNVYRNFQLAKKMENLEESVTKFLQVPLQAYMLADVHRLRSDIDERFHQIDELNRRIERFFESMKIGVGGGGWVEEAVRTSENEGSFGNFNLGIGLEFGKKKVMEMVVGRKDLCVVGICGMGGSGKTTLAREVCRDEEVRCKIQSIHCS	236	9	6	11	23	9	19	4	16	13	22	8	8	5	9	19	18	11	19	3	4
LSNBS_D15	YDVYPSVVRHQNGSFGKKLKATAKRICFDSRTRKREMLASWKSALKEAAGFPCWHVPNYRFQRKRVLVVLDDVTTIEQLTLLCGNPGLFGPGSVLIVTTRDVRLLNLFKVDYVCTMKEMNENESLELFSWHACRQPSPINHFNELSKNVVAYCGGLPLALEAIGSYLYQRTKEEWITALSTLKRIPNDQVQQKLRISYNGLENDMAKDIFLDICCFFIGKNKAYVTEILNGCGLDADIGITILIERSLLKVEKNNKLGMHDLIRDMGREIVRESSTEEPGKRSRLWFHEDVHDILTKNSGTETVEGLFLKSQGTNRVCFSTYSFKEMKKLRLLQLDCVDLTGDYGNLSKELRWVHWRGFTLNYIPDDFHQGNLVVINLQHSNIKQVWNETKV	392	14	11	21	25	17	25	10	22	29	46	7	24	11	13	24	23	22	28	8	12
LSNBS_D16	MGKKALVVLDDVSTIEQVEALCGNCKCFASGSVLIVTSRDLRILKLLEVDRIYSIKEMDESKSLELFCWHVFREPSPKDDFTELSRSIVAYCGGLPLALEVIGSYLRDRPKQHWINLLSKLKRIPNDKVQDKLQISYEGLEDDLQKDIFLDICCFFIGKDRAHVSEILDGCGYHSDVGIPVLIERSLLKVEKNNKLGMHGLLRDMGREIVRKESKKEPEKRSRLWVHKDAHKVLTDNSVRTFSV	244	7	8	20	18	8	14	7	17	23	31	4	6	7	5	16	20	5	20	3	5
LSNBS_D17	MAESFVFDIADSLLGKLASYVCEEASRAYGVYEDLQGIKDTLSIVKGLLLDAEEKKKQQHALREWTRQIQNICSDAENVFDGFELEHKKKQVLEASSSTRLKQQVLILDLFERREMTFSHVDALDVIGRENDREEIIKLLMQPHPQGDGDGDKSLCVIPIVGIGGLGKTTLAKLVFNDKRMDDLFQLKMWVCVSNDFDVRKIIIQIINSASRIHSIGSSCLPENINNLDIEHYSVMLK	238	12	5	20	18	9	14	6	21	18	27	6	9	4	12	11	18	6	16	2	4
LSNBS_D18	VQKEFDVVVEEIAKLNLSPKAMVVKQTDSLRSNSISFLLEPEITGRIEDKKEIINLLKLSHGNISAIAIVGIGGIGKTTLAQFVYNDVEVQNHFEKKMWVFASNNFDVKAIVKKMLESLTNSKIDDKLSVECIQQRLRENLTGERYLLVLDDICNATHEKWTQLKTNLMCGAQDSKVLMTTRSKIVSQRLEVNYLYVLSGLTLDVSWSMLKKITFGDETSEVNQKLESIGKKIAEKCMGVPLAIRTLGGLLQCKSEEREWINVLQSNFWELSEEKESIMSILKFSYQSLSLQLRQCFAYCSLFPKNWEIEKDLLIHLWMAQSYLECSDEKQLMEDAGEEIVKIFLMKSFFPR	352	14	8	15	33	14	15	4	27	33	44	11	17	5	17	11	31	15	24	7	7
LSNBS_D19	TAIEESRISIIVFSENYASSTWCLDELAKILECWKTKGQLVFPVFYYVDPSWIRHQRGSFGIAMAKHETTFKGDVQRLNKWKKALFDAANLSGWSLKNGHGYEYELILRIIEEVSSKLNNTLLHIAEHPVGLETRISEVKSILKFEQPVEEVSFFGIHGHGGIGKTTIARALYNSIANQFEVTSFLTDIRESSTQRQGLVQLQETLLYETVGEKNIKLGNVYKGIPIIKKRLCCKKVLLILDDVDKLEQLQALAGGRDWFGFGSVIIITTRDKQLLASHLVDKSYEVKKLNHEEAYELFTWNAFKRKASDKEYMEISNNVVVYAEGLPLALKVMGSNLFGKTVEEWKSALAKYEKIPNKEVQNVLRVTFDNLEENEKEIFLDIACFFKGETVEYVEKTL…	418	24	7	15	40	22	26	9	31	37	46	3	20	9	14	14	27	21	31	8	14
LSNBS_D20	MEALGVIWEIAKSLFSCTKAQAAYVYKLQENLESLMKKWKDLENKKKDVQTEIDRAESTGVMKRSNEVIGWLHEFQNFEEKMKDIPTSQEIQSNQCLNGYCAKNCVSSYKLGKIIVTRLNEVNGLLARAGNLQIALKQPPKPIDEMPSSETIGLDVMVHKVWNSLKDDTIGVIGLYEMGGAGKTTLMKRIHNELGTRDHSFDLVLWVVVSRDCDINKLMNDIRNKLGIEEGFWNRSAPDQRVAKIYDRLKGKKFLLMLDDLWGKLELEAIGVPDPKKNNKSKVMFTTRSEDVCAKMQSQKKFKVECLSEKDAFDLFCNKVGDETLKCHTEIPKIAHEMAKECRGLPLALITAGSAMAGVKSFEAWMFSYDKLPDAHKSCFLYCALYPEDFEIDIDDLID…	774	37	18	51	65	32	32	19	49	72	94	26	37	22	20	31	61	28	48	16	16
LSNBS_D21	MALEVIAGPFMGAVFNVLLERIASSEVVNFFKKNKSENLLKRLKIILLSVHGVLNDAEEKQMKNEAVKEWLEELKDIAFDADDLLDEIFTTEKMKLKEVNMFHSPSTVFYDKEVELEHKMEDVYERLEFVIKLKELLDLKIGNGKEMKVTHKSPTSSVVEACDVYGRDNDKDVLVKLLLSHGVDDDEKLGVIPIVGMGGIGKTTLAQLVYNDDRVQKEFDLKAWIYVSEEFDICKITKNLLEVVTLCSCDVEDLNSLQRNLKMYIQKKKFLFVLDDVWDENYENWDKFRSPFKHGGANGSKIIVTTRSGNVASIMQTFPPYNLTELSNEDCWELFSNHAFGDSHKDSKVCQSVDRVGREIVRKCKGLPLAVKTLAGLLRSKSDTQEWHKVLNSEIWDLQ…	548	21	13	38	49	27	25	20	26	51	64	14	25	11	13	21	42	17	47	8	16
LSNBS_D22	VSIKEISQEEDKIMTWVAAMSKATRYSKEFISPITNEYDCVKTVAECVICELYPERVIDISRTFNTRSVISGVQDVIQLLKQSKSPYLVGIWGMEGIGKKTIGRAIYDQIGPYFEDKCFLNMVGTTWEEMNGQVSLQEKLLCHVNKATDVESGKVNLRERLRHKRVLLLLEEVTKLEQLKALCGSHEWFGPGSKIIISTRDRHLLKEYGVDCIYRVKELGESESLEVFNWCAFGQPTSPPEDFVELSKQVVAYSGGLPLALKALGRFLHGKEALQWKGALWSLEKFSIPTSRLLQSLERSLDYLSDEDKQIFFDIAQFFIGMNQNDVLQALSRSTQNATAQITLLEDKGLVTIDENNNLEMHVLLQAMARDIIKRESTNRTNQVSCKW	388	19	9	18	34	14	23	6	27	28	43	8	15	10	20	19	30	20	27	8	10
LSNBS_D23	PEVEQIQNIVQAIIEKLGRKFSGIADELIGIQPRVKILENVLKLSSHRDKFRVLGIRGMDGIGKTTLATVLFDTISHHYQFGACCFIENVSKVYRDGGAIAVQKQILRQTLNEKNLETYTSSDISGIILNRLYNMKLLIVLDDVDQFEQLQELHINPKLLRPGSRIIITTRDVHILKLYGADRIHEVELMSDSDARELLCRKAFRSDNSSSDYAELIPMVLKYAQGLPLAIRVMGCFLYNRNTSQWRATLEGLENNPESGIMKVLQSSFEGLEQREREIFLHVACFFDGEREDYVRRILDACGLQPDIGVSLIAEKSFITIRNQEIHMHKMLQELGKKSVREQHPDEPRLWSRLWLYSDLYDSTITKP	368	16	6	22	28	13	22	10	35	20	44	8	14	11	19	27	25	14	20	3	11
LSNBS_D24	MAAAAVGEAFLSAFIEVVLDKLASPQVANCIIGKKLDVNLVQRLNNTLFAVEAVLNDAEHKQIKDSAVNKWLDDLKDALYLADDLLDHISTNNNNKVSTVNYFSRLFNFEERNMVCKLEDIVARLEYILKYKDILGLQHIATNHSSWRTPSTSLDHPSNIFGRDQDKQAILKLLLDDNDDDDDNISVIPIVGMGGVGKTTLAQSVFNHDSIKQKFDVRAWVCVSDDFDELKVTKTILEAVAGSSCNINNKELLHLDLKERLSQKMFLIVLDDVWTEDYDSWNSLIRPLQYGNKGSKILVTTRIDKVASMVQTFHAYPLRQLSDEDCWSVFANHACLPQQDSNEYMDLQKTGKEIVRKYLLPSLKNGKTLQEVGYEYFNDLASRSFFQRSGSGNQYRHFV…	511	29	8	45	26	26	20	16	26	35	67	8	33	11	20	23	36	24	38	6	14
LSNBS_D25	EDTRNNFTDHLFGALHKKSIITFRDDAKLKKGEYISSELLQAIEGSQILIVVFSTNYASSTWCLQELARIADCIQVSGQTVLPIFYDVTPSEVRKQSGVFEKSFQEHEERFKAKLEELQRWRRALTQVANLSGWDVNDKSQYTEIGKIIKEVTGLLGNKYSNLGSDIVGVHSRVEELENLLTTDSDDDDDDDVVRVLGIWGMGGIGKTTLATALYAKISNQFDACCFIDDVSKVYGDHGPIGVQKQLLCQTLNEENLQICNLSMASNLIRTRLSRIKSLVVLDNVDEVEQLDKLDMKREWLGTGSRIIIISRNAHILREHGVDEVYSVRLLDRKCALQLFCRKAFKSDDIMSGYIYLTYDVLKYARGLPLAIKVLGSFLYGRDVTEWRSALSRLRANPR…	606	26	11	46	41	28	34	15	45	41	71	9	24	12	21	39	47	27	41	10	18
LSNBS_D26	LLKTCSKEFLDYITNTKLDLSLLKQIRLTLLTLQPLLDAAEEKQIHTPSVKDWLDGFKDAVYDAEDLLNQISYDSLRCKMENTQAASKTKQVWNILSSPFKNIYGDINSQMKDMCETLKRFAENKDILSLQTKSVRVSHRTPSSPMVNESVMVGRKDDKEKVMNMLLSESSTSQNNMGVVAIVGMGGVGKTTLAQLAYNDEKVEDHFDLKAWACVSEDFDVLRVIKTLLESVTSKTWETSNLDFLRVELTKNLRNKRFFIVLDDLWNDNYSDWDELVSPLIYGKNGSRVIITTRHEKVADAARTFPIFKLDPLSHEDSWSLLSKHAFGSGNFSETQRRNLEGIGRKIARKSGGLPIAAKTLGGLLRSKVDTKEWIEVFNSDIWNLQIDNILPALRLSYQ…	1030	33	21	62	64	42	46	20	61	72	148	23	56	42	36	40	105	60	52	16	31
LSNBS_D27	MALNDFFAGEIATELLKMLIAISRKSFFAKTSAEQLISSIDEILPTIQEIKYTGVELPEHRQFQLDRFSEILRSGVELSHKVLSSSRWNVYKNLQLAKKMEKLEKNVSRFVQGPMQAHILADVHHTRFKMAERFDRVDASNRKLEKYFGAMKIGVGGGGWVEEAVRSCMEEDENWVEGNCGNLNLSIGLDLGKKKVMEKVIGREDLWVVGICGIGGSGKTTLAREVCTDEQVRCYFKERILFLTVSQSPNVEQLRTKIWGHIMGNRNLNPDYAVPQWIPQFECRSEARSLVVLDDVWSLSVLEQLVCRIPGCKFVVVSRFKFPTILNETYDVELLSEEDALSLFCHHAFGQKSIPFTANENLVKQVVSECEKLPLALKVIGASLRDQTEMFWESVKN	397	21	10	16	37	20	25	8	23	28	41	10	17	11	16	22	29	14	35	8	6
LSNBS_D28	MANFAGEKLMSASVKVILEKLFSHEFTDYYQSTKLDDSVLINLKTTLFNLQSALVHHHEEKQIANPTFNKWLEYLILRQQQPGLDFSDYTNAFHGTPTSSILEDESSVIYGRESDIKSSTSFVSSDSKIRMFLLWYGGVGKTTLAKLLYNDPQVKDKFVFKVWVYISKDFDVYRVFKTILESITSQSIVNDNLGSQIVESDNTRGSYTNGMTTYCPNLLFVLLKQILSTSKFLLVLDDVWDTKSVDWIYFMDIFNAVETDSRIIITTRDERVARSMQTFLFVHYLRPLGSEDCWSLFSRYAFGACDNPQQYYLEEIGREIKKKCDGLPLVAIELGALLHSKLFSDDWTYVLESNIWDPTNHESCPRSRKFEEVGEEYFDELVS	383	13	5	28	25	24	16	8	23	24	42	6	16	10	13	14	39	25	26	8	18
LSNBS_D29	FTDFLFHALQTQGILHLGMTLIFQKVSGKHVLPVFYDVDPSEVRHQKGFYAEAFSKHEHRFQRDSLMVSRWRQALTQVANLSGWDLRHKPQSAAIKEIVQKVINILDCKSSCLSKDLVGMDSPIQELEKLLLLDSVHDVRVVGICGMGGIGKTALATVLYDRISPQFAACCFIDDVTKIYRLHDGPLGAQKQILDQTLGQEHHQISNHYNATNLIRRRLCRQRALIILDNVDHIEQLEKLAVHREWLGAGSRIIIISRDEHILIQYRVDAVYKVSLLDSINSLQLLCRKAFKLDHILNSHEGLVNGILDYANGLPLAIKVLGSFLYGRDVSEWSSALARLRESPEKNVMDVLRLSFDDLRETEKEIFLHIACFFNMHIEKYVKNVLNCCQFHADIGLRV…	518	29	10	37	30	24	25	22	39	34	68	9	24	10	24	32	33	12	38	6	12
LSNBS_D31	MAEALLGFVLENLSSLLQNEFSTMFGIKSKAEKLSTTLDLIKAVLEDAEQKQVTDRSIKVWLQQLKDAVYVLDDILDECSIESTRLRGINPKNLIFRRDIGNRLKEITRRLDDLADSKDKFLLRVGGTVGDRSIEVVEWRQTSSFIAEPKVFGRQDDQDKIVEFLLTQARDSHSLSIYPIVGLGGVGKTTLAQLVYNDARVTGNFNTKIWVCVSEAFSVKRILCSIIESIKSEKCDSLHLDAVQIKVQSLLQGKRYFLVLDDIWKKTQELESGLSQEKWNKLKSVLMCGSNGSSILVSTRDEDVAEIVRTCQTYHLSGLTENECWMLFKQYAFGHDREERAELVAIGKEIIKKCGGLPLAAQALGGLMRSRSGVKEWLEVKESRIWALTDENSILPVLR…	497	25	11	33	38	21	29	8	38	37	62	8	16	7	21	26	43	21	34	10	9
LSNBS_D32	MVEQVKGELSYLQNIGYNLKLINERENLWLKEVKKVCNDTERIAQNFIVTKERWSKIDKLEKLLFRGNNYASEEEFKKKMTYIRTQIGDAFRRNLTYEVGEQLDKHTTPITTPLPELSPESLLRSVLFSNVVFPMELLVKLWWYVDKNLESVQRDLDLMLAFLRDTAAESEQGLNLNERQRVWLCQLKLMAQNAHSLVDAYAKAGFLWGFVRRFQYAKGINYMLKEILSISQKKNIYGVANILGTQQELARATTSSPSIQENLVEPRPVPATASYLHLTGLKGKVQSMREEVELMDALAWDVQNMGGELDRRSRIWVDQMKGIATEARSIIDEYDTKLKHKSLVPMIFDKNLTWHFLHDKIDNIRKKIDDTWRRRKTYDLVHIQSRAVSSATVQILHGR…	1164	55	17	62	82	33	50	31	63	75	165	26	53	45	56	67	86	73	72	25	28
LSNBS_D33	MSATPLVGSAFLSATVEDLLLRLASPDFVDYITSSKLSILKLTVFETSLLTLHSVLPDAEQKQFFNPDVKQWMDKLYDAISVADDLIDEIGYDSLQCKVENTQPEHDFDCTSNYSLNLTNLRLQHFVQQIDFIGLQSVSRRVSCRIRSNSVLNESFIVGREDDKEKLMNMLLSDSGTNLGWLNFGDGGVGKTTLAELVYNHKEVNEHFDLKMWIRLSEGFDIVRVIKTLVASKYVSSYRDNDLDYLQLELKLKLKCRRFLFVLDDLWNVGYNDWHELVAPLVNGKLGSRVIITTRQEKVAEVVRTFPIHKLEPLSYEDCWSLLSKHAFGSKDYGGNRYPNLEAIGRKITRKCRGLPLAAKTLGGLLSSNVDAKEWIAILISNIWNISDYNILPSLFLSY…	1064	30	26	61	57	54	55	37	62	63	164	16	49	46	31	42	109	48	57	19	38
LSNBS_D34	MVGIYGIGGIGKSTLARAVHNLIANQFESVQQLQALVGGDDWFGSGSKVIITTRDKNLLTTHGNVKLYEVKQLTNDKALDLFSCHAFKNHENNLDYVDIAKRAVSYCHGLPLALEVIGSQLCGKSLSVWKSSLDVYERVIHKDIHAILKVSYDNLEEDVKGMFLDIACFFNSYEIGYVKEILYLHGFHAEHGIKELTDKSLMKIDTNGCVRMHDLIQDMGREIVRQESTLEPGRRSRLWFSDDILHVLEENKLYESSHAFRCWCTDFNTPLELDVSKMILGLEYACSHRHLGLRKIDCELIVDHRLR	307	14	9	22	20	11	22	16	22	20	38	6	13	3	8	15	21	11	21	4	11
LSNBS_D35	VRGLLLDAEYKKDQKHGLREWMRQIQNICYDAEDVFDGFEFQHKRKQVVQASNKTRTKVRYLFSSSNPILLRSRMAHQIKEIRERLDKVAADGNKFGLARIDVGLEPVFQRRELTHSHVDASSVIGRENDREEVIKLLMQPHPNGDGDKSLCVIPIVGIGGLGKTTLAKLVFNDKRMDELFQLKMWACISDDFDIRQIIIKILNSVSAFGPPSIPHKENINNLDPEQLLSRLRDKLSGQKFLLVLDDIWSDNRAKWVELIDLISVGAIGSQIIVTTRSKSIAKMTGTLPSYVLSGLSQDDCLSLFLKWAFKEGEEINHPGLVKIGKEIVKKCAGVPLAVRTLGSSLFSKYDSKKWISLRDCEIWNFEQKKDDILPALKLSYDQMPSYLRQCFAYFSLYP…	488	25	8	38	27	21	28	13	39	39	56	9	17	16	24	28	37	12	31	8	12
LSNBS_D36	MRQIQNICYDAEDVFDGFEFQHKRKQVVQASNKTRTKVRYLFSSSNPILLRSRMAHQIKEIRERLDKVAADGNKFGLARIDVGLEPVFQRRELTHSHVDASSVIGRENDREEVIKLLMQPHPNGDGDKSLCVIPIVGIGGLGKTTLAKLVFNDKRMDELFQLKMWACISDDFDIRQIIIKILNSVSAFGPPSIPHKENINNLDPEQLLSRLRDKLSGQKFLLVLDDIWSDNRAKWVELIDLISVGAIGSQIIVTTRSKSIAKMTGTLPSYVLSGLSQDDCLSLFLKWAFKEGEEINHPGLVKIGKEIVKKCAGVPLAVRTLGSSLFSKYDSKKWISLRDCEIWNFEQKKDDILPALKLSYDQMPSYLRQCFAYFSLYPKDHVIFVDDITRLWIALGLVQ…	799	29	17	46	44	37	39	20	64	58	115	20	29	32	33	38	63	34	43	12	26
LSNBS_D37	DGFTDHLFGALRRKSIIAFRDNIDLKRCESIEPELFRAIEASQIFIVVFSENYASSTWCLRELEHILLHCGQLSEKRVFPVFCDVDPSHVRYQTGSYKKAFDEHEQTLSHESDKEKLRGWRKSLTEAANISGRDLRKKPQYAGIEMVAQDIIDTFGYKFSYLPNDLVGMLSPIEELKKYLLLDSLDDVRAVGICGMGGIGKTTLTSVLYGKIKVSHPFDVCCFVDDVSNIFRKYGPIGVHKQILHQIPGEEHRRIYNPYDATNLIQGRLCRLKALLVFDNVDHREQLENLAVNRKLLGAGSRIIIVCRDAHILEEYGVDELYKVPLLNRANSLQLFCRKAFKCDTLSDAYEELAGDILDYADGLPLVIKVLGSFLHGRSFSEWKSALARLRESPNEVIM…	503	27	15	35	38	26	32	17	36	33	60	9	16	14	13	33	33	12	32	5	17
LSNBS_D38	MGKEIVMKESVKDPGRRSRLWDQKDVYDVLKYNKGTEVVEAIVFNSDQLGDLYLSSDSFKSMANLRHLHITTYNECRLHLCEGLEWLSDKLRHLHWDSFPLESLPSNFSAEFLVKLKMQHSKLKKLWDGIQRLDNLMILDLDYSEDLIEIPDLSRAPNLQIVSLSYCKSLCQLHPSIFSNPKLTNLKLNGCKKIGSLKNNFI	202	4	5	15	11	7	8	7	11	19	33	5	12	7	6	8	21	4	9	4	6
LSNBS_D39	MDASLLRKLQTTLLTLQAVLDDAEERQINNLAVKNWLDDLKDAVLDAEDLVSEISYDSLRCKMDNREAGSRTNKVWNFLSSPFTNFYRDINSQLKIMCETLEAFAQHKNTLGLQTKSARVSRRPPSSSGVNESVMVGRNDDKDSIIKMLLSESGTSKNNNLGVVAILGMGGVGKTTLAQLVYNDEKIEQHFDFKVWVCVSEDFDVVRVTKSLLESVVRNTTSASSKVWESDNLDILRVELNKKTRMKRFLFVLDDFWNDSYNDWDELVSPLIDGKPGSSVIITTRQQKVAETAKTFPIHKLDPLSHEDCWSILLKHALGSDEYQGTALEEISRKIAKKCGGLPIAAKTLGGLLRSRVDITAWTDILNSNVWNLPNDNIMPALHLSYQYLPSHLKRCFVY…	1202	46	35	69	75	51	50	30	75	84	173	23	68	48	38	53	108	63	65	19	29
LSNBS_D40	MAGLMVAGAFLTPVIQVIVERVASGDYKDIFSKRLVNKLQITLNSINQVLDDAERKQYQNPNVKIWLDHIKHEVYEVDQLLDEIATSAQRKSKVKHLFSSLTNQFESRIKDLLDKLEYLLKQNDVLGLKEGTHARNELEVGPESSKRVPTTSLVDESRICGRQGEKDEIINFLLCDNGSSSNQAPIISIVGLGGMGKTTFAQLVYNDQKVQKSFELKAWVYVSESFDVIGLTKAIIESFDSSPNSENLEILQRQLQRKVMDKKYLLVLDDIWNANEKFWEQLLIPFYKGSSESKIVVTTRNKDDALAIGSAKLLELKQLEESDCWSLFMRHAFHDRNVNEYPDLESIGKMIVDKCGGLPLAVKTMGSLLRRKFSRSEWDQILKTDMWCLSERDCDINPV…	860	27	22	53	63	35	42	16	56	72	120	16	55	29	31	42	72	26	46	13	24
LSNBS_D56	GEDTRASFTSHLSAALQNAGIYLFKDDQSLQKGDNISSALLRGIYGSRISIVVFSKNYAESRWCLQELAKIMECHRNVDQEVLPVFYGVDPSKVRHQTGEFGKAFKNSTSKLDKYMKQSWTDALHDAGGLAGYDVRNYRDENEVIKHIVKDVISILDISDLFIVDNPVGVESRMQDMIQLLEIRQSNDVKLLGIWGMGGIGKTTVAKAIYNKIGRDFEGRSFLANIREVWEQVRGQLCLQEQLMYDIFKETTKIQSIGSGKSILKRRMCEKRVLLVLDDVNELEQVYALCGSCKWFAPGK	300	16	6	21	18	11	24	5	23	23	28	7	12	4	16	17	23	9	22	5	10
LSNBS_D57	MKGIPNSQEVQSNQCLNGYFPKNCVSSYKLGKTIVTRLNEVNGLLARAGNLQVALKQPPKPIDEMPSSETIGLDVMVHKVWNSLKDDSVGVIGLYGMGGAGKTTLMKRIHSELQTRDHSFDLVLWVVVSRDCDINKLMNDIRNNLGIEEGFWNRSTPDQRVAKIYDRLKGKKFLLMLDDLWGKLKLEAIGVPDPKENDKSKVMFTTRSEDVCGKMQSQKKFKVELLSDKDAFDLFCNKVGDETLKCHTEIPKIAHEMAKECRGLPLALITVGSAMAGVKSFEAWMVAKNNLRSSPWTTSDLEDKFFHILKFSYDKLPDAHKNCFWYCTLYPEDFEIDMDDLIDRWIAEGFLFRDDTSIFDMYIQGKSIIEKN	372	16	9	32	21	17	24	7	22	37	37	14	19	14	10	14	24	16	23	8	8
LSNBS_D51	DQDKIVEFLLTQARDSHSLSIYPIVGLGGVGKTTLAQLVYNDARVTANFNTKIWVCVSEAFSVKRILCSIIESIKSEKCDILNLDEMQIKVQSLLQGNRYLLVLDDVWNKTQELESGLSQEKWNKLKSVLLCGSRGSSILVSTRDEDVADIVRTCQTYHLSSLLENECWLLFKEYAFGHDKEEHAELVEIGKEIVKKCGGLPLAARALGGMMGSRSGVKEWLEVKESIIWDLTCEKSILPVLRLSYFHLTPTLKQCFSFCAIFPKDWIIMKEELIHLWLANGFISSRENLEVEDVGSMIWNELCQKSFFQDINIDEYSGDISFKMHVLVHDLAQSIMGQECVILEDENMVNLSKSTRHISFHDASHLSVNKSALEKVESLRTM	383	16	12	21	33	14	20	11	29	27	48	9	15	5	14	13	38	14	28	9	7
LSNBS_D52	MEDTGEEFVKIFLMRSFFQDVKVGEDGDIVSFKMHDLMHDLANQVAGNDCCYLDSETISCVQRPIHVSLEPNAAHLLESLDGSRLRTLILLSSNEDENEDELNEDELSVISKFKQLRVLKLSNCSLSKFCRSIGKMKHLRYLNLSNCRGLESLHKSLSSLVLLQTLMLTPDERVELSTKLYQNYQFETPSHL	192	4	6	13	17	8	7	7	7	11	32	6	10	4	7	9	22	7	11	0	4
LSNBS_D53	LASAAASHEHGQIYGVIDELEKLKNSLECMRFALLDAQEKQEQHCPAQSWIRRLEDLLHLADDLLEEFIIKGMRYKVNAGDKKKMSRVFRSLSLNYTYLRRALVPKFKKIKKKFDEVVRETAKLNLSPNDAVIKQTDSLRNKSISILLESDITGREDDKKEIINLLRQPSGNISSIAIVGMGGIGKTALAQRRQRKHHTTNSENELPKFVASLRQCFSYCSLFPKDWEIEKDLLIQLWMAQGYLQCSYEKQLMEDTGEEFVKIFLMRSFFQDVKVGEDGDIVSFKMHDLMHDLANQVAGNDCCYLDSETISCVQRPIHVSLEPNAAHLLESLDGSRLRTLILLSSNEDENEDELNEDE	358	21	8	26	32	13	16	10	23	28	45	9	16	8	17	20	29	10	16	3	8
LSNBS_D54	KIKDIPNSQEVQSKQCLNDVSSYKLGKTIVKRLNDVNGLLARAGNLQIALKQPPKPIYEMPSSETIGLDVMVHKVWNSLKDDTVDVIGLYGMGGAGKTTLMKRIHNELGTRDHSFDLVLWVVVSRDFDINKLVNDIGNKLGIEEGFWNRSTQELRVSKIYDRLKGKRFLLMLDDLWGKLELETIGVPAPKENNKSKVMFTTRSEDVCGKMQAQKKLKVECLSDEEAFDLFCKKVGDETLKCHSEIPKLAREMAKECGGLPLALITVGSAMAGVKSFEAWMVAKNNLRSSSWTASDLEDKVFRILKFSYDKLPDKAHKSCFLYCALYPEDYEIYIDDLIDRWIAEGFLCKDDMCVYDMYNQGKSVIEKLTLSCLLEEGVDIEYHTYLKRNSRTVKMHDVI…	444	20	12	36	33	13	27	7	27	45	51	14	21	12	9	18	28	17	32	8	14
LSNBS_D61	MAEAVLELVLHNLNSLIQKNLTLFLGFNRDFETLSSMLTTIKATLEDAEEKQFTDRAIKDWLLKLKDAAHVLDDILDECATQVLEMECKGLSHKVQSSFLFSFHPKHVAFRYKIAKKMKNIRERLDEIAEERSKFHLTRIVREERSGVLDWRQTTSIISRPQVYGRDESKEKVLEFLVGDGSQLDDLSVYPIVGLGGLGKTTLAQLVFNHERIVNHFELRIWVCVSDDFSLKRMTKAIIESATKKACEDLDMEPLQIRLQDLLQRKRYLLVLDDVWNEKQEKWQTLRSMLACGGKGASILVTTRLAKVAEIMGTMPPYELSTLSDIDCWELFKQRAFGPNEVERAELVVIGKEILKKCGGVPLAAIALGSLLRFKREEMSGCMSRKVNYGVYKMKIVSC…	401	24	9	23	34	16	21	8	23	34	54	12	10	9	14	25	25	19	28	6	7
LSNBS_D62	MAATMIGGAFLSATVQTLVVKHAITKFLDYIRNTKLDVSLLRKLQTTLLTLQVVLDDAEEKQISTPAVKNWLDNLKDAVLDAEDLVNQISYDSLWCKMENRQAGSRTNPMLNFLSSPFKNFYRDINSQLKIMCETLEPFAQHKDALGLQTKNARVSRRPPLSSGVNESVMVSRNDDIDRIIKMLVSDCGISKNNNLGVVAILGMGGLVKTALSQLVYNNEKVEKHFDFKVWVCVYEDFDVLRVTKSLLESVVRNMTSAASKVWESDNLDIPRVELNKNTRKKIFLFVLDDLWNHNYNDWDELVGPLIEGKPGSSVIITTRQEKFVEMAKTFRIYKLDPLSHEDCWSILSKHAGHFRTTSLISLSRSAWSFITFSSRAATAISRILIGAEVSSASIVLLL…	482	30	7	30	23	19	24	7	26	33	60	12	27	14	11	28	49	25	39	11	7
LSNBS_D63	MPEQIVCGVAENLINRLASAAFREFGRIYGVMDELERLKRTLDSIKAVLFDAEDKQQQSHAVQIWIRRLKDDVLHPADDLLDEFVIEDMKYKIDETSKNKVTKVLHSFSPNKIVFRSRMAHGIEKIQKKFKDVVKDMIGLNLTPNVVVAEQSNNVNRETSSYVLESDIIGREDDKNKIVSLLRQSHGNQNVSVVAITGIGGLGKTALAQLVYNDAEVAKIFEKHMWVCVSNKFDVKTILKKMLESLTESEVSDKLPLENLQKMLRDNLTGKKYLLVLDDIWNESFEKWTQLRTYLMCGAQDSKVVVTTRTKIVAQTMGVSVPYILNGLNPIQSWSLLKKIITYGDETKEVNQILEPIGKKIAEKCSGVPLAIRTLGGLLQGQNDKKEWIAILQGDFWKL…	865	40	21	56	62	38	36	19	67	66	112	25	50	30	35	29	61	34	50	14	20
LSNBS_D64	DLVYEAEDLLDQIITHHLRGKLEAGQNMKKILKELLLSEDSGSKIGVISIVGMAGLGKTTLAKLLYNDHDVRQTFMLSGWAQVPEFLDIFTVTKTILESLTSKRMRQMTSRFYRRNCSKL	120	5	1	7	7	4	8	3	8	10	18	5	3	1	5	7	9	9	6	1	3
LSNBS_D65	MDESKSLELFCWHAFRQPSPVKDFHELSKNVMAYCGGLPVALEVLGSSLYEKTKEEWISVLSKLKRTPNDRVQEKLRISFDSLKDDMIKDIFLDICCYFIGKDKCYVTEILNSHRFYADIGITILVECSLLKVDKNNKLGMHDLIRDMGREIIRESSAREPWKRSRLWFHEDVHDVLANNTGTEAVEALVFKSENTGRVRFSTYSFKKMKKLRLLQLDGVDLNGDYENLSKNLRWLHWRGFTLNYIPDEFYQGNLVVFDLKHSNIKKVWNKTR	273	8	6	20	19	14	13	8	15	26	32	6	15	6	4	17	20	10	18	7	9
LSNBS_D66	IKAHLGLDGITENITRCSHYHGDEEVHNSFASSSSNPIPAQGEKWGITDRSIFESKICNLKGMVTDLEYEENDIANKLNDDMNELIKDMKRHKGEKPLTLSTEFVGKALDLNIKKVMQLLSDDKVFVIGIYGMGGVGKTLLATLVENRVKKNGFFKDVFWVTVSPNITISKLQYDIAKRIGVELDEDNERIRANKLSMRLETMEKSVLILDDVWRYIDLEKVGVSMKVNGVKVILTTRLKHVCQQMDCLSSHMIKVIPLYDVDEGWELFKVKLGHYGTPATLSPENENIARDIVDRFEGLPLGISVMARTMKGIDYIDQWKHSLNKLNKLEMGQEVMEEVFEVLKRSYDNLIEKDLRNCFLYCALLSSYEEYDREEMIMKLVDNGLINGNRCLEEIFEE…	411	12	7	29	38	12	27	10	32	36	45	16	25	8	7	18	24	17	31	5	12
LSNBS_D67	MAEQIPYAVAASLINRLASAAFREFGRIYGVKNELERLKNTVESIRAVLLDAEEKQETQNHAVRNWVRRLNDVLYPAYDLLDKFVIQDMKQKMDAAHKNKVSKVLRKLSATQIGFRFKMARKIEKIQQMFNDVARDMTGLNLNPNIVVVVQSNNIKRETSSYVLDSDIIGREEDKKEIISLLKQPHGNQNVSLVAITGIGGLGKTALAQLVYNDAQVKNIFEKCMWVCVSDNFDVKTIVKKMLESLTKSKIDDTLSLDNLQNMLHDNLTGKRYFLVLDDIWNESFEKWTQLRTYLVRGAQGSKKNHGGLLKNFITYGDDTKGVVNQTLESIGKKIAEKCRGVPLAIRTLGGLLQGKSEEREWNDILEGDFWKSCDDEESIMPVLKLSYQNLSPQLRQCF…	481	26	7	35	31	18	27	7	32	43	53	15	29	8	27	23	28	18	33	8	13
LSNBS_D68	LSSGEQVGDDASSIYGREADIEKLKHLLMSSETRMVSIVGMGGIGKTALAKHLYNHPQVKAKFELKLWADFSNEIYQLTNILNAGELVSKIIVTTRDERVALCMKTFLYVHYLGPLKVEDCWSILAEHAFGAHNYRQGSYLEEIGAFKKEVQEEIVREIAKKCDGLPLAAVEHGSLLRISLNPYDWNYVLESHFQETTYEVVAGLLESSSSTNQEKVGGQYFDELVSRSLIYRRSIGDKKGNFGMHDFIHDLATEVSSSYCLNMDTRCKRFTELPEDIGKLVNLRYLDVSDTALREMPYK	300	18	5	16	27	10	21	10	17	20	34	7	11	6	8	14	25	13	20	3	15
LSNBS_D69	VGLDLSLINLKMEVLRDGRSTILVTGFGGMGKTTLAAKLCWDAEVKGKYKGNILFVVFSKTPQLKIIVERLFEHCGYPVPEFQSDEDAVNELGLLLKKIEGSPILLVLDDVWPGSEDLIEKFQFQISDYKILVTSRVSLSRFDKTFILKPLVHEDAVTLFRHYTRLEKTNSDIPDKDLIQKVVKNCKGLPLAIKVLATSLSNRPYELWEKIVKELSLGRSILDSNTELLTRLRKILDVLEDNPINKECFMDLALFPEDQRIPVTALIDIWAELYGLDDAGVEAMNIIKKLDSMNLANLVIARYNDL	306	14	4	24	21	12	16	3	24	26	48	5	13	12	6	13	17	14	23	4	7
LSNBS_D70	RDDKDLERGQVISQKLIDAIQDSMFAITILSPDYASSTWCLDELQMIMECSSNNNLQVFPVFYGVDPSVVRHQRGYYEEAFRKHQEKFGQHSVRVEKWKDALIQVSSYSGWDSKDQHEALLVEHIAQHIHRKLVPKLPSCTANLVGIASKVEEVNKYIGMGLNDVRFIGIWGMSGIGKTSIARAVYEAIQCTFQVPCFLENVGEASEPKGGLVQVQRQLLSHLSISRNDFHNLYDGKKTIRNSLCRKKVLLVLDNVNDVNQLGNLAGKQDWFGPGSRVIITTTDKHLLLNHGVDNIYEVGMLSQKEALHLFCLKAFKGDKPQEGYLDLSKEVVDYTGGLPLALEVLGSHLYGRNVDLWHSALKNIRSAPPREIQDKLKISYESLGIMERAIFLDIACFF…	524	25	11	30	31	17	35	17	33	41	63	8	23	18	28	25	41	15	39	10	14
LSNBS_D71	TGDFGEALKVSARRIEFFSLNKKKGDLLKKWKTALTEVANLSGWNSTSFGTESNLVKKIVDDILRKIDVSLLSITEFPIGLDSRLQSNNIKRETSSYVLDSDIIGREDDKKEIISLLKQPHGNQNVSLVAITGIGGLGKTALAQLVYNDAQVKNIFEKCMWVCVSNNFDVKTIVKKMLESLTKSKIDDTLSLDNLQNMLHDNLTGKRYFLVLDDLWNESFEKWTQLRTYLVRGAQGSKVVVTTRTKTVAQTMGITDPYVLNGLTPEESWGLLKNFITYGDDTKGVVNQTLESIGKKIAEKCRGVPLAIRTLGGLLQGKSEEREWNDILEGDFWKSCDDEESIMPVLKLSYQNLSPQLRQCFVYCSLYPKDWEIKKDELIQLWMAQGYLECSDENQLMED…	483	18	9	37	30	17	31	6	31	41	60	12	25	10	20	17	39	28	31	10	11
LSNBS_D72	ELFRAIEASQIFIVVFSKSYASSTWCLRELEHILLHCRQSSKKPFIPVFCDVDPSHVRNQRGSYQKLIHEQRFTDEKVRGWREALTQAANFSGWDLRHRTQNEVMELFVEDIINRLNLGSTDPKDVVGMDSRIEELEKCLLLESFDDVRAVGIWGMGGVGKTTLARVLFGKISHQFDAYCFINDVSKLCEQPGPTGVHQEVVHRTLGREHHQIYNLHDATSLIQRRLYHCRALLVFDNVDHRKQLEKLAGNRESLLAGSRIIIVCRDAHILKEFGVDALYKVPLLNQANSLQLFCQILSKHNHVVSNPEDLAHDLLSYTNGLPLAIKALGSFLDGLDMMEKEIFCHIACFFNGHEKDYVRNVLKCCDFSVEKGLTILIEKSLITITDENKIEMHAFLEK…	521	22	13	28	41	26	28	23	33	33	65	9	24	13	21	29	38	16	40	8	11
LSNBS_D73	MDGVQREKLVLLSISVKNLLKDNFPGEYIDYWSANRYLSLLKKVEETMEDLQDVLYYANKKLIPTQANNKSLDFLTRAVFQVDSLTDAVLQVDSLLGENQISGYDAALTPEQLKINSRLSFLIAVIKSKTVNLVQILEDFSSGKQLGVESSIYGRDADIEKLKHLLLSGSDGDSKIRGISIVGMGGIGKTTLAKYLYNHPQVTSRFELKLWTDFSIDVDDSSVFESILKSITSQATPSNDTTRINTIYPKFLLVLDDLWDARFVNWALLMDILNAGKTGSRFIVTTRDERIATSMHTFLSVHYLRPLKVEDCWTLLAEHAFGAHFYHRRRCYLEEIGAFKEEMQEEIGRKIAKKCDGLPLAAVEHGAILRISMDPNVWSYVLESHVRKQLMRC	393	23	4	28	23	15	21	9	27	27	51	8	15	9	13	20	33	21	26	6	14
LSNBS_D74	MAATSTTVGSAFLSAPIQTMIDKLTSKDFQDYANNNKLSLSLVTQLQTALLVLAPVLDDAEKKQIHCPGIRKWLDELKDAIFDAEDLLNQISYDSLRCKVRNPGWNFLSSLFNTSEDFNSQLKTACERLQLYAQQIDNLGLQTVSHKVLPTAYRRSTTISSLNESFIVGRVDDKEKLIKMLLSERDNDKNNLDVVAIAGMGGLGVYDDWIDLVSPFVGKSGSKVIITTRNHSVAMMTDPMLEYIGQSIARKCGGLPLALKALAGLLRTNLDAEYWDAILNSDIWELPTNDVMPALHEATGFVVDGRRIG	309	24	4	26	12	9	18	4	19	18	41	8	17	10	12	13	24	19	19	5	7
LSNBS_D75	VDDKEKLIKMLLSERDNDKNNLDVVAIAGMGGLGVYDDWIDLVSPFVGKSGSKVIITTRNHSVAMMTGASHIHTLGALWESDSRSLLLKDVFAFGGSVDPMLEYIGQSIARKCGGLPLALKALAGLLRTNLDAEYWDAILNSDIWELPTNDVMPALHVSYQYLPSHLKRCFTYCSIFPKDYPLDRKQLVLLWMAEGLVEKSLDSKEAEKICDEFFDELISRSLIQQSNDDTEEEKIFMHDFIRDLATYVAGTSCCRLEYGTKISKNVRHLSYNREKLDISMNCEIFHDFKCLRTFLPVGPLWGQNCLPRQVLDDFLPTLIRLRVLSLSKFKDIKKLPDSLGNLTQLRYLDLSNTGIKSLPDTICNLYNLQTLILSNCCHLIGLPSHIGMLINLRHLDIS…	667	21	20	38	36	26	41	16	47	46	101	18	28	31	27	26	57	30	29	10	19
LSNBS_D76	MFVKKLLEPMVFTKIFKGIKDTLSIVKGLVLDAEEKKKQQHALREWMRQIQNICSDAENVFDGFELEHKKKQVLEASSSTRLKVSHFLSSSNPLVFRSKMAHQIKEIKDRLDKVATDGTRFGLAATSVDPGFILQRREMTFSHVDALDVIGRENDREEIIKLLMQPHPQGDGDGDKSLCVIPIVGIGGLGKTTLAKLVFNDKRMDDLFQLKMWVCVSNDFDVRKIIIQIINSASESIPSAPLAYQENINNLDIEQLQCRLRNKLSKQKFLLVLDDIWNDDRAKWIILKDLLKGGAIGSKIIVTTRSNSIASMMGTFHSYVLQALSHESCLSLFVKWAFKEGEEDKYPNLMEIGKQIVIKCRGVPLAVRTLGCSLYSKFDLNKWKFARDSEIWNLKQNED…	601	29	13	46	29	33	31	15	41	53	71	14	24	14	28	28	55	20	36	8	13
LSNBS_D77	KGGCLRRVKFSMDINCLLKEILDISDRKAVYAEAASSSSYQPVTGFKKKVQLIRGEKELMDALLLDANAMGELDGRSRIWVEQLRVFPLRHKKLDGIINKIEDTSRRRKAYGLVQTKSRVVSKVQILRARMQPSLVAKNSSVIGFDDDTQVLMAELLSDEKRRCITWILGIGGTGKTTLAKWIFEDNTVVTHFQHHIWVSLPSNCTTNQFVAEIGKEDAKQITVKDENFSTDYVLATLACTKYFIVVDGIKETSKVYLDTLNRAIPDMSTGSRVLFTTRNANVAQHAAETELIKIGKNIVMKCGGLPSQILKMSDLLSHKDITHEEWSSVLGGQQLNEDQMQSWSEMSDTINTNLPSYLRRCLFYFVLFPAEFEIPVRRLVVLWVAESLVHQAEDNEVP…	434	26	7	25	29	14	23	9	28	32	45	12	19	11	18	26	32	26	36	7	9
LSNBS_D79	FVSYLHAALSNAGIKTFLDDKDLPKGKELGPELKRAIEGSQICIVVLSVNYTKSSWCLNELLHIMDCRKNYGQLVLPVFFEIDPSFVRRQTGDFGKALKVSARRIEFFSINKKKGDLLKKWRTALTEVANLSGWNSSSFGTESNLVKKIVGDILRKIDVSLLSITEFPIGLDSRLQNMTDFIDHQSSKACMIGIWGMGGSGKTTTAKALYNQIHRKFEGRTSFIESIRETCENDTRGIIHLQQQLLLDLLKIKQEIHSIALGITKIETRLRGQKVFVVLDDVTKSEQLNALCGNPKLFGSGSVLIVTTRDVRLLNSLNADHVFTMTEMDNNQSLELFSWHAFRQPSPRKDFSELSKNVVAYCGGLPLALEVLGSYLSKRTKQEWRSALSKLEKIPNNQV…	516	23	10	30	32	24	34	12	37	42	65	7	26	12	18	29	42	25	33	7	8
LSNBS_D80	MAAATMIGSAFLSATVQTLVEKLASKEFRDYIINTKLDDSLLKQLGQTLLTIQPVLDAAEEKQINTPSVKQWLDGLKDAVYDAEDLLNQISYDSLRCKMENMQAASKTNQVWNFLSSPFKNIYGEINSQMKIMCESLQLFAQHKDIVGLQTKSARVSHRTPSSSMVNESVMVGRKEDKEIVMNMLLSDNGTSKINIEVVAILGMGGVGKTTLAQLAYNDEKVEDHFDLKAWACVSEDFDVFRVTKTLLESVTSKTWETNNLDFLRVELKKNLRDRRFFIVLDDLWNDNYSDWDELVSPLISGKIGSRVIITTRQEKVAVNACTFPIYKLDRLSDEDSWSLLSKHAFGGVNFCETKCRNLEEIGRKIARKCGGLPLAAKTLGGLLRSKVDTKEWIEVLNS…	1276	43	42	67	80	55	57	21	84	89	184	29	67	53	49	50	125	71	59	20	31
LSNBS_D41	AALSNAGINTFIDNKNLSKGKEVGPELKRAIEGSQISIVVLSVNYANSSWCLGELLHIMECRKTYGQFVLPVFYGVEPSAVRRQSGLLREALKASARSVELSNPKGKKEDLFYKWRTALTEVANLSGWDSRSFTEAKLVKKIVDDVLTKLDVSLLPITEFPIGLDSRVQKLTQIIDEKSNKVCMMGIWGMGGSGKTTTAKAIYNRIHRKFEGRTSFIQSIRETCENDSQRIVHLQQQLLSDLKINQNIHSIASGITKIEAGLRGQKAFVVLDDVTKPEQLTALCGNPKWFCSGSVLIVTTRNVRLLKSLSADHVFTMTEMDENQSLELFSWHTFRQPSPREDFIELSKNVVAYCGGLPLALEVLGSHLFERTEPEWTDTLSILEKIPNNEVLQKLRISY…	508	24	10	26	36	20	34	11	37	40	59	8	25	15	17	27	40	27	36	8	8
LSNBS_D42	ADVMIIAVVVMYIAVVATWILIWRDESNLIENVVNDVLQKLQLRYPNELEGIVGSENLCGVVETLMTSIRILGIWGMGGMGKTTIAKVLFAKFFAQYDHVCFANAKEYSPSKLLSELLKEEISPSNVVGSTFHMRRLRSKKVFIILDNVDSLDQFEYLCRDFGDQSNDSRLIITTRDRQLLSERVHRIYEVKQWEDLESLELFSLEAFKQSLPQEGYEDLSQKAVAYAGGIPLALKVLGSNLRSKDTDFWKSTFRKLDNFPKEEIQKVLKVRYDDGLDSLEKKIFLDIAFFFKGEKKDHVKRILNACGLEASSGIEVLEDKALITISNGNRIQMHDLLKKMGSDIVRKECGINPATHTRLSGCEALEVIKENKGTSSIEGITLDLSQNSDLGLRSDTFT…	614	26	12	36	45	27	36	14	42	47	89	12	25	18	20	29	51	25	40	8	12
LSNBS_D43	MAGLIVAGAFLTPVIQVIVERVASGDYKDIFSKRLVNKLQITLNSINQVLDDAETKQYQNPKVRIWLDHIKHEVYEVDQLLDEIATSAQRKSKVKHFFSSLTNQFESRIKDLLDNLEHLLKQNHVLGLKEGSRARNEYEAGPKSLKRVPTTSLVDESRICGRKDDKEEIINFLLLDNGGSRNQAPIISIVGLGGIGKTTLAQLVYKDHRVQKNFELKAWVYVSESFDVIGLTKAILESFGSAPNTENLDLLQCQLQEKITGKKCLLVLDDIWKVNWESCEKLLIFFNEGSSGSKIIVTTRNKENALAMESELFELDQLGESDSWSLFERYAFPNKKGSEYPDLEPIGKRIVGKCGGLPLAVITMGKLLRAKFSKSKWIEILENDMWGLSEKDTGINPVL…	1002	29	27	60	73	48	55	19	66	86	143	16	71	38	26	37	88	31	50	18	21
LSNBS_D44	MKDIPNSQEVQSNQCLNGYFPKNGVSSYKLGKTIVKRLDDINGLLVRAGNMQIALKQPPKPIDEMPSSETIGLDVMVQKVWNSLKDDTVAVIGLYGMGGAGKTTLMKRIHSELQTRDHSFDLVLWVVVSRDCDINKLMNDIGNKLGIEEGFWNRSATDQRVAKIYDRLKGKKFLLMLDDLWGKLELEAIGVPDPKKNNKSKVMFTTRSEDVCAKMQSQKKFKVELLSEKDAFDLFCNKVGDETLKCHTEIPKIAHEMAKECRGLPLALITAGSAMAGVKSFEAWMVAKNNLRSSHWTASDLEDKVFHILKFSYDKLPDAHKNCFLYCALYPEDFEIDIDDLIDRWTVRDFSIKMI	355	20	8	31	19	14	21	7	22	38	36	14	17	12	10	13	22	14	23	7	7
LSNBS_D45	MADTFLFDIANSLLGKLASFAFDQVARAYSVYHDLQEMKTTLSIITSLLLDAEKKKNQQHALREWLRQIQSICSDADDVLDEFRLHVNLKRAIEASGSSRVKVRRYVSSSNPTAFRFRIAHQIKDIRGRLNKAAADGAWFELVKTDVEPRQSREMTHSYVDISSVIGREKDKEVIIQLLKPTHPHTDGDQSLCVIPTVGIGGLGKTTLAKFLFNDPRIDHLFQLKMWVCASDDFDLRKILIKVINSASVAHQENMDHFDIEQLQSHLRRKLSGKTFLLVLDDIWNDDRVKWIELKDLLKVGTSGSKILATTRNTLLASMMGTVPSYVLKGLDTKKCLSLFVKWAFKEGEEEKYPNLVEIGKELVKKCAGVPLAVRTLGSSLFSNYDLHKWEFVRDHGLW…	851	39	17	50	43	41	36	27	53	65	130	15	27	30	37	50	67	43	43	10	28
LSNBS_D47	RLVDHQQGNKYSVIHRMVFGLKTLGARHRIASDIQGIKSKVEILSNGRAIISGVGSGSSQRLSSRLDSQGDALLLEEADLVGIEQPKKQVCDLLFKDESNRAGVSTYVISIYGMGGLGKTTLAKQVYDDPKVKKRFRIHAWANLSQSSKMEELLKDLYQQLHSVIGKPVPEDVGTMKNEKVKESIKNLLRGSRYLIVLDNVWHVSVWDAVKLALPNNNRGSRVMITTRNKDIALYSCAGFGKNFHLDFLPEQEAWSLFCRKTFQGNSCPPHLEEVCRNILRMCGGLPLAIVAVSGALATRGTSNIEEWEIVCRSFGSEINGNDKLEDMKKVLSLSFNELPYYLKSCLLYLSMFPGRHAIEHTRLIRLWIAEGFVNGEDGKTLEEVADSYLKELLNRSFL…	871	36	14	42	58	33	56	24	52	67	122	17	41	31	32	51	66	35	56	13	25
LSNBS_D48	MILQERLREKRIFLVLDDVNKLDQLNALCGSHKWFGQGSRIIITTRDNDLLHGLKVDHVYRMKTMNDDESLQLFSWHAFKEPSPINGFADLSRDFIKYSGGLPLALQVIGSFLMTKRRKIEWKSVLEKLKLIPNEEVLEKLRISFDGLSDYDMKEIFLDIAFFFIGMDQGDVTKILEDCGHYAGIGISVLVQRSLVTVDTKNRIGMHDLLQDMGREIVNKKSREGNQDPSRLWRYEDVKSVLSKDTVRSLIY	252	6	2	23	14	12	17	6	20	20	32	8	9	5	9	17	18	8	16	4	6
LSNBS_D49	YEYKFIGEIVKYISNKINRVPLHVAEYPVGLQSRVKQVKSLLDKGSDDGVYMVGLYGTGGLGKSTLAKATFNFIADQFEGDVSEGIPIIKERLCRKKILLILDDVDNIKQLQALAGGLDWFGRGTRVIITTRDKHLLTSHEIESMYEMEGLYGIEALELLRWMAFKNNKVPSSYEEILNRAVTYASGLPLAIEIIGSNLFRKSIEEWKNTLEGYEKIPNKEIQKILRISYDALEEEEQSVFLDIACCFKEGRWVEVENILNAHYGHCIKHHVGVLSEKSLIKITSHKVTLHDLIEDMGKEVVRQESPKELGERSRLWYYDDIIHVLKENSGTSKIEMIHLNFPSMDAIIDWNGNAFKKMKNLRTLIIKNGHFSKGSRHLPSGLRVLEWPRYPLGCIPFS…	409	16	5	18	37	14	31	13	40	37	43	9	19	12	8	19	28	14	23	7	16
LSNBS_D50	MSTIVNCCRKDKQIALPIFYDVDPSHVRKQNGVYKKAFDLHTKTFEFNPDKVGGWKRDMTYLAEIAGYDIRNKPEFQEIKNIVQSITKKLDHRFLPSLDDLIGIQPHIEELESLLKLRSESDDDGCQVLGIWGMDGIGKTTLAKVLYDRISYQFDASCFIEKVSRVYENGGVVAVQKQIIHETVKDSFIDGNSPSQMAGVIARLDNMKVLVVLDDVDRLLDLQINLKLLRWGSRVIITTRDVHILDLYDADTIHEIGLMKDNDARELLCRKAFISDYSSSDYAELIPKVLKYAQGLPLAIRVMGCFLYKRNTNQWRATLEGLENNPDSGIMKVLQSSFEGLEQREKEIFLHISCFFDGEREDYVKRILHACGLQPDIGIPVIVEKSFISIRNQEIHMHK…	436	18	8	37	26	17	25	12	39	32	45	11	15	14	21	24	27	15	29	6	15
LSNBS_D90	MERLQKWKMALIQASNWSGYSFHIGIAGAVAPITASDGRFDDKVQMLGIYGIGGLGKTTLARAIYNFMADQFEVLCFLHNVRENSAKRNLEHLQEMILSKTKGPEIRLGDVSEGIPILKQRLHRKKVLLVLDDVDELKQLQVLAGGLDWFGLGSVVIITTRDKHLLANHGIERTYEVDKLNQEETLELLKWNSFKNRTIDSSFEGILKRAATYTSGLPLALEVVGSNLFGKNIGQWKSTLDW	242	15	1	13	15	9	22	6	17	18	33	5	11	4	10	12	14	12	14	6	5
LSNBS_D91	MAESFVFDIADSLLGKLASYVCEEASRAYGVYEDLQGIKDTLSIVKGLLLDAEEKKKQQHALREWMRQIQNICSDAENVFDGFELEHKKKQVLEASSSTRLKVSHFLSSSNPLVFRSKMAHQIKEIKDRLDKVATDGTRFGLAATSVDPGFIPQRREMTFSHVDALDVIGRENDREEIIKLLMQPHPQGDGDGDGDKSLCVIPIVGIGGLGKTTLAKLVFNDKRMDDLFQLKMWVCVSNDFDVRKIIIQIINSASESIPSAHENINNLDIEQLQCRLRNKLSKQKFLLVLDDIWNDDRAKWIILKDLLKGGEIGSKIIVTTRSNSIASMMGTFHSYVLDALSHESCLSLFVKWAFKEGEEDKYPNLMEIGKQIVIKCRGVPLAVRTLGCSLYSKFDLNK…	826	39	22	57	44	40	37	20	54	63	121	17	33	25	34	40	73	31	44	13	19
LSNBS_D93	MAEVAVSLVIDQLLPLITKETKLLRGIHKEFADIKDELESIQAFLKDADKRSATTEGIKTWVKQVREAAFRIEDIIDEYMILVGQQPLHHGFLSLLHKLKAMISRRRIASEIQDIKSYVRGIKERSERYGFQRSLEQGPSNSREIRNSKWHDPRLAALYIEESEVVGFEEPRKRLIGWMVKGRDERTVVSVVGMGGQGKTTLAKKVFDSKDVVRNFDCRVWITVSQSYTVEELLKDMLIKFCKATGDDAPRDISQMDRGSLTEEVRKYLQQKRYIVVFDDVWSVHFWDDIEFAVIDNQNGSRVFITTRNQNVAVSCKKSSFIEMLELQPLTQEQSLELFNKKAFKFDYDGCCPKELTGIANEIVQKCNGLPLAIVAIGGLLSTREKNVFEWQRFRENLS…	425	21	6	28	36	19	24	6	33	35	41	8	13	10	20	29	28	18	32	7	11
LSNBS_D94	MANSLLGKVASYACQEASLAYGVYDDLQRFRDSLTIVSGYLLDAESKKDQSHALREWLKQIQNICFDADDIFDRFETQHKRKQIVKSSGSTRVKVSHLFSKYNPIVFLSTIRHKMKDISDKLDKKAADVIMVGLGFSSILEPVARERELTYPIVNVSIVIGRDNDKDEIIKLLMQPFPQGDGDKSMCVIPIVGMEGLGKTTLAKLVFNHEIVDQLFQLKLWVCVSFNFDIKQIIIEIIKAASTSDSKTASVPPMSLTPQENINNLDIGQLTDRMRQKLSSKFFLLVIDDMWNEDPENWIELEDLIKAGAPGSKILVTTRSISIASMTGNVPSYDLKGLSSTDSLSLFVQWAFREGEEKKYPNLVEIGKEIVKRCHGIPLVLKTLASSLFSNFDINKWKF…	865	33	20	56	59	46	34	18	60	62	110	20	39	38	35	38	80	34	44	12	27
LSNBS_D95	NDVELIKEIVKNVLKRLDQVRQFSSKQLVGIGKHISQLEPLLELDSQDVRVIGIWGMNGIGKTTIAQVIYDMLSPEYEGSYIKTEVRKLWGTHGHVYLKKDLYSTLLGEQDLKIDTQHGLPYFVERRLRRMKVLVVLDAVNDPQQLEILIGNLDWFGKGSRIIVTTDDKQVLAKMVAAKDIYEVKALNSHDSLSLFKLHAFEQNQTYETEYYDLSKKIVKYANGIPLVLHVLGHHLRGQDKSIWKSKLKKLKKAPVKKVHDIIKLSYNDLDRHEKRILLDIACFLDGLHLKVDDINLLLTDHGDSMGFELERLKNKALITISPDDVVSMHNIIRETAWEIVREESNNDPGHQSHLFDHSDIYKVLENNQGSTAIRSIATDLPIKKDLKLNPEVFSKMNK…	474	16	1	34	30	12	25	19	34	46	66	7	22	15	20	19	29	17	33	7	22
LSNBS_D96	MKGITICVVYSSALESMAPECLISVLIINYTKFTIHIYKRDTVMSFNDEDWKGVVSNLGVGEDVEIYVAFGHGLTVKETAVYLIYGESTVMEIEPSITVEVEPIPEVEVQPSPNLKTEPSPPSPGVEAQRSPDVKMELEEMAKLNLSPKAAVVKQTDSLRNKSISFLLESDITGREDEKNEIINLLMQPCGNISSIAIVGMGGIGKTALAQFIYNDVEVENHFEKKMWVCVSRNFDVKTILKKMLESLTDSKVDDKLSIEYIQHKLHENLAGERYLLVLDDIWNASHEKWTQLRTYLMCGAEDSKVLMTTRDGSVEASNRYFLSGLTLDVSWSMLKKMIFRNETNGVDQKLESIGKQIVEKCMGHPLVIRTLGGLLQSKSEEMEWIDVLPGVFSDLAEH…	578	22	10	36	55	19	30	13	41	41	67	24	19	20	19	19	52	24	44	8	15
LSNBS_D97	KTTIAEVMYDMLSSEYEGSYFKAEVRKEWRTHGHLYLKKDLYSTLLGEQDLKIDTQHGLPYFVERRLRRMKGSRIIVTTDDKQVLPKMVAAKDIYEVKTLNSDDSLSLFNLHAFEQNQTYEMEYYDLSKKIVRYANGIPLVLRLFGLHLHGQDKSIWKSKLKKLKKAPVKKVHDIIKLNYNDLDRHEQMMLLDIACFLEGLHLKVDDITLLLNDQGDSMGFKLERLKRKALITISPDDVVSMHNIIRETAWEIVREESNNDPGHQSHLLDPSDIYEVLENNKGSKAIRSIATDLSIIKDLKLNPEVFSKMNKLRYLDIYSKGDYYTFRQFPQKLYLPQGLESLPNELKYLRWAYYPLESLPSEFTAENLVVLNLQCSKVKKLWQEEKVINNA	392	15	2	28	28	11	15	12	24	40	55	10	19	13	14	18	26	15	21	5	21
LSNBS_D98	MASSSINSSISPFRNHYYDVFVSFRGEDTRNNFTDFLFPALQTQGIFAFRDDTNLPKGESIAPELLHAIQHSHIFVVVFSTNYASSTWCLQELEKICECVQVSGKHVLPVFYDVDPSEVRHQKGFYAEAFSKHEHRFQHDSLMVSRWRQALTQVANLSGWDLRDKPQSAAMKEIAQKVINILDYKSSCVSKDLVGMDSPIQELEKLLLLDSVHDVRVVGICGMGGIGKTTLAAVLYDRISQQFGACCFIDDISKIYRLHDDSPLGAQKQILDQTLGQEHHQISNHYNATNLIRRRLCRQRALIILDNVDHIEQLEKLAVHREWLGAGSRIIIISRDEHILIQYRVDAVYKVPLLDSINSLQLLCRKAFKLDHILNSHEGLVNGILHYANGLPLAIKVLG…	462	28	11	31	25	22	22	22	36	23	51	8	18	12	23	27	39	13	32	5	14
LSNBS_D99	MLSTMLKICSTKLAMIPFDARWRTGKLQAKLNSVRVSHRAPSTPMFNEPVMVGRKDDQEKLMNMLLSESNTCMDVLAIVGMGGVGKTTLAQLAYNDEKVQKHFDLTAWACVSEDFDVVRVTKNLLESVTKTPWETNNLDLLRVELKKNLNGRRFFIVLDDLWNDNHCDWEELVSPLIYGKNGSKVIITTRNKKVADAARTFPIFELDPLSHEDSWSLLSKHAFGSGNFSETQRRNLEAIGRKIARKSGGLPIAAKTLGGLLRSKVDTKEWIEVF	274	17	4	17	16	11	16	5	12	23	32	9	16	9	5	16	19	18	20	7	2
LSNBS_D100	MVAGAFLTPVIKVIIERVASGDYKYLFSKRLVEKLEITWNSINQVLDDAERKQYQNPNVKIWLDRIKHEVYEVDQLLDEIATSAQQKSKVKHFFSSLTNQFEFRIKDLLDKLEYLLKQNDVLGLKEGTHARNELEVGPESSKRVPTTSLVDESRVCGRQGEKDKIINFLLCEMVVVSNQAPIISIVGLGGMGKTTFAQLVYNDQKVQKSFELKAWVYVSEPFDVIGLTKAIIEAFDSSPNSENLEILQCQLQQKVIDKKYLLVLDDIWNANEKFWEQLLIPF	282	13	3	17	23	13	12	3	21	26	32	3	14	8	18	9	18	10	26	5	8
LSNBS_D101	MHSRVKQLENLLILDSDDDDGVRVVGISGMGGIGKTTLATALYDRISNQFDACCFIDDVSKIYGDHGPIGVQKQLLCQTLNEENLQICNLPMASNLIQTRLCQIKSLVVLDNVDEVEQLDKLDMKREWLGTGSRIIIISRDGHILREHGVDEVYRVPLMDRKDALQLFCRKAFKSADIMSGYIYLTYKVLAYANDLPLAIKVLGSFLYGRDFSEWRSALSRLRENPRAEITNVLRISFDGLENTEKDIFLDILCFLCGCHETYVKKVLDFRGFHPEIGLKVLIDKSFITCRKRIICMHPLLRELGMSIVREISPKEPRKWNRLWDYKDAHSVISESMATENLEAIVLHPYPEKIKEIQTILRNF	364	15	11	28	23	13	21	9	34	23	45	9	14	11	11	25	22	13	22	4	11
LSNBS_D102	SDRELVKKIVEDILPKLDKTSLPITDFPVGLEFHVKQVVQLIKKQPSDVSMVGIWGMGGSGKTTLAKAIYNQIHRTFDCISFLENIRETCEKDSRGHIHLQQQLLSDILKAKEKIHSIAWGTTRIQKVLSGKKALVILDDVTDFQQIKALCGNHKSFGSGSVIIITTRDVRVLKLFKVVFVYEMKEMHKNESLELFCWHAFRQASPRGGYNDLSRNVVAYCGGLPLALEVLGSYLFERSKQEWISVLSKLEKIPNDEVHEKLRISYDGLKDDMEKDIFLDICCFFIGKDRAYVTEILNGCGFYADIGIAVLIDRSLLKVEKNNKLGMHDLIRDTGREIVRGISAREPGKRSRLWFHEDVHDVLAKNTGTETVEALILNLQRTGRVSYSTDAFQDMQKLR…	453	17	8	33	27	22	30	15	34	37	51	7	18	10	19	26	28	19	36	7	9
LSNBS_D103	MDVAMLKQSISNILQWMNSLKPLANRLSGIDINNIENNLNQINHKVHQQSLSETLLFPLPWLQKVKELVIDLNDLMEDLRYKESTNAATKSLIRSGLNIKNRVKATLQVKKATEELKRLLNEEDAKVEEQEEEEVIISDNNEKRKSAYKMFVENTECVAVGRENEKKEIIDQLLNMNMNNSAVNPDVIVIVGVPGIGKTKLVRLVCEDEQVKAHFDVSYLLRYLQIGIEHDDVLEKLKKKLMKAVGCTHTAILITTRSNHVANNIGARHVLKLQGLNQEESWALFMQIHGPITSTKKEQSNDEHQRTIVRDCGGVPLMIVIIATVIKKHSGGGGGDNDEWIPEVLQMLKFIYYDNLPTYKKLCFAYYSLFPEDYLIDAERIIQFWTA	387	20	5	20	33	8	18	10	33	34	43	11	30	10	18	14	19	17	29	5	10
LSNBS_D104	MDELVKIMGCHRTLGQVVVPVFYHIDPSEVRRQRGQFGKGFQRLLKKIMDEMEFFQAWKLVISWRAALFEAANIAGFVILNSRNESDDIKRIVNKVSHLLNKTDLFVAHNPVGVESRVQEVIQLLQPDLQTKKVQLLGIWGMGGIGKTTIAKAIYNKIGCQFEGRSFIANIREHGEKSAELVGLQEQLLFDIFKGTTVKIPNIESGMNTLQ	211	11	2	8	14	12	18	5	19	16	20	6	10	5	14	11	9	8	18	3	2
LSNBS_D105	KESTNAATKSLIRSGLNIKNRVKATLQVKKATEELKRLLNEEDAKVEEQEEEEVIISDNNEKRKSAYKMFVENTECVAVGRENEKKEIIDQLLNMNMNNSAVNPDVIVIVGVPGIGKTKLVRLVCEDEQVKAHFDVSYLLRYLQIGIEHDDVLEKLKKKLMKAVGCTHTAILITTRSNHVANNIGARHVLKLQGLNQEESWALFMQIHGPITSTKKEQSNDEHQRTIVRDCGGVPLMIVIIATVIKKHSGGGGGDNDEWIPEVLQMLKFIYYDNLPTYKKLCFAYYSLFPEDYLIDAERIIQFWTAEGFLTIQEQQFGRACFNDFVPLLFHQVEEENNHHRYYGGVRNDMNNCFYRMNRLMHKLARLISVSSDENITVDLMGERVHGGMLRVSFNFALD…	1010	32	27	52	87	34	44	31	65	77	136	24	65	42	37	42	77	48	58	12	20
LSNBS_D106	MKRLDHLKQVDSKGFIGVGKQISHVESLLKKGSKDVRAIGIWGMSGIGKTTIAEQVYNRLRSEYDGCYFKANVREEWGRHGDMYLKKDLFSTLLGEQDLKIDTPHGLPDLVARRLRRMKVLLVLDDVNDLQQLDILIETLDWFGKGSRIIITTRDKQVLVKMVDDNDIYEVKALDFDDSLRLFTLNAFGQNRLKKEYYELSNKMVNYAKGIPLVLKILGQHLLGKDKKIWENGLHLKVDQIKLLVKDHGYSVDVELESLKNKALITISQDNVVSMRSIIQETAWEIVRKESIDDPGKQSRLLDPDDIYRVLKNNK	315	9	1	31	16	7	22	7	24	34	42	7	13	5	13	18	17	10	24	5	10
LSNBS_D107	MKDIPNSQEIQSNQCLNGYCAKNCLSSYNLGKKVVKRLNEVNGLLSRAGNLQIALKQPPKPIDEMPSSETIGLDVMVQKVWNSLKDDSVGNKLGIEEVELDTIGVPVQKENNKSKVMFTTRFEDVCGKMQAQNKFKVECLSVKEAFDLFCNKVGDETLKCHTEIPKIAHEMAKECGGLPLALITVGSAMAGVDSLEAWMVAKNNLRSSPWTASGLKDKVFGILKFSYNKLPDEAHKRCFLYCALYPEDFEIGIDDLIDRWIGEGFLCRDDMSIYDMHIQGKSIIEKLILSCLLEESIDIESFHYLERNNRTVKMHDVIRDMSLWLARDEDENKDKVLVQGDVFSISKVDSKRLNVVERISIITATKFSENYNLPACPNLTTVCFRLHGVFNTSTNLSST…	732	26	22	45	53	31	33	17	49	56	93	22	40	24	21	32	65	33	47	9	14
LSNBS_D108	CAFNVYKFRAEFWSDPRFFWSFCFRSFWKQRSGSSDGSVQSLLMVASDTSKPYKFLMFSSDLLLEDIYFDIFTLLQKLISNDFPDTEVDLSLLIKLKKTLVRVQPVLHHYAEDTKWLDLLIDLVYQVDTLFHQIKTEEAPDQTLTPTTKVRTMFFIHSKIQKLTDRLERLILRGEQDGLEFSDCSHVWHGTPTDSVLEDDSFIYGRDADIQKLKHHLLSNSSDGDSKIRVISIVGMGGIGKTALAKHLYNDPQVKDEFELKVWAYISKDFDAVRVFETILKSITSQSISNGNLSSQILESHNAKGKYTIYPNLLLVSLQQILNTSKFLLVLDDVWDTKSVNWISLMDTFNAGEMGSKIIITTRDETVARSMQMILSVHYLRPLQNEDLWYLLVRYAFGT…	533	20	7	38	32	30	21	14	37	34	64	11	19	16	20	21	52	30	35	13	19
LSNBS_D109	MVVQLWIAEDLVGSFTGQERWKVGEEYFDVLVSKSLIQRRSTENKEENFEMHNLVHDLATMVSSPYCIRLGEHYLHERVVHDLLPTMKQLRVLSLSNYKNITEVPKSIGDLLYLQYLNLSHTNIERLPSETCNLYNLQFLLLGGCKRLIELPEDMGKMVNLHHLDLVTLH	170	2	3	7	15	4	8	9	7	8	30	6	10	5	6	8	11	8	14	2	7
LSNBS_D110	MAATMIGTAFLSATVQTLVEKLASKEFLDYITNTKLDLSLLNQIRLTLLTLQPLLDAAEEKQISTPSVKDWLDGLKDAVYDAEDLLNHISYDSLRCKMENTQAASKTKQVWNILSSPFKNIYGEINSQMKDMWETLKLFAQNKDILSLQTKSVRVSHRAPSTPMVNESVMVGRKDDQEKLINMLLSESNTCMDVLAIVGMGGLGKTTLAQLAYNDEKVQKHFDLTAWACVSEDFDVVRVTKNLLESVTKNHGKPIILIYFELS	263	18	3	18	15	7	9	4	14	22	36	10	14	6	12	6	21	20	18	4	6
LSNBS_D111	TLHSVLPDAEQKQFFNPDVKQWMVKLYNAISFADDLIDELGYDSLQRKIDFIGLQSVSRRVSCRIRSNSVLNESFIVGREDDKEKLMNMLLSDSGTNLGVVAILGDGGVGKTTLAELVYNDKEDKDLDYLRLKLKLKLKCRRFLFVLDDLWNVGYNDWHELVAPLVNGKLGSRVIITTRQEKVAEVVRTFPIHKLEPLSYEDCWSLLSKHAFGSKDYGGNRYPNLEAIGRKITRKCRGLPLAAKTLGGLLSSNVDAKEWIEF	262	12	4	21	15	10	19	4	13	22	37	3	13	7	6	16	18	9	20	5	8
LSNBS_D112	TLPARVVLWTNRRKSGNNTTCVRENSRPVLFPGLMNGCNSLGQHDLSEGELVQHIVEDVLAKLDSTVLSITEFPVGLESRVQEVNDFIENKLKKVCVIGIWGMGGSGKTTTAKAIYNQIHHKFVDRCFVENVREVCEKENRGIIHLQQQLLSDILSTKEKIHSIALGTTKIEKRFQAKKALIVLDDVTTFEQLKSLCGNPKLFCPGSVLIVTTRDVHLLNLFKVDYVCTMKEMNENESLELFCWHAFRKPNPIKDFHELSRNVVAYCGGLPVALEVLGSSLYERTKEEWISVLSKLKRIPNDQVQEKLRISYDGLKDDMEKDIFLDICCFFIGKDRGDVTEILNGCGLYAGIGITVLAEKSLVKIGKNNKLGMHDLIRDMGREIVRESSAKEPGKRSRL…	491	14	13	28	36	20	36	12	30	39	58	9	25	12	14	29	27	28	44	7	10
LSNBS_D113	MAEVAVSLVIDQLLPLLREEVKLFRGIHKEFADIKDELESIQAFLKDADKRASTTEGVKTWVKQVREAAFRIEDIVDEYTIHAGKQPRDPGFRSLLYKLKAMISRRRIASEIQDIKSYVRGIKDRSERYGFQRSLEQGPSNSREIRNSKWHDPRLAALYMEESEVVGFEEPRKRLIDWMVKGRDERTVVSVVGMGGQGKTTLAKKVFDSKDVARHFDCRVWITVSQSYTVEELLKDMLIKFCKEKGDDAPRDISQMDRGSLTEEVRNYMKQKRYIVVFDDVWSVHFWDDIEFAAIDNKNGSRIFITTRNQNVVVSCKKSSFIEMLELQPLTQEQSLELFNKKAFKFDYDGCCPKELTGIANEIVQKCNGLPLAIVAIGGLLSTREKNVFEWQRFRENLS…	564	29	7	37	51	22	32	9	42	49	58	12	15	15	20	43	36	20	40	8	19
LSNBS_D114	MDSTVSGLLTNMLDRLVTTAFHNISMAKGLQTDITNLQNTLTIINAFILDAENKQTQSNSISLWLHQLKYVLLDARDILDEIEYESLRNQVLKANGTFTTKVQRFLSPFSNPLAFRVKMAHKIKHINDRIDEVASLRMKLGLSVSENHHASGSGSGSGNNSTRVRRETHSYVRSSHVIGRDEEKEMVIRFLMAPPLGSHDDDEIDVIPIIGIGGLGKTTLAQLVYNDDRVIELFDLRMWVFVSDVFDVKRLVLEILKAMHGMEMDAHMHSFDQLQNLLRERLWGKKFLLVLDDVWNEDYREWLELKKLLLGMHHGEDDKPCNKIITTTRSDRVASIMGNAYKHNLKYLPEEDCLRLFVKCAFPEGEGKQHPRLVEIGKDIARKCKGLPLAVISLGCLLY…	862	35	21	50	62	37	45	26	53	58	124	21	43	27	29	44	61	39	49	16	22
LSNBS_D115	MAAKPLVGSAFLSATVEDLLLRLASPDFVDYIKSSSLNILKLTVFETLLLTLHSVLPDAEQKQFFNPDVKQWMVKLYNAISFADDLIDELGYDSLQRKVENTQPRRDFDVIYNNSLYVMNLRLQDFVQQIDFIGLQSVSRRVSCRIRSNSVLNESFIVGREDDKEKLMNMLLSDSGTNLGVVAILGDGGVGKTTLAELVYNDKEDKDLDYLRLKLKLKLKCRRFLFVLDDLWNVGYNDWHELVAPLVNGKLGSRVIITTRQEKVAEVVRTFPIHKLEPLSYEDCWSLLSKHAFGSKDYGGNRYPNLEAIGRKITRKCRGLPLAAKTLGGLLSSNVDAKEWIEF	343	17	4	27	18	15	20	4	16	25	52	5	18	10	10	20	25	13	28	5	11
LSNBS_D116	LLRAIQDSRVFVVVFSRNYASSTWCLQELEKICECAQVSKKYVLPVFYDIDPADVRHQRGIYRKAFAKHVQRFQQQSEKVRRWRKALTHLANCSGWDLCHKSSSVLTDLVGTDSPIEQLEKFLLLDSLDDVRAVGICGMGGIGKTTLAMVLIERVSHQFGAFCDIIDVREAESLSFLEMKYIEMYGVDAVYQVPLLNWSSSLQLLCRKAFKFDHVIMSNYEELVHSILHYSNGLPLAIATLGSFLYGQDISEWRSALDRLRESPNKDVMEKEIFLHIACFLNMHTEKYVKNVLNCCGFNADNGFSLLVDKSLISIQDEMVVMHNLLEELGRKIAQENSSKETTKWRRLWFHKQLEDVMLEKMVK	364	20	11	21	25	17	16	12	20	24	44	11	13	6	16	20	30	10	30	7	11
LSNBS_D117	LLHCGQPPEKRVLPVFYNVDPSEVRHQKGTYGEALAKHEQRFQQDSEKVIRWREALVQVADNSGWDVRHKPQHAEIEKIVEEIIKILGCKFSSLPKDLVGIHSPIQELEKHLLLDSLDDVRVVGICGMGGIGKTTLANALYNKISHQFDVCCLIDDLSKSYRQDPISAQKQILLQTLGDQQLQTFNSCNASNQIGSRLRRVKALITLDNVDQVEQLEKLDREWFGPGSRIIIISRDEHILKEYGVDVAYKVPLLNDKNSLQLLSRKAFKLDHIVSRYYELAFQILHYTNGLPLAIKVLGSFLFGRNISEWESALARLRESPNKDIMDVLQLSFDGLEETEKEIFLHIACFFNWEIVEYVTNVLNCCGFQVGQKHCSRKIKKVEQSLAPEQFYNVKLENM…	488	19	11	27	38	18	25	15	36	36	60	7	25	16	29	24	36	10	34	7	15
LSNBS_D118	SKMSPAFQLELLICFLSSSYQNNKPVLDVIRPMWVVLLGKGPLKWPNGAKPLLLFPNSKCMDDKMAKRRLFVGFLFIQARGSDFVSVYPMVGLWCWKNYSCSIGLQRSSSASILVSTRDKDVVAIVGTCQAHDLSGLSKDECWLLFKQYAIGNGNEIIKKYEGLPLAAQALGGLLRSRRQEKEWLEIKNSELWTLPDENLILPALRLSYIYLKPTLKQCFAFCAIFPKDTEIIKE	235	14	8	10	11	11	14	1	15	20	34	5	9	13	9	10	20	5	12	7	7
LSNBS_D119	YPIHNNSIVESITRAKCYDTNLDVIQTKMQELLQGASVLVSTRNKDVATIMGTCQVHYIFDLSEDECCLLFKQYASGNEKERVELVEIGKEIIKKCGGLHLAAQALGGLMRSRSKENEWLEVKEKDYESEDKSEFEGDFDAEEKSEGESYYDLDSNDNNVFGGGHASEDGL	171	9	5	13	22	5	14	4	9	13	15	3	9	1	6	5	14	6	10	1	7
LSNBS_D87	MAEIAVSFAIDHLLPLLREEANLLRGVHKDFADIKDELESIQAFLKDADKKAASAEGVKTWVKQLREAAFRIEDIIDDYLIHAGQQPRDPGCVDLLHKFKTILSRRRIASEIQDIKSSVRGIKERSERYGFQRSLEQGSSGSRRSQIAKWHDPRVAALYIEEADVVGFETQKDMLIHWLVKGREDRTVISVVGMGGQGKTTLAKKVLDNKDIIGHFDYRVWITVSQSYNVEGLLRDMLLKLYRQNGRDHPKDLFQMDRGSLTDEVRNNLQQKRYIVVFDDVWNVHFWDDIEFAVIDNKNESKILITTRNLDVVASCKRSSLVEVLELQPLSQEQSMELFNKMAFRFDYGGCCPKEFIDIVNEIVEKCKGLPLAIVAIGGLLSTREKNVFEWQRFKENLS…	409	24	5	33	31	18	23	10	31	32	42	7	14	8	19	29	25	12	31	7	8
LSNBS_D88	TVVSFVLEELCQFVKEERTLVTGVERDFIDIKDELENIQAFLKDADTKADDDGGGGGSNGVKTWVKQVREASFRIEDVIDEYNMYEAQRVNHSIFRSALQMIPGLTKTMNPHHQIASEIQDIMLSLGKIKKYRFEFRLKVDRKLRGAKAPRIGLGKTTLVKHVFNSELVKRNFDCRSFITVSQSYTIRELLKICNNKGSRIIVTTRMMHVAEYFKKSFPVHVHKLQPLPPKKAWELFCNKAFRGQCPTDLEGVSEEIVQKCGGLPLAIVAIGGLLSTKSKTVFEWEKVSKNLRMELERNAHLTSLMKILSLSYDDLPYHLKSCMLYFGIYPEDYAIYRKRLTRQWMAEGFVRHEDRRTLEEVAEEYLTELIQRSLVNVFKVGLNGRVKSCQVHDLLREV…	736	29	11	39	49	38	42	23	50	62	99	13	35	22	31	43	42	32	48	6	22
LSNBS_D89	MAESFVFSIADSLLGKLVSHAYEEVSRAYGVYDDLQQFKETLSIVRGVLLDAEYKKDQKHGLREWLRQIQNICYDAEDVLDGFEFQHKRKQVGQTSNKTGTKVRHLFSSSNPIVLRPMMAHQIKEIRERLDKVAADGIKFGLTNIDVGPEPVLQRSELTHSHVNASDVIGRKNDKENIIKLLMQPHSQSDGDQSLCVIPIVGIGGLGKTTLAKLVYNDKRMDQLFQLKIWVSMSNNFDTWHIIIKIINSPSAFGPPSVAYQENLNNLDTELLLSRLRHTLSGQKFFLVLDDIWNDDRAKWMELMDLINIGAAGSRIIVTTRSKSIANMTGTLPPYVLSGLSQDDCLSLFVKWAFKEGEEIKHPGLLEIGKEIVKKCAGVPLAVRTLGSSLFAKYDSKKW…	865	33	16	47	54	38	44	23	66	57	120	19	35	32	35	36	70	44	54	14	28
LSNBS_D82	MCYDVEDVFDGFEFQHKRKQVVQASNKTWTKVRYLFSSSNPILLRSRMAHQIKEIRERLDKVVADGNKFGLARIDVGLEPVFQRRELTHSHVDASSVIGRENDREEVIKLLMQPHPHGDGDKSLRVIPIVGIEGLGKTTLTKLVFNDKRMDELFQLKMWACISDDFDIRQIIIKILNSVSAFGPPSIPHQENINNLDLEQLLSRLRDKLSGQKFLLVLDDIWNDNRAKC	229	8	3	20	13	11	12	7	18	17	25	5	11	8	11	17	15	6	17	3	2
LSNBS_D83	MALNDFFAGEIATELLKMLIAISRKSLLCKASAEQLISSINEILPTIQEIKYTGVELPEHRQFQLDRFSEILRSGIELSHKVLSSSRWNVYKNLQLAKKMEKLEKNVSRFVQGPMQAHILADVHHTRFEMAERFDRVDASNRKLEKYFGAMKIGVGGGGWVEEAVRSCMEEDENWVEGNCGNLNLSIGLDLGKKKVMEKVIGREDLWVVGICGIGGSGKTTLAREVCRDQQVRCYFTERILFLTVSQSPNVEQLRTKIWGHIMGNRNLSPDYAVLDDVWSQFECRS	286	15	7	12	26	11	22	6	19	19	29	9	13	5	12	19	21	9	21	6	5
LSNBS_D84	ILNCGQPPTKRVLPVFYDVDPSEVRHQKGTYGEAFAIHEQRFQQDFEKVIRWRAALAQVADLSGWDLRDKPQHAEIEKIVEEIIKILGSKFSSLPKDLVGIHSPIQELEKHLLLDSLDDVRVVGICGMGGIGKTTLANALYNKISPQFDVCCLIADLSKSYRQDPISAQKQILLQTLGDQQLQTFNSCNASSQIGSRLRRVKALITIDNVDQVEQLEKLDREWFGPGSRIIIISRDEHILKEYGVDVVYKVPLLNEKNSLQLLSRKAFKLDHIEDICYVDMHDLLVELGREIIQEKSRKWSRVWLHEQFYNVKLENMEKKVEAICHNGEIDSMIMAETLSKMSHLRLLIMKGVNIIGNLSCLSNELRYMQWDRYPFKYLPPSFQPNQLVQLILRYSSIK…	406	16	8	26	27	12	20	11	36	32	49	8	15	15	27	22	29	8	26	7	12
LSNBS_D85	MLFHKKGSEYPDLEPIGKRIVGKCGGLPLAVITMGKLLRAKFSKSKWIEILEDDMWGLSEKNTGINPVLRLGYHNLPSNLKPCFAYCSIFPKGYEFDKNKLIQMWMANGLLNSYKSDKSKEELGSEIFNVLESILFFQSSLDFYGRFIMHDLVNDLAKSVSREFCLQVEDDKKLELADEIGNLKFLRYLNVSWTDFCKLDCLRHINLKGTAIKKMPKNIRKLNHLQILTNFVVGEPNGSDIEELESLNLQGKLRLSGLNNVSNPAHAVEARLQDKKSLEKIRMTFDFEKEEIDGSIVENNEFVLKALRPNNNLKRLTIKNYNGNMFPTWLCSCDLPNLVSLKLYNCNGIKIFGNNSTNVPFKFLEVLKFDSMSEWEEWLCIEGFPRLKELFISIVPN	397	11	10	19	31	24	24	6	26	39	55	10	35	16	6	14	28	9	18	7	9
LSNBS_D146	QTGDFGEALEVSATRVESFSLKKKKGDLLKKWRTALTEVANLSGWNSSSFGTEGNLVKKIVENILTKIDVSLLSITEFPIGLDFHVQNMTNFIDDQSSKVCMIGIWGMGGSGKTTTAKALYNQIHRKFEGRTSFIENIRETCENDTRGIIHLQQQLLSDLLKIKQEIHSIALGINKIETKLRGQKVFIVLDDVTKSEQLNALCGNPKLFGSGSVLIVTTRDIRLLNSLNADHVFTMTEMDDNQSLELFSWHAFRQPSPRKDFSELSKNVVAYCGGLPLALEILGSYLSKRTKQEWRSALSKLEKIPNNQVLQKLRISYDGLEDNEEKDIFLDICCFFLGKNRADVTEILNGCGLHADIGIAVLIERSLVKVGKNNKLQMHDLLRDMGRSIVGECSAKEP…	467	17	8	28	31	20	36	10	36	40	60	8	25	7	17	24	34	27	28	6	5
LSNBS_D147	MASFLTDLVKPYVEKLINGAIAETSYICCFTCIVKDFEEEKSRLEIEGATFERRIEEATRRGEDVLPDARAWKDEVDQLIQEDTKIKQKYRPKKLWKRLSDGEKILLILDDVWGEVDFNEIGIPCSDNHNGCRIIITTREWSVCNKLGCNKTIKLDLISKEDAWIMFKKYADLRETSKKFFLDKGREIANECKNLPIAIAVIASSLKGKRHQEEWDMALKFLKKEISRHTDDDEVLKIYKCFKFSYDKLNEEDKRLFLLCSVFPEDANIPTERLARLAIGGGLFGEGYHSYDEARSRVVKSKIKLLDSCLLLEVGQRSVKMHDFARDAAQWIANKEIQTRKVYDKSQKAVLEREENIKYLFCEGKPNEVFSCKFDGFKLEILIVILYKTSDLHIGKFEV…	814	28	28	51	79	43	35	14	66	69	94	13	37	21	21	46	66	26	46	10	21
LSNBS_D148	MASCLSELGKTYIEKLINGAIAELRVVFCFACIANEYEEEKVRLEAEIKTLEQRAKVAAGRDKDILDSVHYWKEKTDKLIQEDIKTKHTCFFGLCPNCIWRYKKGKELENNIGEMKRLTEKGEKLENIELPRRLPDVERYSSKDYISFQSRESKYKELLDALKDDNNYIIVLQGMGGTGKTTLAKEVGKELKLSGQFAHVILTTVSFTPDTKKTQDDIAGPLGLEWENCNDTNRPGKLWSRLTNGEKVLLIMDDVWDQGPPLDFDLLGIPKKDNHNGCKVLITTRSKRIFNIMGCEKMIELELISEEEAWTMFKLYAGITNSFPKSLITKGRKIAKECKRLPVAIAVIASSLKGQQHRSHEWDVTLKSLKKHVAMDNVDDDKVGVYKCLKSSYDYIKDE…	975	31	28	58	82	37	54	18	68	94	126	18	51	33	26	44	76	40	53	10	28
LSNBS_D150	TCTKDALTEFPVGLDSHVQKLTEIIDYQSSKACMMGIWGMGRLGKTATAKAVYNRIHRKFAGRTSCENDTRGIIHLQEQLLSDLLKIKQEIHSIALGITKIETRLRGQKAFVVLDDVTKSEQLKALCGNPMLFGSGSVLIITTRDARLLNSLSADHVFTTTEMDDNQSHELFSRHAFQQPSPREDFSELSRNVVAYCRGLPLALEVLGSNLPERTK	216	14	5	12	13	8	14	7	13	13	26	5	7	6	10	14	17	17	11	1	3
LSNBS_D140	MAATMIGGAFLSATLQTLLEKLASTEFLDYIRNTKLDVSLLRKLQTTLLTLQAVLDDAEERQINNLAVKKWLEDLKDVVLDAEDLVSEISYDSLRCKMEKNRQAGSRTNKVWNFLSSPFTNFYRDINSQLKIMCETLEPFAQHKDTLGLQTKSARVPRRQPSSSGVNESVMVGRNDDKDTIIRMLVSDSGTSKNNNLGVVAILGMGGVGKTTLAQLVYNDEKVEQHFDFKVWVCVSEDFDVVRVTSSSSKVWESDNLDILRVELNKNTRNKRFLFVLDDLWNDNYNDWDELVSPLTDGKPGSSVIITTRQQKVAEMAKTFPIYKLDPLSHEDCWCILSKHALGSDEYLSGQNIAFEEIGRKIARKCDGLPIAAKTLGGLLRSRVDTTEWTAILNSHVWN…	1048	43	30	65	61	45	49	25	63	69	150	27	55	46	35	45	90	50	54	17	29
LSNBS_D141	RGEDTRQDFTGHLFASLEIRGIKTFKDDHDLNRGEVISVELNKAIEESMFAIIILSPNYASSTWCLDELQKIVECSKNFGQAVFPIFYGVEPSDVRHQRGSFHEAFRKHEEKFRKDRNKIKRWRDALREVASYSGWDSKGWNEASLVETIAEHIHKKLIPKLPVCKDNLVGIDSRIEEIYSLLGMGLSDVRFIGIWGMGGIGKTTIARSVYDAIKGEFKVSCFLADIRETISKTNGLVNIQSELLSHLKIRSNDFYNVYDGKKILANSFNNKKVLLVLDDVSELSQLENLAGKQEWFGPGSRVIITSRDKHLLTTHGVHETYKAKGLVKNEALKLFCLKAFKQNQPKEEYLSLCTEVVKYARGLPLALEVLGSHFHGRTLEVWHSALEQMRNVPHSKIH…	549	25	9	34	43	25	38	17	44	49	55	10	23	15	17	29	38	20	32	11	15
LSNBS_D142	MASKMLSTMLKICSTNISYDSLRCKMESTQAASKTKQVWNILSSSFRNIYGDINSQMKDMCETLKLFAQNKDILSLQTKSVRVSHRAPSTPMVNESVMVGRKDDQEKLINMLLSESNTCMDVLAIVGMGGLGKTTLAQLAYNDEKVQKHFDLTAWACVSEDFDVVRVTKNLLESVTKKPWETNNLDLLRVELKKNLNGRRFFIVLDDLWNHNHCDWEELVSPLIYGKTGSKVIITTRNKKVADAARTFPIFELDPLSEEDSWFLLSKIAFGSGDFSETQQQNVEAIGRKIARKCGGLPIAAKTLGGLLRWKIDTKEWIDVLNDDIWNLENDTILPALRLSYQYLSSQLKRCFSYCSIFPKDYPLDRKQLVLLWMAEGFLDHSQDRKTMEEVGDECFAEL…	1195	41	36	62	75	47	46	26	79	76	178	26	63	55	40	57	117	65	56	24	26
LSNBS_D143	AALSNAGINTFLDDKNLQKGKKLGPELKRAIEGSQISIVVLSVKYANSSWCLNELLHIMKCHKINGQLVLPVFYEIDPSVVRWQTGDFGDALKFSAKRVESFSLTKKKGDLLEKWRTALTEVANLSGWNSTSFRSGDNLVTNIVDDILRKIDVSLLSITEFPIGLDSRLQNMTYFIDDQSSKACMIGIWGMGGSGKTTTAKALYNQIHRKFMGRTSFIENIRETCENDTRGVIHLQQQLLSDIFKIKQEIHSIALGITKIKTRLRGLKSLVVLDDVTKLEQLNALCGNPKLFGSGSVLIVTTRDVRLLNSLNTGHVFPMTEMDDNQSLELFSWHAFRQPSPRKDFSELSKNVVAYCGGLPLALEVLGSYLSRRTKQEWRSALSKLEKIPNNQVLKKLRI…	548	25	10	34	30	22	41	11	38	45	72	10	29	11	20	29	43	28	33	8	9
LSNBS_D144	YAALKNSGVNAYIDRHLPKGTELGRELSRAIEGSHISIAVFSKRYAESSWCLNELKKIIECHRSHGQVVVPVFYDVDPSEVRHQNGDFGNYLRDTAKEKYIDSGEERMEYVLSKWRSALTEAANLSGWDVNNCRNEAELVQQIVEDILTKLDIASLSITEFPVGLESRVQQIIAFIENKSSRVCIIGIWGMGGSGKTTTAKAIYNRIHRKFVDKSFVENVREVCEKENRGIIHLQEQLLSNILNTKEKIYNIALGTTKIEKIFWGKKALLVLDDVTTFEQIKSLCRNPKLFGMGSVLIVTTRDVRLLNLLKVDFLCTMKEMGKNESLELFSWHAFRQPSPIKDFFELSRKLVAYCGGLPVALEVLGSYLWERTKEEWISVLSKLKTIPNDQVQEKLRIS…	593	28	14	30	47	22	36	15	45	46	65	9	31	12	17	38	41	27	42	12	16
LSNBS_D151	MVEAVLELVLHNLNSLIQQELGLFLGFDKHFNSLSSLLTTIKSTLEDAEEKQFTDRAIKDWLLKLKDSAYALDDILGNCATQLLEM	86	6	1	7	7	4	3	2	4	6	19	2	4	0	4	1	6	5	3	1	1
LSNBS_D152	SDRELVKKIVEAILPKLDNTSLPITDFPVGLEFHVKQVVQLIKKQPSDVSMVGIWGMGGSGKTTVAKAIYNQIHRTFDCMSFIESIRETCEKDSRGHIHLQQQLLSDILKAKEKIHSIALGTTRIQKVLSGKKALIVLDDVTDFHQIKALCGNNKSFGSGSVLIVTTRDVHILKLLKVVSVYEMKEMHKNESLELFCWHAFRQASPRGGYNDLSRNVVAYCGGLPLALEVLGSYLFERSKQEWISVLSKLEKIPNDEVHEKLRISYDGLKDDMEKDIFLDICCFFIGKDRAYVTEILNGCGFYADIGIAVLIDRSLLKVEKNNKLGMHDLIRDMGREIVRGISAREPGKRSRLWFHEDVHDVLAKNTGTETVEALILNFQRTGRVNYSTDAFQDMQKLR…	456	19	8	32	27	21	30	14	33	37	51	9	19	10	20	25	30	18	37	7	9
LSNBS_D154	RETELIEEIVAEVWKRLQPKLPQYDDELVGIDSRINTVCSLLRTESLEIRFAGIWGMGGIGKTTLAKLVFNKIHNQFDFSCFLENVREVSSERDGLLCLQRKLLSHLKISSMRIESLDQGKETIRNLLFNKKVLLVLDDLSSDIQLENLAGKQEWFGPRSRVIITTRDKHLLVSLGVYETYDAQILNRDESLQLFCQKAFRREKPEEAFIELSKRVVQYAGGIPLALKVLGSFLCGRKASVWEDALKMLQQDLQNDVYKTLKISYDGLRDTEKAIFLDIACFFKGSLKDHVTQILKNCGHNPLIGIDVLIEKSLITDDGLHLGMHDLLQEMGRNIVLHESLNDASKRSRLWSLKDVDQVLRNNKGTESTQAVVLNLPESFQASWNPEAFAKMCNLRLLM…	468	18	10	30	32	18	27	11	30	35	74	9	19	12	21	27	34	16	29	8	8
LSNBS_D155	MVAKCSGLPLAIIVLGGLLATKETVNEWEMIHKHITSYLIRGEDVLERQSRITEVLDLSYHDLPYQLKPCFLYLSQFPEDFEIPKNKLIQLWMAEGFVSSHYEIGRDETMEDIAERYLGSLISRCMVQVGQIGSTGKIKTFRLHDLMRDMCLSKARKEHFLCVIGRPQQKSSGISNVSSSSNISFDARKSDEVRRLAFFLDQHVDNLSPPDEQVNQHLRSLVYFHDKKCRVESWKRVKAVFENFKLLRVLDLEGVKGPKGQILPKEVGNLFWLKFLSLKRTCIQILPPSLGKLENLQSLNLQTINKVSWDSTVEIPNILWKLKRLRHLYLPNWCENVSGILQLENLINLRTLVNFPASRCDVKDLLKLKKLKKLVLNDPRYFQNFAESFSLCNKKLEYL…	582	14	15	29	39	27	28	14	29	51	89	12	26	28	21	31	48	14	44	10	13
LSNBS_D156	MEKLLDGALKELRYICCFTCIAKEFEEEKAWLKAERRTVRQRVQLAKGRGEDVQANALFWEEEVDKIIEEDSKTKQKCFFGLCPDCIWRYKSGKELENKKEKIKRFVDTGKELAIGLPALLPDVERYSSRHYISFKSRISKYNELLDALEDEQNYIIGLQGMGGTGKTTLAKEVGKKLKQSEQFKYVIDTTVSFSPNIKKIQDDIAGPLGLRFDECSESDRPKKLWKRLTNGENILLILDDVWGDIDFEEIGIPYSDSNKGCRILVTTRNMLVCKRLGCNKTIKLELLSQDDAWEMFKRHAGLTENSSQSLIDLGFKIANECQGLPIAIAIIASSLKGKQHREEWDLALKSLQKHAPIDKIDDDDDDDDDNLVKVYERLKFSYDNMKDGKSKRLFLLCS…	452	22	12	37	40	19	33	4	35	50	50	5	16	11	15	25	26	15	18	7	12
LSNBS_D157	MIMVESVVSFTIERLADLLIEEASLLRGVSGQIKKLQTELKRMQCFLRDAERKQNERGEIIKNWISDIRKLSYDAEDVIESYAFSVSVSSAMISFSKLKHVHEVGKKILSINYQVADLTRSLQTYGLTATTRDNEESHFVFETQKQLRWSYSHAVEEFIVGLDADIKDIVEWLVNQDRNCRVVYICGMGGLGKTTLAKTVYHYNSIRRHFEGFAWAYISQKCNRREVWEGILLQLTTSSSKEERDEIRNMRDEELAETLYKVQQEKKCLIVLDDIWSNETWDILSPALPSENTKSKIVFTSRNKSISSHVDPKGLLHEPGFLNAEDSWALFQKKTFPSKDDPGKGIRGNMASAEPQLLRSGIWSSFSAYNGGGRKTANH	379	21	5	20	32	14	21	9	27	28	34	7	16	7	15	23	38	19	23	9	11
LSNBS_D158	DDSEVIENIVRDVWQKLTLMYPKVLKGIQIDENCRHVDSLLKKFQNWNMGHGWHRKDTIARLMFVKYFAQYDSVCFMEKVKEQSEKFGITQVRNSIFTELLKREITTSDVLGDTFIKRRLSGRKVFIVLDNVGNATQLDDLCGELDELGPNSRLIITTRDRHTLKGRVDAIHEVKKWNFEESLNLFTFEAFKQSRPQKGYEGLLERAVAYAGGVPLALKVLGSHFHTRRPEFWKSELDYLKGADVVEGIIFDLSQKSNLYVKADAFDMMVDLRFLRLYVPLGKKRLATLNHSDQGIVQFSDKLRYFEWNGYPIKCLPDPFCAEFL	325	14	5	24	21	21	20	8	17	27	37	6	13	9	12	21	16	14	24	6	10
LSNBS_D159	MGGIGKTTIARLMFVKNFAQYDSVCFMEKVKEESEKLGLTQVRNNIFSELLKRQITTSDVIGDTFIKRRLSGRKVFIVLDNVGNAAQLDYLCGELDELGPNSRLIITTRDRHALRGRVDDIHEVKKWKFEESLNLFILEAFKQSRPQKGYEGLLERAVAYAGGVPLALKVLGSHFHTRSPEFWKSELDYLKDKRECMDEIQEVLQVSYNGLTKREKEIFLDIAFFYEGENKDFATKILDACGFSATSGIEILEDKALITISNSNRIQIHDLLQKMAFDIVRNGQGKRNRFRDIEEVRDVLKYKKGADVVEGIIVDLSQKSNLYVKADAFDMMVDLRFLRLYVPLGKKRLATLNHSDQGIVQFSDKLRYFEWNGYPIKCLPDPFCAEFLVEIRLPNSNVE…	506	23	11	34	40	24	31	9	34	38	68	8	23	12	17	30	35	19	31	5	14
LSNBS_D160	MVAKCSGLPLAIIVLGGLLATKETVNEWEMIHKHITSYLIRGEDVLERQSRITEVLDLSYHDLPYQLKPCFLYLSQFPEDFEIPKNKLIQLWMAKGFVSSHYEIGRDETMEDMAERYLGSLISRCMIQVGQMGSTGKIKTFRLHDLMRDMCLSKARKEHFLCVIGRPQQKSSDISNVSSSSNISFDARKSDEVRRLAFFLDQHVDNLIPLDEQVNQHLRSLVYFHDKKCRVESWKRVKAVFENFKLLRVLDLEGVKGPKGQILPKEVGNLFWLKFLSLKRTCIQILPPSLGKLENLQSLNLQTINKVSFTSQTACRRETGKASRSSIISPQLSKLTLSGCKLVEDPMVTLEKLPNLKYLSVWEMFVGK	368	11	9	17	24	16	19	9	22	31	50	11	12	14	17	21	34	14	24	5	8
LSNBS_D120	MAPLDLYYTKSKGRSSAHSPPVYLALPMSQTEQNEAELVKKIVKEVLAKLDSSHLSITEYPVGLESRIQEVIEFIGDQSNIACMAGIWGMGGSGKTTTAKAIYNQIHRKFEDRSFIENIREVCEKDNDGIIRLQEQLLSDVLKVKVKKIHSITTGTTMIEKRLVKKRVLLVLDDVSTFEQIKALCGNRKWFGRGSVLIVTTRDVHLLKLLKVAHVCTMKEMDEDDSLELFCWHAFREPSPRKYFGKLSRNVVAYCGGLPLALEILGSYLYGRTIREWESVLSKLERIPNDQVQEKLKISYDGLEDDMEKDIFLDICCFFIGKDRAYVAKILNGCGLYADIGITVLVERSLVKVEKNNKLGMHDLLRDMGREIVRQSSAKNSGNRSRLWFHEDVHDVLTK…	773	25	20	48	48	25	40	13	57	59	95	22	42	22	30	41	70	34	52	11	19
LSNBS_D121	NESSVVKEIVDGVLKKLDKKFLPIPDFPVGLESRAEQLVRFLRQNTKGVRLVGIWGMGGIGKSTIAKVIYNNLCHEFEDRSFLANIRELWEKDKGQKDLQEQLLLDILTRKIKVHSVERGKAIINERLCTKRALVVLDDVSTLKQINALCGNRNGIGPGSIIIITTRDVHLLDILGVDFIYEVEELNARESLELFSWHAFKEARPTEGFLSLSGDVVSYCGGLPLALEVLGSYLCKRRKQDWQSVLSKLEKIPNDQIHEKLKISFDGLEDHMEKDIFLDVCCFFIGKDKAYVTEILNGCGFHADIGITVLIERSLMKVGKNNKLGMHTLLRDMGREIVRESSPEEPEKRSRLWCHEDVLNVLTDHTVRIS	370	12	9	24	31	14	28	10	30	30	47	5	15	9	9	23	22	13	29	5	5
LSNBS_D122	MAITDIISGDICSDLWKMLTTISRKTLNSRASAEQLLTFVRDILPTIEEIKYSGDELPPPRQSQLDRLSEILRSGVELSHQVLATSRWNVYRNFQLAKKMENLEESVTKFLQVQLQAYMLADVHRLRSDMYERFHRIDESHRRIERFFESMKIGVGGGGWVEEAVRTSEEDEGSFGNFNLSIGLEFGKKKVMEMVVGRKDLCVVGICGMGGSGKTTLAREVCRDEEVRCKIQSIHCS	237	9	6	12	23	9	18	5	16	13	22	9	6	4	9	20	21	11	17	3	4
LSNBS_D123	MTFKEEITFHSLHCNEQSRFYNCFSKISRFTGVSMNWKNNGVKYKLRQVVLPVFYHMDPSEVRHQRGEFGVAFQRLLNKMKKEVDFNLGRKRERRWRETLCRAANIAGFVILNSRNESEDIKRIVDKVSHLLNKTDLFIAHNPVGVEFRVQEVIQLLHPVLLSKKVRLLGMWGMGGIGKTTIAKAIYNKIGHNFKYRSFLANIREVGEKMGGLVGFQEQLLFDICKNKMTIKIPNIESGIKTLQNILCHKKVLIVLDDVHTLDQLHTLCGSREWFGPGSIIIITTRDMHLLKGRVNKIYKMTIMNESESIELFSWNAFKQATPTEDFDRISRNVVEYSEGLPLALEVLGSYLYDKTESEWELVLEKLKRIPNNQVQKKLRISYDGLNDDDEQEIFLDIA…	522	17	9	26	42	27	33	13	40	43	58	16	29	12	15	36	31	19	37	7	12
LSNBS_D124	MANSLLGKVASYACLETSLAYGVYDDLQRFRDSLTIVSGYLLDAESKKDQSHVFREWLKQIQNICFDAEDIFDTFELQHKRKQIVESSGSTRKKVSHLFSKYNTIVFFPGMGYQIKEIRERLDKKAAEGITYGLTTILEPVVRERELTYPDVNVSRVIGRHIEKEEIIKLLMQPFPQGDGDKRMCVIPIVGMGGLGKTTLAKLVFNDDTMDQLFQLKMWVCVSLNFDIKQIIIEIIKAASTLDSKAASAPPMSLTRQENINNLDIGQLTDRMRQKLSGKFFLLVLDDMWNEDREKWIQLEDLLKVGAPRSKIMVTTRSISIASMMGNVPSYDLKRLSPKECLSLFVKCAFKEGEEKRYPNLMEIGEKIVGKCHGVPLAVKILGSSLFSNLNINKWKIVR…	858	32	20	47	57	44	39	19	58	63	113	25	38	34	33	46	74	36	42	10	28
LSNBS_D126	SENYATSSFCLDELVHIIHYFKTKRRLVLPVFYGVDPTHVRHQNESYGKALAEHEERFQNNMENMKRLQDWKMALTYAANLSGYHYNPGKEEYEYMYINKIVTEISKNINQVLLHVADYPVGLEPRMLKVASLLNVDCDNEVCLIGICGSGGLGKTTLTHAIYNLISTQFEGLCFLHNVRENSIKYGLEYLQEQLLSKSIGLKIKLGHVSEGIGIIKQRLQQKKVLLILDDVDKLKQLQVLVGEPSWLGPGSRVIVTTRDKNLLSCHGIKRIYELDALNEEEALELFKWMAFKSDKIDPCYDYILKRVVRYASGLPLALEVVGSSLFGKHIGEWEFALDKYERIPHEDIQKILKVSFDALDEEQQSVFLDIACCFKESRLAEVEEILHGHYGHCIKSHL…	463	18	10	24	41	13	28	21	34	38	59	8	19	12	18	19	28	13	33	6	21
LSNBS_D127	TAVSFVLQELGQFVIKESCKFAVEERASVAGIERDFNDIKDELENIHAFLKDADRKASDDGGGGGGGSNGVKTWVKQVREASFRIEDVIDYYNMYLAEKASQSIFKSAIQMIPGLNTIMNTDHQIVSEIRDIKMSLARIKERSTRFEFRSDNEAGSHRGTKAPRIGDPRMAPYFIEETQVVGFESARDELVRCLVEGNKELMLVVVFGMGGLGKTTLAKHVFDNQIVKSSFDCRSFITVSQTYTIRELLTEMIKKFCKDSNEPIPRGLQKMDDEALINQVRQYLESKRYLVLFDDVWKDNFSDEIVHALISNNKGSRIIVTTRKMQVAEYSKSSFPVHVHELQPLSPNKAWELFCNKTFRGRCPTELEEMSREIVQKCGGLPLAIVAIGGLLSTKAKTM…	693	35	14	43	57	30	41	15	45	54	77	17	30	18	23	47	48	30	45	7	17
LSNBS_D128	SDVRNQRGSFDEAFRKHEEKFVESKEKVQKWRDALREVANLSGWDSKDQHETKLIKEVVAQVWKKLELKFHPIRWTGKTTLATALYKKIKTQFDVSCFIANVREISSGKETKVLIVLDDVSSKSQLENLAGSQGWFGRGSRIIVTTRDKHLLISHAVSFEMYESKILNKSESLQLFCEKAFKQDQPEEDYFELSKSVVKYAGGLPLALEVLGSFLCGRRISDWEDALIKIKQVPHDDILNKLRISYDMLEDEHKTLFLDIACFFKGWYKHKVIQILENCGFHPTLGINVLIEKSLVTFDGRVIGMHDMIEEMGKTIVFLESPNDPGKRSRLWSLDDIDEVLRKNKGTELVQGIVLKSSPSVSFEARWNPEAFSKMCNLSSLRVIVWRGYPMNTLPLGVQ…	436	16	7	25	32	21	26	11	27	45	48	8	17	11	17	20	37	16	34	11	7
LSNBS_D129	MASFLTDLAKPYVEKLINGVIAESSYICCFMCIAKDFEEEKARLEIERTTFKQRIEVVTRRGEDVQANALSWVEEADKLIQEDTKTKQKCFFEFCPHCIWRYRRGKILANKKEHIKELMEAGKELTIGLPAHLPDVERYSSQHYMHFKSRESKYIELLDELKDDNNYIIGLQGMAATGKTTLIKEVGKKLKQSKQFTQIIDTALSFSPNIKKIQDDIAGPLGLKLDDCNESDRPKKLWSRLTNGEKILLILDDVWGDIDFNEIGIPSSDNNKGCRIVVTTRSLLVCRKLGCNKTIQLDLLSEEDAWIMFKRHASLSETSPKFFLDKGRKIANECKRLPVAIVVIASSLKGEQHRNEWDVALKSFQKPMSIHGVDDEHVKIYKCLKFSYDNMKNEKEKSL…	464	25	13	30	38	21	26	10	38	50	48	9	18	11	16	23	31	17	22	6	12
LSNBS_D131	MLMRTRTNDYAKENQQKEALTGASHLAGWDMSNYSSESNVVKEIVGEVLKKLDKKCLTIPDFPVGLESRAEQLIQFLRQNTRGVCLVGIWGMGGIGKSTIAKVIYNNLCYEFEDRSFLANIRERWEKDRGPNDLQEQLLSDILTRKIEVHNVEWGKAMINERLCTKQALVVLDDVSTREQLNALCGNRHGIGPGSIIIITTRDARLLDILGVDFIYKVKELNKHESLELFSWHAFREASPTKEFLSLSGGVVSYCGGLPLALEVLGSYLFKRRKQDWRSVLSKLEKIPNDQIHEKLKISFDGLEDRMEKDIFLDVCCFFIGKDKAYITEILNGCGLHADIGITVLIERSLIKVEKNSKLGMHALIRDMGREIVRESSPEEPEKRSRLWCHEDAVDVLTN…	493	21	12	28	39	19	34	11	35	41	58	11	22	13	18	28	31	20	31	10	11
LSNBS_D132	ILECKRDRRQIVIPVFYDIEPSDVRNQSGTYQQAFEKHERDLRHNKDKLQKWKDALTEAANLSGWNSHNYGMESNFVKDIVEDVLKKLYGRYPFEVNRELVGIDTKYEKMESLLKIGSNDVRILVLWGMGGIGKTTLAKHVYGRLCSQFERTCFIENIREESTKHGLKSVRNKLFSTLLEFPLNAPYVETPIFKNRLAHERSLIVLDDVATLEQAENVT	219	9	3	12	20	9	12	6	13	18	23	3	13	6	7	15	12	11	16	3	8
LSNBS_D133	MAEHIAGAFLSSFFQMVFDRLASSNFTDYFRRGKLDKLVEELESTLESINQVLDDAEIKQYQISNVKKWLGDVKHAMYEADQLLDEISCDASLKKLKVESQPSTSNKFLGYFSAFNNSFESRIKELLKNLKHLSEQKDVFGLKNGTWARNEDGVSLKPLERPPTSYLVDASRIYGRDDEKDEMVKILLSNNGSGNQTPVSSIVGLGGMGKTTFAKFVYNESRIEDHFELKAWVYVSEPFDAVGLTKAILKSFNSSEDDESIFNLLQDKLQHILTGKKYLLVLDDIWNGNADYWEQLLLPFNHGSFGSKIIVTTRDKEVAYVLNSTKIFDLQQLDKRHCWSLFVTHAFHGKNMCEYPNLESIGKKIVNKCGGLPLAVKTMGQLLRKKFSQHEWIKILETD…	1147	33	31	56	81	59	64	32	68	90	179	22	70	44	34	45	111	30	49	15	34
LSNBS_D134	DDINLQEGESSKGSDISLQELEKILQLSQLFGKQILPIFYDVDPSDVRHQKGSYAEAFSKYDSQMVQRWREALTRVANLSGWDVRQKPHSAEIKKIVQKIINILDCKSSCVSKDLVGMNSPMQELEKLLLLDSVHDVRVIGICGMGGIGKTTLATVLYDRISQQFGACCFIDDVTKIYRLHDGPLGAQKQILDQTLGQDHNQICNHYNATNLIRRRLCRHKALVILDNVGQVEQLEKIAVRREWLGVGSRIIIISRDEHILKQYGVDAVYQVPLLDWTNSLQLFCQKAFKLDHILSSYEGLANDILYHVDGLPLAIKEKNVEAIVLNAYDDYDEYTDEDMDAVIFEDFLNLRLLILDHVNISGSLNCLSNKLKYIEWNYYPFMYLPSSFQPNQLVELIL…	412	18	9	33	22	11	24	11	36	28	53	6	20	10	27	17	28	9	27	6	17
LSNBS_D135	MSSMTSWTSVPPSVSEMESKGSATQYEIAEERNRFHLKEIVREKRSSVLDWRQTTSIITQPQVYGRDEDKDRIVEFLVGDASGFEDLSIYAIVGLGGFGKTTLAQHIFNHERVVNHFELRIWVCVSEDFSPKRMTKAIIESATGHACADMDLDPLQRKLQYFLKGKRYLLVLDDVWDDEQENWQRLKSVLACGGKGTSILVTTRLLKVAAIMGTIPPHDLSILSGTDCWELLKQRAFGPNEEEREELVVIGKEIVKKCGGVPLAAMALGSLLRFKREKIEWLNVKESKLWNLK	293	16	5	16	26	10	20	6	18	22	31	7	7	9	10	18	22	15	22	8	5
LSNBS_D136	MADLLTGGAVGAVMGEAVKHALLTIKKGREFAPTLESNIETLKALAPLVEEMKGYNNLLDRPREEIERLEKHIIEGNELVQKSKKLTLWNFLSFPRYQSKLQKKDEGLKRHLSVNVQVENKKDLIEVLAKVNGILEILMRKENLGQFDGNQVRGLCGAPDEPECLGMVEPLNKLKMELVKDGVSVLVLTGLGGSGKSTLAKKLCWHPQIKGSNST	215	11	3	7	21	4	20	4	9	24	33	6	12	8	7	8	10	8	16	2	2
LSNBS_D137	EDTRNNFTDHLFGALHKKSIITFRDDAKLKRGEDISSELLQAIEGSQILIVVFSTNYAASTWCLQELAKIADCIQVSGQTVLPIFYDVTPSEVRKQSGVFEKSFQEHEERFKAKLEEVQRWRRALTQIANLSGWDVKDKSQYTEIGKIIKEVTCLLGNKYSNLRSDIVGVHSRVEELENLLTMDSDDDDVRVLGICGMGGIGKTTLATALYAKISNQFDACCFIDDVSKVYGDHGPIGVQKQLLCQTLNEENLQICNLPMASNLIRTRLSRIKSLVFLDNVDEVEQLDKLDMKKELLGTGSRIIIISRNEHILREHGVDEVYRVRLLDRKCALQLFCRKAFKSDDIMSGYIYLTYDVLKYARGLPLAIKVLGSFLYGRDVTEWRSALSRLRANPRTDIM…	602	27	13	42	42	27	32	15	45	44	75	10	25	14	22	37	42	26	39	8	17
LSNBS_D161	MIMVESVVSFTIERLADLLIEEASLLRGVSGQIKKLQTELKRMQCFLRDAERKQNERVSSAMISFSKLKHVHEVGKKILSINYQVADLTRSLQTYGLTATTRDNEESHFVFETQKQLRWSYSHAVEEFIVGLDADIKDIVEWLVNQDRNCRVVYICGMGGLGKTTLAKTVYHYNSIRRHFEGFAWAYISQKCNRREVWEGILLQLTTSSSKEERDEIRNMRDEELAEKLYKVQQEKKCLIVLDDIWSNETWDILSPALPSENTKSKIVFTSRNKSISSHVDPKGLLHEPGFLNAEDSWALFQKKTFPSKDDPEFTICNEFERLGRDMVAKCSGLPLAIIVLG	342	17	7	18	31	14	16	8	23	26	35	7	13	7	14	21	29	18	23	7	8
LSNBS_D162	MEVIQGELSNSVKALLSKVAYALRHANCSSMSSKVSLMKKVEKTLVDLQHVLYHANNKLQTSSYVLNLLTRLVSQAENLLNKSYFFGYAYATGLSPDQLKIHSRLSFLIVLIESKTENLMQILQGLSSGEQVGDDASSIYGREADIEKLKHLLMSSETRMVSIVGMGGIGKTALAKHLYNHPQVKAKFELKLWADFSNEVDVLKTTLQSITTSQTFLLVLDGVWDARSINWTLLTNILNAGELVSKIIVTTRDERVALCMKTFLYVHYLGPLKVEDCWSILAEHAFGAHNYQQGSYLEEIGAFKKEVQEEIVRKIAKKCDGLPLAAVEHGSLLRISLNPYDWNYVLESHFQETTYEVVAGLLESSSSTNQEKVGGQYFDELVSRSLIYRRSIGDKKGNF…	455	26	5	19	31	14	27	15	24	33	64	10	19	9	18	16	44	23	35	5	18
LSNBS_D163	DYSQVIHDVVADVKQKLSLMFPNELKNLVEVDENDEHIELLLKKVPRIGIWGMSGIGKTTIAKQMFAKNFAHYDNVCFLENVGEESEKFGQMYVRNKLLSELLKREITASNVHGQHTFIKRRLSGKKSFIVLDDVDNATQLDDLCEVLDDHGHNSRLIITTRNKDILSGNVDKIYEVTPWKLKDSLKLFSLGAFRQSHPKKGYERISERAVEYAGGVPLALKVLGLHFKSKEPQSWVSELKNYENKGETFPDIQKVLEVSYNGLSWRLKEMFLDIAHFYKDENKDLVTRILNTCDFNATNGVEILENKALISISNSNTIQIHGLLQKMAYDIARQEDNDRGKRRRLKDAKDICDVLRNNKGIDAVEGIILDLSQKLDLEVEADTFNLMTELRFLKFHVP…	461	19	5	31	34	21	26	14	30	45	57	8	30	13	17	20	25	17	29	6	14
LSNBS_D164	MKDNLRNLLPAERIVLAGPPSSIKLTVFHVMTHLFLQPRSVKVDEMTKLNLSQNVAVVTQPNEVRRETSSFVLESDIIGRENDKKEIINLLRQPHRNHNVSLIAIVGIGGLGKTALSQLVYNDEVQSLFEKKMWVCVSENFDVKTILKNILESLLNGKVDENLSLDNLQSNLRQSLSGRKFLLVLDDIWNESHHKWIELRTYLMCGAEDSKILVTTRSKTVAHTMGVCDPYVLNGLTSEESWGLLKNIITYGNEVEGVNQTLESIGKKIAEKCSGVPLAIRTLRGLLQSKHKESEWNNVLQGDFWRLCQDESSIMPVLKLSYRSLSPQQRQCFAYCSIYPKDWEIEKDELIQLCIAQGYLNFLPETEVMEDVGNQFVKVFLTKLFFQDAKMDEDGDIYS…	542	19	13	31	38	20	28	13	34	38	76	13	27	17	21	22	49	25	38	8	12
LSNBS_D165	MMNENPSSSSSKSQLQTAAQVNDPEPVLKIHDVFISFRGEDTRASFTSHLYTTLQNAGITVFIDDIDLQRGDHISASLSLAIQQSQISIIVFSINYPDSRWCLDELMNIMECRRTLGQVVVPVFYHLDPSEVRHLRGKFGAAFQRLLYKITNELEINQGAQKLVVSWRDTLREAASIAGFVILNSRNESEDIKRIVDKVSHLLNKTDLFIAHNPVGVESRVQDVIQLLPIQSNEVILLGMWGMGGIGKTTIAKAIYNKIGRNFEGRSFIANIRESREKIAGLVGLQEQLLFDIFKEMTIKIPHIGSGINTLQSKLRKKKVLIILDDVSTIEQLNTFCGSREWFGPGKIGISILVERSLVTVDDKNMIGMHDLLRDMGREIIREESPRVPEKRSRLWSQD…	409	17	3	24	25	16	26	10	45	21	40	10	19	12	21	28	36	18	28	5	5
LSNBS_D166	QVVIPVFCDVDPSHVRHQKESYQKAFAKYTRELASSKSHIDKVLEWKAALSSAANISGWDSRKYWNYSQVIREIVKDVKQKLSLMFPNELKNIVKVDENDEHIELLLEKIPRIGIWGMSGIGKTTIAKQMFAKNFAHYDNVCFLENVSEESEKFGQMYVRNKLLSELLKREITASNVHGQQAFIKRRLSGKKSFIVLDDVDNATQLDDLCGVLDDLGHNSRLIITTRNKDILSGNVDKIYEVTPWKLKDSLKLFSLGAFRQSHPKKGYERISERAVEYAGGVPLALKVLGLHFKSKKPKSWISELTDYENKGETFPGIQKVLELSYNGLSWREKATFLDIAFFFKDENKDLVTRVLNTCDFNATNGVEVLENKALISISNSNTIQIHGLLQKMAFDIAR…	526	28	7	33	37	24	27	15	35	56	60	6	30	15	19	24	35	18	35	9	13
LSNBS_D167	MVGRCGGLPLAIIVLGGLLASKPTFYEWDTVRQNINSYLRKAKGKEQLLGVSEVLALSYYELPYQLKPCFLHLAHFPENLEIQTKKLIRIWVAEGIISSVQNAGDSEEALEDVAQRYFTELVERCMIQVVEKSSTGRIRTVQMHNLMRDLCVFKAYEENFLDMIGSRNVDQTSTSKARPTGKVRRIALYLDQDIDKFLPRNLKNHHHLRSILCYHEKTARLSEWSSMKSVFRKC	234	13	6	9	17	8	12	7	14	16	28	6	9	7	10	17	17	10	16	3	9
LSNBS_D168	MAKSIVDFTAQKIGDLLIEEAVFLYGVRDKVHQLRTELRMMETYLQDADRKQEEDETLKNWISEIREVAYDSDDVIEAYALKGASRRNNMAGTFNRIKIFISAINRLIEIHQVGSQVDGIISRITSLTGSLETFGIRRDREEASSSIHGRQKALRRSYSHVIEEDIIGVDYDVKILESCLVNNNNKGYKIVAIWGMGGLGKTTLAKKGCLGGILLKLLSPSKELREELANLRDDEVAKKLYQVQVEKKCLVVLDDIWSVDSWKNLSPGFPSGRLLSVGSRILLTTRNTDVALHMDPTCYLHKPKCLDEDDSWELFQKKAFPKYDDP	326	18	5	26	24	8	21	6	26	26	36	6	12	7	10	21	24	14	21	5	10
LSNBS_D169	NENEAIKDIVEKVTQLLDKTDLFVANNPVGVETRVQDMIQLLDIQQSNDVHLLGMWGMGGIGKTTIAKAIYNKIGRNFEARSFLANTREVWEKNDGPVSLQQQLLFDICKESKTKIQSIEAGKVILTDRLCRKKVFLVLDDVSTLDQLNALCGSRQWFGSGSRIIITTRDMHILRANRVDQVYSMKEMDESESIELFSWNAFKQARPREDFVGISQNVVEYSGKLPLALEVLGSYLCDRGITEWKCVLDKLKRIPNDQVQKKLKISYDGLNDDFEREIFLDIACFFIGMDRTEVIHILNGCERYAEIGINVLLERSLVTVDDGNRLGMHDLLRDMGRELIREESPKEPEERSRLWFSNDVLNVLFEQT	368	14	7	29	30	15	23	4	29	23	41	9	20	7	17	25	21	15	27	6	6
LSNBS_D170	MFAITILSPDYASSTWCLDELHMIMEKHQEKFGQHSDMIERWRDALTQVASYSGWDSKGQHEASLVENIAQHVHRKLVPILPSCTENLVGIASKVDEVNKLVVNQLENLAGKQDWFGLGSRVIITTRDKHLLVTHGVHKIYEAGMLFRNEALNLFCLKAFKGDKPQEGYSDLSNEVVDYTGGLPLALEVLGSYLYGRNVDVWHSAIKKIRSVPHPRIQDKLKISYESLDRMEKDIFLDIACFFKGMKKHKVIDLLENCGYCPQIGIEILIERSLISIDSRNDKLDMHDLLQEMGRDIVFQESPNDPSRRSRLWSQEDIDHVLTKNKGTEAINSIAMKLHQPYEACWSTEAFFKTSQLKYLSLCEMQLPLSLSCLPSSLKVLCW	383	18	10	25	26	12	20	15	27	28	46	11	14	13	16	16	33	12	22	8	11
LSNBS_D171	LQCRELHGQVVIPVFCDVDPSHVRHQKESYQIAFAKYQREFANNRKSHPDKVSEWKAALTLAANISGWDSRKYRDYSQVIDNVVEDVLQKLSLMYPNELKNLVKVDENNEHIELLLKAIPRIGIWGMSGIGKTTIAIQMFAKNFAHYDNVCFLEKVSEESEKFGQMYVRNKLLSKLLKREITASDVHGQHTFIKRRLSGKKSFIVLDDVDNATQLDDLCGVLGDLGANSRLIITTRDRHLLSGRVDEIYEVTPWKLKDSLKLFSLGAFKQSHPREGYEHISERAVQYAGGVPLALKVLGLHFDSKKPKFWESELNDYETKGEAFPDIQKVLKLSYNGLSWREKEMFLDIAFFFKDEDKDFVTRILNAFGFNATSGVEILEDKALLSISNSNRIQIHGLL…	536	28	6	37	33	29	31	16	33	50	63	9	27	18	22	27	36	16	33	8	14
LSNBS_D180	MASFFTDLAKPFVEKLINGAIAETSYICCFTCIVNDFEEEKSRLEIEGATFKRRIEEATRRGEDILPDARAWKDEVNQLIQEDTKINQKCFFEFCPHCLWRYSRGKLLANKKERIKILMKTGKELTIGVPAHLPDIERCTTQHYVHLKSRESQYRKLLVELKDDTNYIIGLHGMGGTGKTTLIKKVGKELKQSTQFNQVIDTTVSFSPNIKKIQDDIAGPLGLKFDDCNDTERRGKLWNRLTNGCNKTIQLDLLSKEDAWNMFKKYADLSETSMKFFLDKGRKIANECKNLPIAIAVIASSLKGKQRQEEWDMALKFLKKDISRHNDDDDVLEIYNCLKFSYDKLNKEAKSLFLLCSVFREDEDIHTETLARLAIGGGLFGEDYGSYDEARSR	393	22	12	30	32	20	23	7	29	42	40	6	18	8	12	22	20	23	12	5	10
LSNBS_D181	MADSFLFDVADSLLGKLASYAHEEASKAWGVFEDLQAIKDTLAIVKYVLLDAENKKDQNPGLQEWLKQIQNIFYDAEDVLDEVQCQDSRNQFVQASGSKRLKVKHLVYSYIFRLRLSHRIKDVKDRLNKVVADRNLFGLERMDFNVSEESREMSYSHVDALDVIGRDNEKEEIIELLMKPGGEDGDKGLSVIPMAGIGGLGKTTLAKLVFNDKRMDEVFQLKMWVCVSYDFDIRKMIIKIINSTSTHTPVLALARQENIDHFDTEQLVRRLRHKLSDQKFLLVLDDIWNVNHSKWIELKDLIKVGAVGSKVLVTTRSMSIASMMGTVPVYTLEGLSLVNCLSLFVKWAFKEGEEKKYPRLLEIGKDIVRKCRGIPLAARTLGSSLFLKFDLDKWELVRD…	615	25	10	50	38	28	32	13	39	46	89	12	23	15	22	36	52	18	41	10	16
LSNBS_D182	MAATMLGSAFLSATVQTLLDKLVSKEFLDYITNTKLDLSLLKQLRLTLLTLQPLLDAAEEKQISTPSVKDWLDGLKDAVYDAEDLLNQISYDSLRCKMENRQAASKTEQVWNILSSPFRNIYGEINSQMKDMCETLKLFAENKDILSLQTKSVRVSHRAPSTPMFNESVMVGRKDDQEKLMNMLLSESNTCMDVLAIVGMGGVGKTTLAQLAYNDEKVQKHFDLTAWACVSEDFDVVRVTKNLLESVTKTPWETNNLDLLRVELKKNLNGRRFFIVLDDLWNDNHCDWEELVSPLIYGKNGSKVIITTRNKKVADAARTFPIFELDPLSEEDSWFLLSKIAFGSGDFSETQQQNVEAIGRKIARKCGGLPIAAKTLGGLLRWKIDTKEWIDVLNDDIWN…	436	28	8	33	27	15	19	3	23	37	60	11	25	12	16	18	30	27	25	13	6
LSNBS_D183	NESEDIRKVVNDVTKLLDRTDLFIAEHPVGVESRVQDVIQLLNSQQSEDSLLIGIWGMGGIGKTTIAKAAYNKIRHDYEAKSFLLNVREFWEKDNGQISLQQRLLSDIYKTTKIKIDTVESGKMILQERLRQKRIFLVLDDVNKLDQLNALCGSHKWFGQGSRIIITTRDNDLLHGLKVDHVYRMKTMNDDESLQLFSWHAFKEPSPINGFADLSRDFIKYSGGLPLALQVIGSFLMTKRRKIEWKSVLEKLKLIPNEEVLEKLRISFDGLSDYDMKEIFLDIAFFFIGMDQGDVTKILEDCGHYAGIGISVLVQRSLVTVDTKNRIGMHDLLQDMGREIVNKKSREGNQDPSRLWRYEDVKSVLSKDT	369	11	2	33	22	15	25	8	31	31	43	9	15	6	17	22	26	15	24	6	8
LSNBS_D184	NESEDIKKVVEHVASLLDKTDLFVADHPVGVDSRVQDVIQLMNSQESKDPVLIGIWGMGGIGKTTIAKAVYNRIRHNYEANSFLLNVSKIWEQDNGKVSLQQQLLSDIYKTKKITMDTIESDKLILQEKLCQKKIFLVLDNVMELDQLNALCRSPKCFGQGSKIIITTRDLQLLRAHCVSHVYQISTMNQYESLQLFSWHAFKEPSPMDGFAHLSRDIIEYSGALPLVLQVIGSFLLTRRSITEWKSVLEKLKRIPHDNIFEKLKISYDGLRDTDMKEIFLDIALFFIGVDQKAATKILKDSGHFVDTGMSVLVQQNLVTVDRKNKIGMHDLLQDLASEIVRRKSESVAKEMTYDVFLSFRGKDCRAKFISHLYTSLQNAGIYSFIDEDGIRRGDQISF…	439	19	6	33	22	18	22	13	40	34	48	12	17	7	23	21	40	17	31	5	11
LSNBS_D185	MADSVVAFLLEHLSQLLQREAKLLCGVEDRIISLRNELEIINIYLKTSSEGNNNNKQIEQKVLSQIRDVSYLAEDVIDTFIANVAIYKKKNMLERTLHSFDHAKLLRDAAEKIDKTKTALNEIHENKIKYCQESSDQLTSTREEENRMKSLHRLRRNVEEENVVGFVHESEVVINRLVEGGSPRLKVVSIIERVRKCLECKKYLLVLDDLWNIQDWEESRSSLLSSISQEEQSWELFSKKVFRGEEYPCDLDSLGKQIVKSCGGLPLSIVVLGTSANKEKSHREWSKVLGHVNWYLTRDETQVKDVVLKLSFNNLPARLKPCFLYLGIFPEDSEIRVRKLLQLWMAEGFIQETGSRDAYDVAEDYLYELIDRSLIQVAQVKDSGGMKTCRIHDLLRDLC…	406	16	9	25	42	10	16	9	27	32	53	5	19	6	16	26	35	12	31	6	11
LSNBS_D186	LLTTIKATLEDAEEKQFTDRAIKDWLLKLKDAAYVLDDILDDCATQLLEMESKGLSHKREEKGVLDWRQTTSFIAQPQVYGRDEDKDRIVEFLVGDASGFKDLSVYPIVGLGGIGKTTLAQLIFNHKRVVSHFELRIWVCVSEYFSLMRMSKAIIESATGHACAELDLEPLQRKLLDLLKGKRYLLVLDDVATIMGTMLRHDLSMLSDTDCWELLKQQAFGPNEEEQEELVVIGKEIVKTCGGMPLAAIALGSLLRFKREKIEWLNVKERKLWNLQEDIGNEVWNELYWRSFFQDIEKDDIGEIENFKMHDLVHDLAQSIAEE	323	20	5	27	32	12	19	7	21	25	45	8	7	5	13	15	15	14	19	8	6
LSNBS_D187	MEESFLSDIANSLLRKLASYAWQEASRAYGVYDDLQRFRDSLTIVRGYLLDAESKKDQSHVLREWLKQIQNICFDAEDIFDRFELQDKSKQIVESSGSTRKKVSHLFSKYNPIVFLTRHQIKDISNRLNKKAAEGITYGLTTILEHVVRERYLTYPYVNDLRVIGRDIEKEEIIRLLMQPFPQGDGDKRMCVIPIVGMEGLGKTTLAKLVYNHKRVDQRFQFKLWVCVSLNFDIKQIIINIINAASLTRQENINNLDIGQLTDRMRQKLSGKIFLLVLDDMWNEDREKWIQLKDLIKVGAPGSKIIVTTRIKSVASMMGNVPSYELKGLSPKECLSLFVEYAFKEGEENRYPDLKKIGEEIVEKCHGVPLAVITLGCSLFSEFNIGKWEFVRDSEMWNL…	852	31	20	50	60	43	39	20	61	60	116	16	38	34	36	46	66	30	43	11	32
LSNBS_D188	MDLEPLQRKLLDLLKGKKYLLVLDDVWDDGQENWPRLKSVLACGVKGASILVTTRLLKVAAIMGTMPPHDLSILSDTDCWELMKQKVFEPNEEEREELVVIGKEIVKKCGGVPLAAKALGGFLRFKREKIEWLNVKESQLWNLQGEDHVMSALRLSYLNLPVKLRPCFALCALFPKDEIIDKKFLIDLWMANGFISSNGMLEAEDIGNEVWNELYWRSFFQDIEKDDIGKIEKFKMHDLVHDLAQSIAEEVTCCYREPSQSKRILHLSTYDEESYTMVGSTQLHGIKSLRTFLMQHYNCSPPQNPYASYEFADFKVRSLFMAPKFAVWVGTVESSTTSIFKGKKGFHLAELGQMNLKGSLYIKYLERVESVMDAKEANMLRKQVNNLELEWEINEDSQL…	416	21	8	23	40	17	22	8	22	35	54	14	17	15	19	15	26	12	27	10	11
LSNBS_D189	MAKKMKNIQKRLDELAEERSKFHLTQIVREERSGVLDWRQTTSIITQPQVYGREEDKDKIINFLVGDVSSFEDLSVYPIVGLGGLGKTTLAQLIFNHEKVVSHFELRIWPLQRKLLDLLKGKKYLLVLDDVWDDGQENWPRLKSVLACGVKGASILVTTRLLKVAAIMGTMPPHDLSILSDTDCWELMKQKVFEPNEEEREELVVIGKEIVKKCGGVPLAAKALGGFLRFKREKIEWLNVKESQLWNLQGEDHVMSALRLSYLNLPVKLRPCFALCALFPKDEIIDKKFLIDLWMANGFISSNGMLEAEDIGNEVWNELYWRSFFQDIEKDDIGKIEKFKMHDLVHDLAQSIAEEVTCCYREPSQSKRILHLSTYDEESYTMVGSTQLHGIKSLRTFLM…	469	21	8	26	38	22	27	11	29	41	56	12	16	18	17	20	33	18	33	11	12
LSNBS_D190	MAVKLVGSALLSAFLQVTFEKLASEIEAYFQGRKLNGKLLKRLNITLLSINAVVDDAEQKQIKDRHVKTWLDAVKDAVFEAEDILDEIDIEVSRCKLEAEPPSRTSKVWNFFNASSSSFDKEFEYRLQEIFNNIDYLASKTDILGLKKTGTSSSFSVVSDSHVLRKLPSTSLLVDSHIYGRDVDKETICNWLTSDVEIDNYQLSVVSIVGMGGMGKTMIAQYLYNDPEMEGKFDVKAWTCVSEEFDVFKVTRAILEGITGSMDDSRDLNMVQERLKEKLTAKRFLLVLDDLWNERRDQWEALQIPFNFGAQGSKILVTTRSLKVASTTRSSRIHQLEQLKKEHCWKLFSKHAFLDDNPLIDSDFKEIAKEIIEKCQGLPLSLKTIGSLLYRKSSLLEWE…	1230	44	39	62	85	78	55	30	74	92	178	24	63	49	40	42	117	51	57	19	31
LSNBS_D191	NEYEYNLIGEIVKNVTNKINRVPLHVANYPVGLQSRLQKVNSLFDVRFDDKVQMLGIYGIGGLGKTTLARAIYNFMADQFEVLCFLHNVRENSAKHNLEHLQEMILSKTKGPEIRLGDISEGIPILKQRLHRKKVLLVLDDVDELKQLQVLAGGLDWFGLGSVVLITTRDKHLLANHGIERTYEVDKLNQEEALELLKWNSFKNNTIDSSFEGILKRAATYASGLPLALEVVGSNMFGKNLGQWKSTLDWYERIPNKKIQDILKISFDALEEYEQSVFLDIACCLRGYKLLEVEYILEAHYGVCMKHKIEVLVDRCLIKINEESIPDTMTLHDLIEDMGKEIIRQESPKEP	351	15	5	20	31	11	23	10	28	28	48	7	20	9	13	15	16	12	24	4	12
LSNBS_D192	QSTWCLNEMAAVAECHRELKQTVIPIFYGINPSHVRNHTGVYKIGFNNSNKKFKYDPAEVDRWERAMTELANLVGFDLRDKPEFTEIEKIVQAVIKTLNHKFSGLNNDLVGMQPRVEELEKILKLNSKDDDFRVLGIWGMGGVGKTTHATALYDRISYQFDARCFINNTSKLYMDGGVVAVQKQILRQTLDERNLDSYDTCEIAGIMLNRLHSGIKVLIVLDNVDQLEQLQELGINPKLLWSGSRIIITTRDEHILRVYGADTIHKVPMLNTNDACELFCRRAFKGENQSRNCVGLIPEILKYAQNLPLAIKVVGSFLCTRDATQWTDALDRLKNNPDSKIMDVLQMSVDGLQHEEKEIFLHIACFFKGEREVYVKRILDACGLHPHIGIQRILEKSLI…	464	22	10	28	32	21	28	16	38	31	49	11	25	14	23	25	19	23	30	7	12
LSNBS_D193	LDIQKICFIDSHLVDSKQLLLFLIDAVLNKALGIQTVEQYLFISPNNNNQNSTHMAEVAVSLVIDQLLPLLREEAKLLRGIHKEFADIKDELKSIQAFLKDADKRASTAEGVKTWVKQVREAAFRIEDIIDDYLIHVGQQPPHPGCVFFLHKLKTIIPRRQIASEIQNIKLSVRRIKERSERYGFQYSLEQGSSNSRESQNSKWHDPRVAALYIEEVDVVGYEPQRDGLTDWLVKGRDERTVVSVVGMGGQGKTTLAKKVFECKNVIRHFDCRVWITVSQSYSVEGLLRDMLQNFYKQKGEDPPEDIFRMDKGSLTGEVIIKMEVGYLSQQET	333	16	4	22	25	13	19	8	26	25	32	5	11	10	22	20	22	12	28	4	9
LSNBS_D194	MISRVFSRLLYVLLITLGLESRVGKVKSLLSLESDDLVQMVGIHGIGGIGKTTIALGVYNSIGGQFEGLCFLEDVRENSMKFGLVHLQEIVLSKICGDGDIDIQNVKEGISMMRKRLSRKKVLLVLDDVDKMEQLQAIAGASDWFGPGSRVIITTRDNNLLAKHDGGFGFGRTYEVEELSEKEALALLSWNAFKTDKAVDQRYAHVLNRALTYASRLPLALQVLGSYLFGKLINEWNDALDEYEKIPDKNILRVLKISFDSLEEEERRIFCDIACFFNGHKLVEVEDILGAHYGLSVKNSIGVLIERSLVKIDDGLVTLHDLIQDMGREIVRQESPDVPGKRSRLWLPQDVVQVLQDKSVSN	362	16	4	27	25	13	31	7	27	23	50	7	13	6	13	21	26	9	32	4	8
LSNBS_D195	MAESILIDMSNSLLGKVASYACQEAYLAYGVKDNLQRFKESLTIVRGYLVDAESKKDKSHALREWLKQIQNICFDADDIFDTFELQHKRKQIIKSSGSIRKKVGHFFSKYSPIIFLPGMGHQIKEIRERLDKKAAEGITYGLTSIPEPVMRERETTYPDVNVSSVIGRDDDKDKIIKLLMQPFPQGGNDGDKSMCVIPIVGMGGLGKTTLAKLVFNDDTVDQLFQLKMWVCVSLNFDIKQIIIEIIKAASTSDSKAASAPTTSLIPPENFNNLNIVQLTHLMKQKLSGQIFLLVLDDIWNEDREKWIQLEDLQKLAHQEAKL	322	18	4	25	18	13	18	6	31	31	33	9	12	11	18	11	23	13	17	4	7
LSNBS_D196	VFYKVNPSEVRYGRGSYGEALAKHEETFKNELEIVNKWRTSLHKAANLKGFHFKHGEGYEYQLIASIFKEVSVKINRTLLHVANYPVGLESRVDKVNSLLNVPSNDVDVHMIGIYGIGGIDVRKSSHKYGLLNLQETVLSEILGDKKIRLGNVRNGMSIIEQKLSNKKVLLVLDDVDQKEQLQAIVGSPNWFGSGSIVIITTRDKDLLTHYEVKSKVYEVEELNDKEACELLSWNAFKTDKADPKYTNILNRALCYASRLPLALEVVGSNLFGKGEEECKLILDRYDRIPDKKIQDILRVSVDSLDEDDKDVFLDIACCFGGYRLSDVENILHAHHGSSMRRGIELLIERSLIKLDDGLVALHELIQDMGREIVRQESKEPNERSRLWNSGDVVQVLEE…	412	16	5	28	35	11	28	14	29	33	49	5	23	8	12	22	31	9	36	4	14
LSNBS_D197	MAATMIGGAFLSATVQAIVGKLASTEFLNYITNTRLNVSLLRQLRTILLTLQVVLDDAEEKQINNPAVKQWLDDLKDAVFDAEDLLNQISYDSLRCKMENTQAGNRTNQVRNFLSSPFKNFYGEINSQIKIMCETLQLFAQHKDILGLQTKSGKISRRTFSSSVVSESVMVGRKDDEKAIMNMLLSKRDPTHNNIGVVAILGMGGLGKTTLAQLLYNNKEVQQYFDLKAWACVSEDYDIMRVTKSLLESVTSRTCESNNLDFLRVELKKNLRENRFLLVLDDLWNNNYNDWDELVSPFIDGKPGSMVIITTRQQKVAEMAQTFPIYKLEPLSDNDCWSLLSKHALGNGGFRDSKNTGFEAIGWKIARKCGGLPIAAKTLGGLLRSKVNTREWTEILNSN…	1011	38	26	48	57	39	56	22	59	69	153	27	63	40	39	43	90	51	47	16	28
LSNBS_D198	HGYVYIKDIIERVTCVINNGYFLATYYSPGVKSSVQDVVQLLKQSKSPLLLGIWGMTGIGSKIIITTRDRHLLKEHGVDHIYPVKKLDESKSLEVLNLGAFSKARYPREDFVEVSRQLVACCGGLPLALESLGVFLRGKEVLEWKGVLRSLQRFVIPAPRLLEALEKSFRNLSDEEKHIFLDIAHFFIGMNQNDVLQSLNRSTKNAAVQISLLEDKGLVTIDENNKLEMHVLLQAMARDIIKRESTNRTNQVSGIVCVCVHAKEILRLAQLDVSPLFAFLAPRYI	285	16	5	13	18	11	17	8	21	19	39	4	12	9	11	17	20	9	26	2	8
LSNBS_D199	MFYFLGYGAWGVLCDVYNTTSFKIRDIESGKNMLKQRLAQKRVLFVLDDVNELDQLKALCGNHEWFRPGSRIIITTRDMHLLRSCRVDRVYKIEEMDESESLELFSWHAFKQSSPREDFSKHSTDVIAYSGGLPLALQVLGSYLSDCEITEWHKVLEKLKCIPHDQVQKKLRVSFDGLKDVTEQQIFLDIACYFIGMDRNDVIQILNSCGFFADVGVKVLVERSLVTVDNRNKLRMHDLLRDMGRQIIYEESPFDPENRSRLWRREEVFDVLSKEK	276	8	7	23	20	15	14	7	16	18	31	7	9	6	11	21	20	8	22	5	8
LSNBS_D200	RGEDTRNNFTDHLFGALHKKGIITFRDDAKLKKGEYISSELLQAIEGSQILIVVFSTNYASSTWCLQELAKIADCIHVSGQTVLPIFYDVTPSEVRKQSGVFEKSFQELEERFKANLEEVQRWRRALTHVANLSGWDVKDKSQYTEIGKIIKEVTCLLGNKYSNSPSDIVGVHSRVEELENLLTTDSDDDDVRVLGIWGMGGIGKTTLATALYAKISNQFDACCFIDDVSKVYGDHGPIGVQKQLLCQTLNEENLQICNLPMASNLIRTRLCRIKSLVVLDNVDEGEQLDKLDMKKELLGTGSRIIIISRNEHILREHGVDEVYRVRLLDRKCALQLFCRKAFKSDDIMSGYIYLTYDVLKYARGLPLAIKVLGSFLYGRDVTEWTSALSRLRENPRTD…	509	22	14	40	35	20	31	11	42	36	56	7	21	10	17	32	33	24	36	7	15
LSNBS_D201	MKQLGGLAGFVFTNSYVGGHENLIHLLVKRVLKELSNTPMVVADFLVGLNERVKNVMNLLQLQSNRVMVLGLYGMGGVGKTTLAKALFNSLVGRFDRRCFVSNVRHSSSKEGGLLSLQSNIIKELSSQEGTRSFISDINAGIPTIKRIVHENRVLLVLDDVDNVNQLDALIGKREWFCKGSCIIITTRDTTALPEKHVNELYEVKELYDEEALQLFSYHALKKKDPPPTFLDLSKKIVSLTGRMPLPLEVFGCFLCERRRVEEWEDAIEKLRTIRPGNLHDVLKISYDGLDEQEKCIFLDIACFFLQMEMKRGDVIDILRGCGFRGEIAMTILVQKCLIKIRHDNTLWMHDQIRDMGSKLLWMKTMLILGCVVDCGIVLKSCPF	384	12	12	22	24	17	29	9	27	27	53	13	17	10	11	23	21	16	31	4	6
LSNBS_D202	YAASSFCLDELVHIIHYFKEKSRLVLPVFYGTEPSHVRHQNDKYGEALAEYEERFQNNKENMERLQKWKIALTYAADLSGYHYNFRKEEYEYIFINKIVTEISSKINRVLLHVADHPVGLKSRLLQVKSLLDVDSDNGACLIGIYGSGGLGKTTLTRAVYNSIADQFEGSCFLHNVRENSVKYGLEYLQEQLLSKTIGLKIQLGHVSEGISIIKQRLHQKKVLLILDDVDQLKQLQFLVGDPGWLGLGSRIIITTRDKYLLSCHGVKKTYEVDGLNEKEALELFRWMSFKCNKTDSSYDYILNRALKYASGLPLALEVVGSNLFRKPIAEWESTLDKYERIPHEDIQKKLKVSYDALDEEQQSVFLDIACCFNGCELTQVEETLHAHYGHGIKSHVGVL…	455	19	8	26	37	16	29	19	31	40	57	3	18	9	18	19	31	15	31	5	24
LSNBS_D203	IKPSLSNAIEDSRIAILVFSPNYASSSFCLDELVHIIQHFTLNNRLVLPVFYGVDPSVLRHQIGSYGEAIAKHRDRFQNNTENLERLQKWKVALNQASNCSGYNFHVGFDDKVQMLGIYGIGGLGKTTLARAIYNFIADQFEVLCFLHNVRENSAKHNLEHLQEMILSKIKGPKIRLGDVSEGIPILKQRLHRKKVLLVLDDVDELKQLQVLAGGLDWFGLGSVVIITTRDKHLLANHGIERTYEVDKLNQVEALELLRWISFKNNTIDSSFEGILKRAVTYASGLPLALEVVGSNLFGKNIGQWKSTLDWYERSPDKKIQEILKVSFDALEEYEQSVFLDIACCFRGYELLEVEDILNAHYGDCMKHKIEVLVDRSLIKISQEGKHDIVTLHDLIEDM…	439	20	7	26	33	20	28	17	36	31	56	4	22	9	17	22	28	11	34	6	12
LSNBS_D204	DVWGKLSLTEVGVPFGDDHKGCKVLVTSRDLNVLTANLGAKKVYRLEVLSEDESWSLFEKRGGEVVKDLSIQPLAMKVAKNCAGLPLLIINLVEALKNKDLYAWNDALEQLKNFDFDGCFYSEVHSAIELSYEHLESQELKTFFLLLGSMGNGYNIKDMLVFGWCLGLHKHVDTLADGRNRLYKLIDNLRDACFLLEGERDSVAALEVVRNVAASIGSKVKPFFTVERNAELKDWPRKDVLKNCHHIFLDWCLINELPERLECPNLKILKIHSQGNYLKVHDNFFDQMKELKVLSLGGVNCTPSLPSSLALLTNLQALALCKCILEDITIVGEITGLEILNLEKSELRVIPPEIGHLINLRLLDLTDCSKLEIVPRNLISSLTSLEELYMGMSNTQWEV…	530	23	13	33	44	21	31	14	34	39	85	10	35	15	9	17	37	15	33	9	13
LSNBS_D172	MAATMIGSAFLSATLQTLLDKLVSKEFLDYLTNTKLDLSLLKQIRLTLLTLQPLLDAAEEKQINTPSVKDWLDGLKDAVYDAEDLLNQISYDSLRCKMENTQAASKTKQVWNILSSPFKNIYGEINSQMKDMCETLKRFAENKDILSLQTKSVRVSHRTPSSPMVNESVMVGRKDDKEKVMNMLLSESSTSQNNMGVVAIVGMGGVGKTTLAQLAYNDEKVEDHFDLKAWACVSEDFDVLRVIKTLLESVTSKTWETSNLDFLRVELTKNLRNKRFFIVLDDLWNDNYSDWDELVSPLIYGENGSRVIITTRHEKVADAARTFPIFKLDPLSHEDSWSLLSKHAFGSGNFSETQRRNLEGIGRKIARKSGGLPIAAKTLGGLLRSKVDTKEWIEVFNSD…	547	29	7	40	34	22	25	9	25	38	73	13	31	11	21	26	54	33	32	10	14
LSNBS_D173	MTKAIIESTIGHACAKLDLEPLQRKLLDLLKGKRYFLVLDDVWDDEQENWQRLKSVLACGGKGTSVLVTTRNLKVATIMGTILYHDLSMLSDTGCWELLKQRAFGPNEEEQEEFVVIGNEIVKSVGECLLQQ	132	6	4	8	12	3	10	2	7	10	20	3	4	2	7	5	6	8	10	3	2
LSNBS_D174	MAATPLVGSAFLSATVEDLLLRLASPDFTDYITSSKLNILKLTVFETSLLTLHSVLPDAEQKQFFNPDVKQWMDELYDAISVADDLIDEIGYYSLQCKVENTQPDHEIDCISNCRLNFMNLSLQRFVRWIDFIGLQSVSRRVSCRIRLNSVLNESFIVGREDDKEKLMNMLLSDSGTNLGVVAILGDGGVGKTTLAELVYNDKEVNEHFDLKMWICVSEGFDILRVIKTLHAYVDPLTCQDNDLDYLRLKLKLKLKCRRFLFVLDDLWNVGYNDWHELVAPLVNGKLGSRVIITTRQEKVAEVVHTFPVHKLEPLSYEDCWSLLSKHAFGSKDYGGNRYPNLEAIGRKISRKCRGLPLAAKTLGGLLSSNVDAKEWIAILISNIWNISDYNILPSLFLS…	1096	34	34	66	60	53	58	28	66	65	172	17	50	52	32	42	103	48	59	20	37
LSNBS_D175	MFKKYADLRETSEKFFLDKGREIANECKNLPIAIAVIASSLKGKRHQEEWDMALKFLKKEISSHNDDDEVLKIYKCLKFSYDKLNEEDKRLFLLCSVFREDENIHTERLARLAIGGGLFGEDYHSYDEARSRVVKSKIKLLDSCLLLEVHQRIVKMHDFARDAAQWIAKKEIQTRKVYDKSQKAMLEREKNIKYLFCEGKPNEVFSCWDLGDISIFGNLQSLEELDLDDCYINEMPNGITKLEKFRLLRLEKCGIEGNNPFEVIERCTSLQELYFMDSFNQFCREITFPKLQRFHVVYRAYIPEVSPSKYVSLEHSNEVFLSETTLKYCMQEAE	334	16	11	21	37	20	12	8	21	33	37	7	14	7	10	19	22	8	15	3	13
LSNBS_D176	VKRLRTDNGLEFCNEAFESYYVESGIARHKTVAGTPQQNDLDERFNRTILERVRCMLTPEKVWSGHPPRLDMLRVFGCMAYAHIRQDKVEPRALKCMFKFQLHRVMLLLTKKTSTT	116	6	4	5	8	6	5	4	3	8	12	5	4	5	4	12	4	9	8	1	3
LSNBS_D177	MAEALLELVLHNLNSLIQQELGLFLGFDQHFNSLSSLLTTIKATLEDAEEKQFTDRAIKDWLLKLKDAAYVLDDILDDCATQLLEMESKGLSHKVQTSFLSSFHPKNVAFRYQMAKKMKNMRERLDEIAEERNKFHLTQIVREERSGVLDWRQTTSIITQPQVYGREEDKDRIINFLVCDASSFEDLSVYPIVGLGGLGKTTLAQLVFNHERVVNHFELRIWVCVSEDFSLKRMIKAIIESTTGDACAELDLEPLQRKLLDLLKGKKYLLVLDDVWDDGQENWQRLKSVLACGGKGASILVTTRLLNVAEIMKTVPPHDLSILSNTDCWELMKQRAFGPNEEERGELVVIGKEIVKKCGGVPLAAMALGGLLRLKREKIEWLNVKESKLWSLQEDIGNE…	440	25	7	31	42	17	24	10	26	33	63	10	17	8	19	21	25	18	28	10	6
LSNBS_D178	MGGTGKTTLIKKVGKELKQSTQFNQVIDTTVSFSPNIKKIQDDIAGPLGLKFDDCNDTERRGKLWNRLTNGCNKTIQLDLLSKEDAWNMFKKYADLSETSMKFFLDKGRKIANECKNLPIAIAVIASSLKGKQRQEEWDMALKFLKKDISRHNDDDDVLEIYNCLKFSYDKLNKEAKSLFLLCSVFREDEDIHTETLARLAIGGGLFGEDYGSYDEARSRVVISKNKLLDSCLLLEAGQWSVKMHDFARDAAQWIANKEIQTINLYDKNQKAMIEKEKNIKYLLCEGKPNEMFSCKFDGSKLEILIVIIYMASDFHDGKIEVPDSFFENNTSLRVFHLRGDPHLRMSISLPQSMQQLKNLRSLIFTDCQLGDISIFGNLQSLEELDLEYCEIKEMPNEI…	807	26	27	54	63	37	35	14	64	75	99	22	43	22	26	30	76	33	32	9	20
LSNBS_D179	SGAVTDSNIAKLHAQLQQTLRSKIIITTRDGRVALPRHESLHVHHLGSLETEDSWSLLARHAFVETNHQQHSNLEKIGREIAEKCRGLPLAVITLGPILRTKLSPDHWSDVLKSSIWEQTNGEVQPSLLFSYHFLPEGLIPQPKSEESWEKVAEEYFAELVWRSLIRQRPIDDESKEFIGDERVCFEMHDLINDLAMAISSPYCIRLDNYKPDERVEKRVRHLSFDRVDYSSNNRLEKLYFVVVKLPKLTELPKDVGKLVKLRHLDIRGTKLKKMPTQISKLKSLQTLSDFVVSSVKDVGLKIEDLGKYPHLQGSLSISQLENVTDPSHASQANMEKKKEIDDLELKWSYVTPSNSQIQNVVLERLRPSTNLKSLAISRYGGDKLPNWLDRPFFSNM	397	15	3	24	30	11	16	15	23	31	51	5	15	20	16	24	40	16	26	7	9
LSNBS_R1	MGETTELDVLTSQLQQTFKQVQHDKTSMRFFRSTLKDLSPLVHEIEQYNDQLNPPREEIKFLIKENHAEQRNLCWNKFFSLFHQLFKKKDDSGSCVADNKQAVMAKDVKDTLYKLREILNKENFEKKISGSGGLLFRGSFGVPQNPEFTVGLDLSLINLKMEVLRDGRSTILVTGFGGMGKTTLAAKLCWDAEVKGKYKGNILFVVFSKTPQLKIIVERLFEHCGYPVPEFQSDEDAVNELGLLLKKIEGSPILLVLDDVWPGSEDLIEKFQFQISDYKILVTSRVSLSRFDKTFILKPLVHEDAVTLFRHYTRLEKTNSDIPDKDLIQKVVKNCKGLPLAIKVLATSLSNRPYELWEKIVKELSLGRSILDSNTELLTRLRKILDVLEDNPINKECFM…	815	32	18	48	59	34	35	12	55	65	122	15	51	31	29	34	67	38	44	10	16
LSNBS_R2	MAITDIISGDICSDLWKMLTTISRKTLNSRASAEQLLTFVRDILPTIEEVKYSGDELPPPRQYQLDRVSEILRSGVELSHQVLATSRWNVYRNFQLAKKMENLEESVTKFLQVQLQAYMLADVHRLRSDMDERFHRIDESNRRIERFFESMKIGVGGGGWVEEAVRTSEEDEGSFGNFNLSIGLEFGKKKVMEMVVGRKDLCVVGICGMGGSGKTTLAREVCRDEEVRCHFKERILFLTVSQSPNVEQLRAKIWGYVMGNGNLNSNYVVPQWNPQFECGWNPQFECVGSQAQILIVLDDVWSKPVLEQLVFRIPRVKYIVVSRFRFVDTIYQVEKLSEDDALSLFCHHAFGQKSIPFAANHNLVKQVVAECGKLPLALKVIGASLRDQTEMFWESVKNR…	829	35	22	38	70	33	36	18	63	54	94	22	44	34	29	45	66	27	66	15	18
LSNBS_R4	MAGLMVAGAFLTPVIQVIVERVASGDYKDIFSKRLVNKLQITLNSINQVLDDAERKQYQNPNVKIWLDRIKHEVYEVDQLLDEIATSAQRKSKVKHFFSSLTNQFESRIKDLLDKLEYLLKQNDVLGLKEGGTHARNELEVGPESSKRVPTTSLVDESRICGRKDDKEEIINFLLCDNGSSSNQAPIISIVGLGGIGKTTLAQLVYKDHRVQKNFELKAWVYVSESFDVIGLTKAILESFDSSPKSENLEILQRQLQQKVIDKKYLLVLDDIWNANEKFWEQLLIPFYKGSSESKIVVTTRNKDDALAIGSAKLLELKQLEESDCWSLFMRHAFHDRNVNEYPDLESIGKMIVDKCGGLPLAVKTMGSLLRRKFSRSEWDQILKTDMWCLSERDCDINP…	1110	31	33	67	77	51	52	27	70	92	162	15	66	41	32	45	105	36	59	21	28
LSNBS_R6	MSSFTSNFESRSSTGPNNRRYNVFLSFCATEVGQFVPLLDRALRSEAGMVVFGEDERFQQVESVLNVIGECKLAIVVFSINYANSSLCIKEFEKITECAQTSDLIVLPLFYDGVYTSFRIIQGSMFGEAFHNFIDRISMKEISIKEDKLMTWVALISKATKYLKSSDLLHKPMHWHGYVYIKDIIERVTCVINNGYFLATYYSPGVKSSVQDVVQLLKQSKSPLLLGIWGMTGIGKSTIAQSIFHQIGFYFEYKCFLEDVGEVWEENNGRVSLQNKLLSCINGPNMETPTIKPMKVIIERNVQHKRILLVLDNVDKLEQLYALCGRREWFGEGSKIIITTRDRHLLKEHGVDHIYPVKKLDESKSLEVLNLGAFSKARYPREDFVEVSRQLVACCGGLP…	1061	37	23	55	65	46	59	29	77	68	127	25	57	36	38	49	93	53	81	15	28
LSNBS_R7	MAESFVFSIADSLLGKLVSHAYEEVSRAYGVYDDLQRFRDSLTIVRGYLLDAESKKDQSHVLREWLKQIQNICFDAEDIFDRFELQDKSKQIVESSGSTRKKVSHLFSKYNPIVFLTRHQIKDISNRLNKKAAEGITYGLTTILEHVVRERYLTYPYLNDLRVIGRDIEKEEIIRLLMQPFPQGDGDKRMCVIPIVGMEGLGKTTLAKLVYNHKRVDQRFQFKLWVCVSLNFDIKQIIINIINAASLTRQENINNLDIGQLTDRMRQKLSGKIFLLVLDDMWNEDREKWIQLKDLIKVGAPGSKIIVTTRIKSVASMMGNVPSYELKGLSPKECLSLFVEYAFKEGEENRYPDLKKIGEEIVEKCHGVPLAVITLGCSLFSEFNIGKWEFVRDSEMWNL…	852	30	20	50	60	44	40	21	61	60	116	16	37	34	35	45	66	30	45	10	32
LSNBS_R9	MALNDFFAGEIATELLKMLIAISRKSFLCKTSAEQLISSINEILPTIQEIKYTGVELPEHRQFQLDRFSEILRSGVELSHKVLSSSRWNVYKNLQLAKKMEKLEKNVSRFVQGPMQAHILADVHHTRFEMAERFDRVDASNRKLEKYFGAMKIGVGGGGWVEEAVRSCMEEDENWVEGNCRSLNLSIGLDLGKKKVMEKVIGREDLWVVGICGIGGSGKTTLARE	225	13	4	8	23	9	19	5	15	18	23	8	9	3	7	14	17	7	16	4	3
LSNBS_R10	YDVDPSEVRHQKGTYGEAFTIHEQRFQQDFEKVIRWRAALAQVADLSGWDVRHKPQYAEIEKIVEEVINISTRGNYFDVFVSFRGEDTRYNFTDHLFAALQRKSISAFGDDTKVNKGESIAPELLQAIEDSRIFIVVFSKNYASSTWCLRELEHILLHCGQLLEKRVLPVFYDVDPSEVRHQKGSYGEAFSKHEHRLQHDSQMVSRWREALTKVANLSGWDLRHKPQSAAIKEIVQKINILDCKSSCVSNDLVGIYSPIQELEKLLLLDSVHDVRVIGICGMGGIGKTTLATVLYDRISQQFAACCFIDDVSKIYRLHDGPLGVQKQILDQTLGQEHHQICNHYNATNLIRRRLCRQRALIVLDNVGQVEQLEKIAVHREWLGAGSRIIIISRDEHILK…	955	39	21	55	61	39	51	37	76	61	112	17	42	38	43	56	69	31	64	14	29
LSNBS_R11	MSSSSSSTPQFLYDVFLNFRGEDSRRSFIPQLHKSLSDAKINTFLDDENLEKGTDLEPELLRAIELSRISIVVFSKAYITSSWCLKELVHIMNCRKTNGQVVVPVFYHVDPAVVRHQKDGYRRALHSTARRGLQGGERMEHVLSKWMTVLAEAANISGWHTKNFSNEVELISEIVKDVSRKLKSRSLKITEFPVGLDTRVQQVIQFIENHSSKVCLIGIWGMGGSGKTTIARAIYNKFNGKFLDHRFIGDIREVCERGVEEINHLQELLLSNVLKTNKKIDSTLNGITTIEKSFMGKKALVVLDDVSTIEQVEALCGNCKCFASGSVLIVTSRDLRILKLLEVDRIYSIKEMDESESLELFCWHVFREPRPKDDFTELSRSIVAYCGGLPLALEVIGSY…	492	17	13	31	36	21	30	14	38	36	55	8	18	12	14	30	45	19	38	6	11
LSNBS_R12	MACSTLQSGSSTRKTWKYDVFVSFRGEDTRNNFTDHLFGALHKKSIITFRDDAKLKKGEYISSELLQAIEGSQILIVVFSTNYASSTWCLQELAKIADCIQVSGQTVLPIFYDVTPSEVRKQSGVFEKSFQEHEERFKANLEEVQRWRRALTQVANLSGWDVKDKSQYTEIGKIIKEVTCLLGNKYSNLRSDIVGVHSRVEELENLLTTDSDDDDDVRVLGICGMGGIGKTTLTSVLYGKIKVSHPFDVCCFIDDVSNIFRKYGPIGVQKQILHQIPGEEHRQIYNPYDATNLIQGRLCRLRALLVFDNVDHREQLENLAVNRKLLGAGSRIIIVCRDAHILEEYGVDELYKVPLLNQTDSSQLFSRKAFKLDHIMSSYDKLALNILRYADGLPLAIKV…	1023	36	29	56	62	47	58	24	71	68	131	20	56	42	34	49	86	42	68	15	29
LSNBS_R13	MAEAVLELVLHNLNSLIQKELGLFLGFDQHFNSLSSLLTTIKATLEDAEEKQFTDRAIKDWLLKLKDAAYVLDDILDDCATQLLEMESKGLSHKVQTSFLSSFHPKNVAFRYQMAKKMKNMRERLDEIAEERNKFHLTQIVREERSGVLDWRQTTSIITQPQVYGREEDKDKIINFLVGDVSSFEDLSVYPIVGLGGLGKTTLAQLVFNHERVVNHFELRIWVCVSEDFSLKRMTKAIIESTTGDACAELDLEPLQRKLLDLLKGKKYLLVLDDVWDDGQENWQRLKSVLACGGKGASILVTTRLLKVAAIMGTMPPHDLSILSDTDCWELMKQKVFEPNEEEREELVVIGKEIVKKCGGVPLAAKALGGFLRFKREKIEWLNVKESQLWNLQGEDHVM…	1065	40	32	57	89	37	56	28	55	85	181	25	40	35	47	45	76	41	56	15	25
LSNBS_R14	MAMVLDAVIGKVVDELLSSVVEMKNRALKFKSTLERLEKTLQSLAPLINQIDELNKKLDRPPKETERLIKQMKDGKELVLKCCDQDKIQWWNCCYKKAEYQQELEELDGEIRRFFELDLRAQDARNGLEALLEIKEFHAEFRSVGLRNERIELRGVCLPPQPPGFTVGLDGPLNELKMRLLKDEVSVSVVMVTGSGGSGKSTLVKTFCWDEQVKGKFKDNIFFITFAKTPKLNAIVQKLFQHTGYQVLDFQSDEDMFNQLAQLMKQIVKNGPILLVLDDVWLGSESLVDKFVFEIPNYKILVTSRFAIGRFGHPFVLKPLSDANAINLFKHSASLTKSNSDIPDDVVKEIVRGCSGSPLALRVSGRSLSNEQQIVWLNRARELSAGGTILDSNTDVLSC…	812	37	20	52	65	35	35	12	51	59	110	18	47	30	31	40	58	30	57	11	14
LSNBS_R15	MAEVAVSLVIDQLLPLLREEVKLFRGIHKEFADIKDELESIQAFLKDADKRASTAEGVKTWVKQVREAAFRIEDIIDEYMILVGQQPLHHGFLSLLHKLKAIISRRQIASEIQDIKSYVRGIKDRSERYGFQRSLEQGPSNSREIQNSKWHDPRLAALYMEESEVVGFEEPRKRLIDWMVKGRDERTVVSVVGMGGQGKTTLAKKVFDSKDVARHFDCRVWITVSQSYTVEELLKDMLIKFCKEKGDDAPRDISQMDRGSLTEEVRNYMKQKRYIVVFDDVWSVHFWDDIEFAAIDNKNGSRIFITTRNQNVVVSCKKSSFIEMLELQPLTQEQSLELFNKKAFKFDYDGCCPKELTGIANEIVQKCNGLPLAIVAIGGLLSTREKNVFQWQRFRENLS…	930	35	14	58	73	32	49	27	72	77	122	24	39	23	32	56	64	32	60	14	27
LSNBS_R16	FTLGLFSSAILRSIKMENEDPSPSSSDLGFPSKKQVLYGTMEPKPEPGRVLKIHDVFLSFRGEDTRASFTSHLCTALLNAGITVFIDDNDLQRGDHISASVHQAIQKSQICIIVFSLNYGDSRWCLDELVNIMETRRTIGQVVLPVFYDVDPSEVRHQTGEFGKAFQTLLTRLSNKDGIYDRLGKAVRYALNSLSIYKEELPNRGLVWSWRAALREAADLAGFVVLNSRNENEAIKDIVEEVTQLLDKTDLFVANNPVGVETRVQDMIQLLDIQQSNNVHLLGMWGMGGIGKTTIAKAIYNKIGRNFEGRSFIANIREHGEKIDGLVGLQEQLLFDIFKEMTIKIPHIGSGINTLQSKLRKKKVLIILDDVSTIEQLNTFCGSREWFGPGSIIIITTRD…	763	26	11	51	50	33	49	18	63	47	95	16	44	22	25	48	59	36	47	11	12
LSNBS_R18	MASNLIRTRLCRIKSLVVLDNVDEVEQLDKLDMKREWLGTGSRIIIISRNEHILREHGVDEVYRVRLLDRKCALQLFCRKAFKSDDIMSGYIYLTYDVLKYACGLPLAIKVLGSFLYGRDVSEWRSALARLRESPEKDVMDVLRLSFDDLRETEKEIFLHIACFFNFQKEKYVENVLNCCEFHANIGLKVLIEKSLVSIKVELIVMHNLLKELGRNIVTQNTSKVPRMWTRLWCRKQFYEVMSENMAKNVEAIVLDNVDGEMNNEVMDGEIIQNFSNLRLLIIKYVKVLGNLNHLSNELRYIEWSRYPSMYLPSSFQPNQLVELILVNSSVEQLWKDKKDLPNLRTLDLSYSKNLIRMLDFGHVTNLERLNLERCVNLVELDPSIGLAKKLVFLNLKNC…	732	29	22	35	47	30	31	19	51	44	104	23	49	26	19	40	58	21	46	12	26
LSNBS_R19	MSFNDEDWKGVVSNLGVGEDVEIYVAFAHGLTVKETTVYLIYGESTVMEIVPSITVEVEPIAEVEVQPSPNLKTEPSPPSPGVEAQRSPDVKMELEEMAKLNLSPKAMVVKQTDSLRSNSISFLLEPEITGRIEDKKEIINLLKLSHGNISAIAIVGIGGIGKTTLAQFVYNDVEVQNHFEKKMWVCVSRNFDVKTILKKMLESLTDSKVDDKLSIEYIQHKLHENLAGERYLLVLDDIWNASHEKWTQLRTYLMCGAEDSKVLMTTRDRRLEASNHYVLSGLTLDVSWSMLKKMMFRNETNGVDQKLESIGKQIAAKCMGHPLVIRTLGGLLQSKSEEMEWIDVLPGVFSDLAEHRESIILPILKMSYQSLSPQLRQCFAYCSLFPEDWEIKKDLLIQ…	931	29	25	45	78	37	41	23	55	61	130	31	39	41	36	36	87	41	58	17	21
LSNBS_R20	MAATMIGTAFLSATVQTLVEKLASKEFLDYITNTKLDLSLLNQIRLTLLTLQPLLDAAEEKQISTPSVKDWLDGLKDAVYDAEDLLNHISYDSLRCKMENTQAASKTKQVWNILSSPFKNIYGEINSQMKDMCETLKLFAQNKDILSLQTKSVRVSHRTPSSSMVNESVMVGRKDDKEKVMNMLLSESSTSQNNMGVVAIVGMGGVGKTTLAQLAYNDEKVQKHFDLTAWACVSEDFDVVRVTKNLLESVTKTPWETNNLDLLRVELKKNLNGRRFFIVLDDLWNDNHCDWEELVSPLIYGKTGSKVIITTRNKKVADAARTFPIFELDPLSEEDSWFLLSKIAFGSGDFSETQQQNVEAIGRKIARKCGGLPIAAKTLGGLLRWKIDTKEWIDVLNDD…	1274	47	29	71	82	46	55	27	81	79	190	28	64	58	44	49	131	75	64	20	34
LSNBS_R21	MALGLLQSQDGNQSLESIARDYIDELHSRSFLQDFKDIGSFSCFKVHDLVHDLALYVAKDECVVVDSHTRNISQQVRHFSMVDNGSLDSALFPKSKSVRTILFPIKGVGLDSESLLDAWILRYKYLRILDLSDSSFETLPNSIDKLEHLRYLSLSDNCNIKRLPLSICKLQCLQVLLLGGCMNLETLPKGLGKLISLRKLYITTKQSVLSLDEFASMSNLHTLCFRNCDNLEALLGEVQLASLEVLTFYRCGSLVSLPLCSFSKLEVLQVTDCKRLQLRLPENPQSKTKRWRMKYLRLENFPELHTLPEWIERAAETLQTLRITNIPMLWKLPDCLTRMTHLKNLCIARCPLLDSFPIGMQHLTFLEALTIDGCPKLCQKCQPHYGEMSNDDLLPYLSD…	405	13	17	26	24	15	15	11	19	24	75	9	15	17	17	21	37	18	18	4	10
LSNBS_R22	GVYDDLQQFKETLSIVRGVLLDAEYKKDQKHGLREWLRQIQNICYDAEDVLDGFEFQHKRKQVGQTSNKTGTKVRHLFSSSNPIVLRPMMAHQIKEIRERLDKVAADGIKFGLTNIDVGPEPVLQRSELTHSHVNASDVIGRKNDKENIIKLLMQPHSQSDGDQSLCVIPIVGIGGLGKTTLA	183	7	2	14	10	5	15	7	14	15	18	3	7	6	13	10	11	8	14	1	3
LSNBS_R23	TALSFVLQQLGQFVLKETFRSVVEERASVARLEKDLDGLKVKLERIHAFLKDADTRTSDDGAGVTTLVKQLRQVSFQIQDVLDYYIMYEAERLNHSGLQSPFQVVYGLIKTRNRRSQIVSEIQDIKLSLDEIQQSTGFEFRSESGSGSFRGAKAPRTGEDPRSHPYFIEEKKVVGFELPRDELVGRLVWGNNQLMLVSVVGMGGLGKTTLVKHVFNSELVIKKFPCRCFITVSQSYTIGELLKEMIRKFCKICNELIPKGLQKMEGETLINQVRQYLESKRYLVLFDDVWKDNFSDEIVHALISNNKGSRIIVTTRKMQVAEYSKSSFPVHVHELQPLSPNKAWELFCNKAFRGQCPTDLEGVSEEIVQKCGGLPLAIVAIGGLLSTKAKTMFEWEKVS…	938	32	15	45	73	43	59	25	59	69	132	17	40	29	40	59	63	41	65	8	24
LSNBS_R24	IDENNKLEMHVLLQAMARDIIKRESTNRTNQIYDVFLSFRGEDNRARFVSHLHSSLQNAGIYVFKDDDEIQRGDRISISLLRAIGQSRISIVVLSTNYANSRWCMLELEKIMEIGRVTGLVVVPVFYDVDPSEVRHQKGLFGKAFENLVSTISVDTSTKMNWRRKLLDIGGIGGFVLIDSRNESGDIKNIVEHVTRLLDRTELFVAEHPVGIESRVQAATKLLNIQKAEDVLLLGIWGMGGMGKTTIAKAIYNQIGSKFEGKSFLLNIREFWKTDTNHVSLQQQVLCDVYNTTSFKIRDIESGKNMLKQRLAQKRVLFVLDDVNELDQLKALCGNREWFRPGSRIIITTRDMHLLRSCRVDRVYKIEEMDESESLELFSWHAFKQASPTKDFSEISKNV…	444	19	5	27	31	19	27	10	34	29	48	10	22	7	18	32	34	20	36	7	9
LSNBS_R25	MAEHEMRSNMNVEKWKIALEVVAGLPGFHFNNRFHNDKESDLMEIVHCLDELEYPKHRKGREIPAFPNRRFKYGVFLSFRGEDTRQGFARNLWEALKKEKINPFMDEVLDRGKEIEPSLIEAIHDSKMAIIVLSKDYASSPICLQELSTILDSMKGKDRLVWPVFYQVEPSDVKNSTGSYGDAMAKHEARSETKKWKEDLRAVALLTGTVIKKGEGYECDIIKKIVEEVSRKFIPRTLHVPDYLIGLEYKKENLTCHLRLLSDDVVHMVGIYGIGGIGKTTLALEVYNSIVHQFDGFCYLENVRENSDKNGLIYLQKIVLSEIVHEKNIEITSVRQGISILNDRLRDKRILLLLDDVDKKEQLDAIAGKSNWFGPGSRVIITTRDIRLLTCHGVETKYE…	1198	42	33	67	100	55	57	39	83	94	150	25	55	51	23	66	98	45	71	13	31
LSNBS_R26	MSNNFDTWHIIIKIINSPSAFGPPSVAYQENLNNLDTELLLSRLRHTLSGQKFFLVLDDIWNDDRAKWMELMDLINIGAAGSRIIVTTRSKSIANMTGTLPPYVLSGLSQDDCLSLFVKWAFKEGEEIKHPGLLEIGKEIVKKCAGVPLAVRTLGSSLFAKYDSKKWISLRDCEIWNFEQKKGDILPALKLSYDQMPSYLRQCFAYFSLYPKDHAISIGDITRLWIAHGLVKSQNRSEQLMDIAREYIEELYSRSFLQDFENFGFVVTFKVHDLIHDLAIYVAKEECVAVDSHTGNIPEHVRHFSIIGNNSTDKVSLSNSRGLRTILFPVKWVSTVSETLLDTWISKYEYLRYFDLNRFSFETLPSSIAKLEHLRVLDLSYNAYIKRLPNSVCKLHNLQ…	633	22	14	30	41	30	28	15	50	38	96	14	27	26	20	24	53	36	35	12	22
LSNBS_R27	MAEQIPYAVAASLINRLASAAFREFGRIYGVKNELERLKNTVESIRAVLLDAEEKQETQNHAVRNWVRRLNDVLYPAYDLLDKFVIQDMKQKMDAAHKNKVSKVLRKLSATQIGFRFKMARKIEKIQQMFNDVARDMTGLNLNPNIVVVVQSNNIKRETSSYVLDSDIIGREEEKKEIISLLKQPHGNQNVSLVAITGIGGLGKTALAQLVYNDAQVKNIFEKCMWVCVSDNFDVKTIVKKMLESLTKSKIDDTLSLDNLQNMLHDNLTGKRYFLVLDDIWNESFEKWTQLRTYLVRGAQGSKVVVTTRTKTVAQTMGITDPYVLNGLTPEESWGLLKNFITYGDDTKGVVNQTLESIGKKIAEKCRGVPLAIRTLGGLLQGKSEEREWNDILEGDFWK…	859	37	19	50	55	34	35	14	55	67	115	25	47	31	34	41	63	44	52	16	25
LSNBS_R29	MAEALLGFVLENLSSLLQNEFSTMFGIKSKAEKLSTTLDLIKAVLEDAEQKQVTDRSIKVWLQQVKDAVYVLDDILDECSIESTRLRGIKPKNLIFRRDIGNRLKEITRRLDDLADSKDKFLLRVGGTVGDRSIEVVEWRQTISFIAEPKVFGRQDDQDKIVEFLLTQARDSHSLSIYPIVGLGGVGKTTLAQLVYNDARVTGNFNTKIWVCVSEAFSVKRILCSIIESIKSEKCDSLHLDAVQIKVQSLLQGNRYLLVLDDVWNKTQELESGLSQEKWNKLKSVLLCGSRGSSILVSTRDEDVADIVRTCQTYHLSSLLENECWLLFKEYAFGHDKEEHAELVEIGKEIVKKCGGLPLAAQALGGLMRSRSGVKEWLEVKESRIWALTDENSILPVLR…	1017	34	38	56	82	36	52	30	69	68	160	14	45	26	29	48	94	42	56	14	24
LSNBS_R30	MDDNGEILFSLVVVYLSLANALFKLLIEVYAALGDTIEHVEWIERELRLMEGLLEQIGERRYVEQEQELNEWEEKLKETARDAEDFIETFRIKSVKRRRWGVLYWIDMDKVRGELKKIHERMRDISQTGMNLYTDIAGISVETTPGGEASSSSTSSTTVVVVVAMEKLDHILSQTIIVTSEEVIEMVERLKAEFIYLQNNIVSWSRSERENVWLEEVKELCNYTESIVDNFILVKERWSKMGRLKKLLYLLADYASENEFKKQLKYIRTRIGDATHRSLTYEVGGLLDMGLELKNTTPVPDFTQESYTLIDILFLIATTLSDSRPLFLSYLIIFFFAVYMIVDARGKRTKRKSKFSLKKKKWKGTKTIRWFIRFLFFTVIYLPNFYLFQFHPFLSMFLF…	1445	59	19	74	103	54	63	34	101	99	193	31	55	47	61	81	117	90	91	28	45
LSNBS_R31	MVCKLEDIVARLEYILKYKDILGLQHLATNHSSWRTPSTSLDHPSDIFGRDQDKQAILKLLLDDNDDDDDNISVIPIVGMGGVGKTTLAQSVFNHDSIKQKFDVRAWVCVSDDFDELKVTKTILEAVAGSSCNINNKELLHLDLKERLSQKMFLIVLDDVWTEDYDSWNSLIRPLQYGNKGSKILVTTRIDKVASMVQTFHAYPLRQLSDEDCWSVFANHACLPQEESNEYMDLRKTGKEIVRKCKGLPLAAQSLGGLLRRKHDIRDWNNILNSNIWEIESKIIPALRISYHYLPPYLKRCFVYCSLYPKDYQFNKDDLILLWMAEDLLPSLKNGKTLQEVGYEYFNDLASRSFFQRSGSGNQFRCFVMHDLVHDLATLLGGEFYFRTEELGKETKIST…	1131	34	39	67	68	44	51	39	78	68	169	23	57	55	36	56	105	50	49	14	29
LSNBS_R32	MADSVVAFLLEHLSQLLQREAKLLSGVEDKIISLRNELEIINIYLKTSSEGNNNKEIEQKVLSQIRDVSHSAEDVIDTFITKVAFYKKRNLLGRMLRSVKHAKLLHEVAEKIDNIKTALKEIHENKIKYCQESSDQSTSATKEEERMKSLHRLRRNVEEESVVGFVHDSEVVINRLIQDDSRQLNVVSIIGMGGLGKTTLARKVYNSDEIKKHFNCRAWVYVSNECRARELLLGLLQNLMPNHNYECGSSKIKKGKKKHKEALNNSQDISSLSDDELKERVRECLKCKKYLLVLDDLWKIQDWDAVKDAFPDENKGSRILITSRLKEVASHTGEEYPGDLGSLGKQIAKSCGGLPLSIVVLAGFLANKEKSHREWSKVLGHVNWYLTRDETQVKDVVLK…	899	28	25	49	60	26	43	29	57	76	123	17	52	26	29	49	82	35	61	12	20
LSNBS_R33	ASFTSHLYASLQNEGIHVFRDEDSLQRGDHISLSLHLAIEQSRIAIIVFSTNYADSRWCLDELENIMACSRDKRQVVVPLFYHIDPSEVRHQRGEFGIAFQRLLYKITNELEINQAQKLVVSWRDTLREAASIAGFVILNSRNESEDIKRIVDKVSHLLNKSDLFIAHNPVGIESRVQDVIQLLQPILLSKKVRLLGIWGMGGIGKTTIAKAIYNKVGRNFEGRTSLQILGNTGRKVLN	239	14	2	12	14	9	15	8	24	12	27	2	13	4	12	18	20	8	17	3	5
LSNBS_R34	VFLSFRGTDTRYGFTGNLYKALTDSGINTFIDDNDLQRGDEITPALIKAIEESRIFIPVFSVDYASSSFCLDELVHIIHCFKSKGRLVLPVFYGVEPTHVRHWSGSYGEALAKHGERFRINKQNMERLHQWKIALNQAANFSGYHFSPGYEYKFIGEIVKYISNKINRVPLHVAEYPVGLQSRVKQVKSLLDKGSDDGVYMVGLYGTGGLGKSTLAKATFNFIADQFEGLCFLHNVRENSTKTNLKHLQEDLLFKTIGLNIKLGDVSEGIPIIKERLCRKKILLILDDVDNIKQLQALAGGLDWFGRGTRVIITTRDKHLLTSHEIESMYEMEGLYGIEALELLRWMAFKNNKVPSSYEEILNRAVTYASGLPLAIEIIGSNLFRKSIEEWKNTLEGYE…	1037	32	18	53	85	59	61	34	90	77	121	20	53	37	21	46	95	45	44	12	34
LSNBS_R35	MADLLTGGAVGAVMGEAVKHALLTIKKGREFAPTLESNIETLKALAPLVEEMKGYNNLLDRPREEIERLEKHIIEGNELVQKSKKLTLWNFLSFPRYQSKLQKKDEGLKRHLSVNVQVENKKDLIEVLAKVNGILEILMRKENLGQFDGNQVRGLCGAPDEPECLGMVEPLNKLKMELVKDGVSVLVLTGLGGSGKSTLAKKLCWHPQIKGKFGGNIFFVTVSRNPNLKNIVQTLFEHCGCRVPEFQTDEEAINRLGLLLRQVGRKPILLVLDDVWPNSEGLVEKFKFQMSDYKILVTSRVAFRRFGTPCQLDPLDYGPAESLFHHFAQLNHNSSYMPDKNLVREIVRGCKGSPLALQVIAGSLCQQPFEKWQNMKEFLQSQSILEFNSTTTNLLCFLQ…	835	30	24	46	60	34	48	19	50	65	116	26	49	35	34	38	53	31	54	9	14
LSNBS_R36	MDSIQFQREKLFTLSNSVKLLLEKIGSTELIDKTELVENFRKMKLDVSLLTKLKRRLTRIVVLLNDDADFKEWFDMVSYAVFELETLFDEINTEALRRKVEAEYKTLTLSPSQVIKNAIYSPFKRFNKAIKSKLLKLIERLDLLSSGSGQKGKLGVSNSGGVWLENPENSDVVEESDIYGRDNDISKLRSFLLSEEDASGGDRKIRGISIVGMGGIGKTTLAKLLYNDPQVKEKFGLRGWAVVSKDFVVFKVLEAILNSITSETIRNDEVNREVIEFANTKRNDPDNLYANLILLMFKKILSDNLFLLVLDNVWDAESVNWTHLMDIFSVGEMGSRIIITTRDERISPSMETFFSIHYLSPLKSEDCWFLLARNAFGACKDQQQSNLEEIGKEIAKKCY…	1253	41	23	70	88	55	64	23	80	87	191	27	70	55	37	42	116	66	68	20	30
LSNBS_R37	MFSSSSSSSSTPRWIHDVFINFRGEDTRKTFVSHLYAVLSNAGINTFLDNEKLEKGEDIRNELVQSIGVSHISIVVFSKNYAESSWCLNELDKIMECRRTQGQVVLPVFYDIDPSVVRHQKGEFGKALEVSAKSRYIIEEVMQKVLTRWKKVLTEASNLSGWEGSAFRSDRELVKKIVEAILPKLDNTSLPITDFPVGLEFHVKQVVQLIKKQPSDVSMVGIWGMGGSGKTTVAKAIYNQIHRTFDCMSFIESIRETCEKDSRGHIHLQQQLL	273	10	4	13	20	13	16	8	21	20	21	6	10	7	12	14	30	13	25	5	5
LSNBS_R38	MTHKLLALETMAMTLSSSSFSRTSSLKKYDVFISFRGDDTRAGFTSHLHASLRRSYLDTYIDYRIQKGNDVWEELVTAIKESTLFLVVFSDDYASSTWCLNELVEIMECYKNEPDKVVVIPVFYQIEPSHVRKQTGSYATAFAKHKKQPKDKIQKWKDVLSQVSNLSGFHSNAFGTESHLIEEITRIVLEKLDHKYKNELTRNFIVDQNYWSIESLIKIDSAQVQVIGLWGMGGIGKTTLAAAIFHRVSFQYEGSCFFENVTEESKRHGINYTCNKLLSELLREDLDIHSPKVMQSAVMRRLKRMKAFIVLDDVRSLELLQNLIGMRYCWLGAGSTVIVTTRDKHVLESGGIDKIHQVKQMNSQNSLQLFSLNAFDKVFPEEGYVDLSERAIDYSKGNP…	1194	47	29	74	86	62	52	31	80	71	143	28	67	48	33	57	115	51	68	16	36
LSNBS_R39	MAATMIGSAFLSATLQTLLEKLASTEFLDYIRNTKLDVSLLRKLQTTLLTLQAVLDDAEERQINNLAVKNWLDDLKDAVLDAEDLVSEISYDSLRCKMEKNRQAGSRTNKVWNFLSSPFTNFYRDINSQLKIMCETLEPFAQHKDALGLQTKSARVSRRPPSSSGVNESVMVGRNDDKDSIIKMLLSESGTSKNNNLGVVAILGMGGVGKTTLAQLVYNDEKVEQHFDFKVWVCVSEDFDVLRVTKSLLESVVRNTTSPASKVWESDNLDILLVELNKNTRKKRFLFVLDDLWNDNYNDWDELVDPLSHEDCWCILSKHALGSDEYQGTALEEISRKIAKKCGGLPIAAKTLGGLLRSRVDITAWTDILNSNVWNLPNDNIMPALHLSYQYLPSHLKRC…	1194	44	40	75	74	49	49	22	63	74	187	26	71	49	35	57	112	60	60	20	27
LSNBS_R41	MLNEIMNVLKEDSNVHMVGLYGMAGVGKTALVKELAWRAEKDGVFDLVVMANVTNSPDVGTIRAEIADGLGLRFDELTEVGRASRLRQRIRQEMKILVILDDVWGKLCLTEVGVPFGDDHKGCKVLATSRDLNVLTANLGAKKVYRLEVLSEDESWSLFEKRGGEVVKDLSIQPLAMKVAKNCAGLPLLIINLVEALKNKDLYAWNDALEQLTNFDFDGCFYSEVHSAIELSYEHLESQELKTFFLLLGSMGNGYNIKDMLVFGWCLGLHKHVDTLADGRNRLYKLIDNLRDACFLLEGERDSVAALEVVRNVAASIGSKVKPFFTVERNAELKDWPRQDVLKNCHHIFLDWCLINELPERLECPNLKILKIHSQGNYLKVHDNFFDQMKELKVLSLGG…	1133	41	31	59	96	50	53	28	67	77	176	28	72	32	34	47	83	41	81	14	23
LSNBS_R42	MASFFTDLAKPFVEKLINGAIAETSYICCFTCIVKDFEEDKTRLEIEGATFERRIEEATRRGEDVLPDARAWKDEVDQLIQEDTKIKQKCFFEFCPHCLWRYSRGKFLANKKERIKILMETGKELTIGLPAHLPDIERSTTQHYVHLKSRESQYTELLVELKDDNNYIIGLHGMGGTGKTTLIKKVGKELKHSKQFSLVIDTTVSFSPNIKMIQDDIAGPLGLKFDDCNDSDRPKKLWKRLSDGEKILLILDDVWGEIDFNEIGIPCSDNHNGCRIIITTREWSVCDKLGCNKTIKLDLLSKEDAWIMFKKYADLRETSKKFFLDKGREIANECKNLPISIAVIASSLKGKRHQEEWDMALKFLKKEISRHTDDDEVLKIYKCFKFSYDKLNEQDKRLF…	1505	53	40	90	130	73	64	35	110	141	185	26	66	48	60	59	132	66	79	13	35
LSNBS_R43	ALSNAGINTFLDDENLQKGKKLGPELLRAIDASQIFIVVFSENYVHSSWCLDELEQIMKFQTDKDRVIMPVFYGITPSYIRAYAKQTFGEALTKSSDRNKFDIGHDSDYAKENQQKEALTGASHLAGWDMSNYSSESNVVKEIVGEVLKKLDKKCLTIPDFPVGLESRAEQLIQFLRQNTRGVCLVGIWGMGGIGKSTIAKVIYNNLCYEFEDRSFLANIRERWEKDRGPNDLQEQLLSDILTRKIEVHNVEWGKAMINERLCTKQALVVLDDVSTREQLNALCGNRHGIGPGSIIIITTRDARLLDILGVDFIYKVKELNKHESLELFSWHA	333	19	6	22	25	13	23	7	27	24	35	5	18	7	14	17	22	14	20	6	9
LSNBS_R44	MSLPSSLTCDWTHDVFLSFRGIDTRNNFTSNLYNSLHQRGINTFFDDDKIHKGDEITPALLQAIKQSRIFISIFSNNYASSTFCLTELVNILECSNTQGRLFLPVFYDVDPSQVRHITGTYAEAFAKHEARFRDEKEKVQKWRDALHQASNMSGWHFKPGSELEYKFIGNIVEEVSRKINRIPLHIASKPVGLESQMLEVTSFLELESNERVSMVGICGIGGIGKSTIARAVHNLIADQFEGVCYLADIRDRATNHDLAQLQETLLSEILGEKDIKVGDVYKGISIIKRRLQRKKVLLILDNIDREKQLHVLVGGHDWFGFGSKIIITTRDKHLLATHGIVKVYEVKQLNKENAFELFSWHAFKNKKMDPSYVDIAKHAVSYCHCLPLALEVIGSQLFG…	1044	35	28	61	68	60	63	32	78	73	121	18	61	34	40	51	76	36	67	12	30
LSNBS_R45	MAEVAVSTVVTKLTELLLEQATSSLSTLTTARHQVEKLKNELSWMQCFLKDADAKQQSNERVRIWVSEIRNVAFEAEEIVETHVYNSTIQTNFHNKIFTPFHLYKLGTRIDRILRKIKDISDRRDTYGVVIKSLNPNPNSNDGDGDSERLRHWRQPSPYSEEEYVVEVKEDFDSILTQLITLEATRHVVSIVGMGGLGKTTLAKKLYNDSRIANHFECKAWVYVSEEYRDKRKDVLQRILRGVVDPLAGDDEIEKLPEQELVNKLHNVLAEKRYLIVLDDVWGMEVWDGLRYAFPKRKLGSKILLTTRNWEVALHADAHGHPHQLRPLNQEESFALLRSKAFPGASAIPSEFENLAKEIVVKCEGLPLAVVVVGGLLSRKLKSSGEWARELRNIRGGLL…	918	41	10	46	71	28	51	25	55	68	139	16	41	34	32	53	67	45	57	14	25
LSNBS_R46	MDSSSSWSSNPRWIRDVFINFKPQDTSKTFVSHLTHAFTKAGINTFIDDQLRMGTELEPELLRTIEKSRLAILVFSKNYTESSWCLKELLKIIECRRTLGQRVVSVFYDVYPSVVRHQNGSFGKKLKATAKRLCFDSRTRKREMLASWKSALKEAAGFPCWHVPNYRDEEELIPQIVEEVLRRLNIKLLSITEFPVRLDTHVNQVIQFIKNQTKKVCLIGIWGMGGSGKTTVAKDIYNQIHRKFVEHSFIENIREVCERDDRGIIHLQQQLISDILNTMVMKDSISLKKILVNIRFQRKRVLVVLDDVTTIEQLTLLCGNPGLFGPGSVLIVTTRDVRLLNLFKVDYVCTMKEMNENESLELFSWHACRQPSPINHFNELSKNVVAYCGGLPLALEAIG…	489	18	13	24	32	22	24	10	42	36	54	9	26	14	19	31	33	28	35	8	11
LSNBS_R47	MASCLSELGKTYIEKLINGAIAELRVVFCFACIANEYEEEKVRLEAEIKTLEQRAKVAAGRDKDILDSVHYWKEKTDKLIQEDIKTKHTCFFGLCPNCIWRYKKGKELENNIGEMKRLTEKGEKLENIELPRRLPDVERYSSKDYISFQSRESKYKELLDALKDDNNYIIVLQGMGGTGKTTLAKEVGKELKLSGQFAHVILTTVSFTPDTKKTQDDIAGPLGLEWENCNDTNRPGKLWSRLTNGEKVLLIMDDVWDQGPPLDFDLLGIPKKDNHNGCKVLITTRSKRIFNIMGCEKMIELELISEEEAWTMFKLYAGITNSFPKSLITKGRKIAKECKRLPVAIAVIASSLKGQQHRSHEWDVTLKSLKKHVAMDNVDDDKVGVYKCLKSSYDYIKDE…	1260	40	40	69	103	46	69	27	92	112	158	22	68	44	40	52	99	57	71	13	38
LSNBS_R48	RVDPSHVRHQKGSYERAFAKYEREVRNNESHQDKVLAWRAALVEAANISGYDSTIRNESEVVENIVRDVWEKLTMVYPKVLKGIQVDENSKHVDSLLEKVSEITFSQAIEARKEYPKMSTSHKKYDVFISFRGEDTRETFTSHLHDALKKEKIETYIDYKLQKGDQVWGELVKAIQNSTLSLVVFSENYASSTWCLNELVEILECRKNHGQVVIPVFYRVDPSHVRHQKESYEKAFAKYEIEVRNNESHQDKVLAWKAGLKEAASISGWDSTTIRDDSEVIENIVRDVWQKLTLMYPKVLKGIQIDENCRHVDSLLKKFSRIGIWGMGGIGKTTIARLMFVKYFAQYDSVCFMEKVKEQSEKFGLPQVRNNIFTELLKREITTSDVLGDTFIKRRLSGR…	1215	46	24	68	99	53	63	30	74	94	139	26	59	32	37	62	113	51	89	16	40
LSNBS_R49	MEALTLCAASSSSPSSSSSTTRLCTYHVFLSFRGDDTRKGFTDHLCASLERKGITTFRDDKDLERGQVISQKLIDAIQDSMFAITILSPDYASSTWCLDELQMIMECSSNNNLQVFPVFYGVDPSVVRHQRGCYEDAFRKHQEKFGQHSDRVERWRDALTQVASYSGWDSKGWHEASLVENIAQHVHRKLVPILPSCIENLVGIASKVDEVNKLVGMRLNDVRFIGIWGMGGIGKSTIARSVYKAIQGEFELTCFLENVRELSETKGLVHIQRQLLSHLSISRNDFHNLYDGKKTIRNSLCRKKVLLVLDNVNDVNQLGNLAGKQDWFGPGSRVIITTRDKHLLVTHGVHKIYEAGMLFRNEALNLFCLKAFKGDKPQEGYSDLSNEVVDYTGGLPLAL…	1140	42	43	67	60	51	59	28	67	85	155	25	57	53	40	50	114	42	58	17	27
LSNBS_R50	LELQPLTQEQSLELFNKKAFKFDYGGVCPKELNDIAYEIVSKCKGLPLATVAIGGVLSAKEKNVFEWQKFNENLSIELLKSTHLIGIQEILGLSYDDLPCHLKSCLLYFGIYPEDYEVKTRILIQQWIAEGFVKEERGKTLEEVAEGYLTELIHRSLVQLSSVRIDGKVKGCRVHDLIRDMVLKKFEDLNFCNQISEDERTIILKWNSLPPINNNHF	217	7	6	10	22	10	13	5	18	19	30	1	11	7	9	7	12	7	13	3	7
LSNBS_R51	MAGLVEGALLGAVVQEGAKPITNQISKAFHFKTTRKNLDSLVDRLMPFAEEIKLLDEETDPPNKEPERLIQELKQGKELVNKYCKVPWWKFCFLPFYQEKLHAMEQKIVRSITLVTAISTARDVRKANSLVTGMKGRQFNRLCDPPVKPDHTVGLDFLLNHLKNWVLGTDESVRVLTGLPRSGKTTLATLLCWDGQVRGKFGKNILFLSKTSNAENIVQNLFQHCGHDEPCLVDDGDAVKQLSSLLKKIGENCPVMLVLDNVCPGLESFVETLQVQVPFCKILIISRVVFPRFETLFLRPLGIDDAVTLFRRFALPDDGKRGTYVPDDEYVRQVANSCWGSPGTLKLIGGSLRGQPVAVWKKMVKLLSKGHSIACSNPNLLNLLQKNLEDALENNPIIK…	790	37	24	46	51	33	38	18	48	58	115	14	49	39	28	31	41	40	55	10	15
LSNBS_R52	LPDAEQKQFFNPDVKQWMDELYDAISVADDLIDEIGYYSLQCKVENTQPEHDFDCTSNYSLNLTNLRLQHFVQQIDFIGLQSVSRRVSCRIRSNSVLNESFIVGREDDKEKLMNMLLSDSGTNLGVVAILGDGGVGKTTLAELVYNDKEVNEHFDLKMWIPLSEGFDIVRVIKTLVASKYVSSYRDNDLDYLQLELKLKLKCRRFLFVLDDLWNVGYNDWHELVAPLVNGKLGSRVIITTRQEKVAEVVHTFPVHKLEPLSYEDCWSLLSKHAFGSKDYGGNRYPNLEAI	290	10	5	25	19	12	16	7	14	18	37	4	17	8	11	13	21	10	26	5	12
LSNBS_R53	IGISVLVQRSLVTVDTKNRIGMHDLLQDMGREIVSKKSREGNQDPSRLWRYEDVNSVLLKDTRTLDVKGLTLKMSRMDSTTYLDSKTFEKMDKLKLLQLAGVEFNGDYKYISRELRWLCWHGFPLKYTPADFHQERLVSVDLKYSNLERVWKKSQFLKGLKFLNLSHSHNLRQTPDFSNLPNLEKLILKDCPSLSSLSPTIGHLKKILYINLKDCTGLRELPRSIYKLKSLKTLIVSGCTKIDKLEEDIEQMTSLITLVADNTALTRVPFAVVRSKSIGYISLCGFKGSSRNVFPLIIQSWMSPTNGILSLIQTFAGTSSLEFLDSFYGLPSIVKELPNLQRLLLKCESDTQLNQTLASILDNLHTQSCEELEAMQNKPQSSNFVTSESTHYFSQVQIS…	664	17	12	40	36	24	31	13	43	51	88	13	30	26	26	29	72	38	47	12	16
LSNBS_R54	MANRRSSFTYDVFITLFGDDTRYGFAGNLWKSLSNRGINTFVDDHEEDLSKGDEIASTLLNVINESRISIIVFSNNYAFSSFCLQLLVYILDSFHLNHRFVFPIFYDVDPAVVRYQRGTYAEAFSKHEKKFKDNKDKVKKWRNTLYQVANLSGFHFKQGDGYEFEFIERIVEEISSNFDLVPVHIANYTVGLESRLEEVCLLLELGSKQVLTAGIYGVGGIGKTILARAVYNKIGDQFEALCFLPNVSENSNMHGLVHLQNRLLSEMVGLKDIQSGNASTGVSVIKYRLRRKKVLLILDDVDTLEQLETLVGELDWFGPGSRVIITTRDKHLLAFHGFERRYEVQKLNHVDALELLSHRVFKQGIVDPNYTELLSRVVTYASGIPLALEVIGSNLSGKS…	823	35	13	46	50	56	48	22	63	48	100	16	42	26	22	38	72	31	58	11	26
LSNBS_R55	MAFFQSPNSSSSFSYGFTYDVFLSFRGLDTRYTFTGNLYKALCDSGIHTFIDDRELEGGDEIKPSLSNAIEDSRIAILVFSPNYASSSFCLDELVHIIQHFTLNNRLVLPVFYGVDPSVLRHQIGSYGEAIAKHRDRFQNNTENLERLQKWKVALNQASNCSGYNFHVGNEYEYNLIGEIVKNVTDKINRVPLHVANYPVGLQSRLQKVNSLFDVRFDDKVQMLGIYGIGGLGKTTLARAIYNFMADQFEVLCFLHNVRENSAKHNLEHLQEMILSKIKGPKIRLGDVSEGIPILKQRLHRKKVLLVLDDVDELKQLQVLAGGLDWFGLGSVVIITTRDKHLLANHGIERTYEVDKLNQEEALELLKWNSFKNNTIDSSFEGILKRAATYASGLPLALE…	1082	38	25	50	81	62	56	39	69	80	138	20	73	36	34	39	91	41	61	14	35
LSNBS_R56	MADSSVSFLLDRLSSLLQEEVNLQRGVREDVQYIKDELERHKTILMKADSMEDRDPELKVWVKRVRDIAEDMEDAIDEYSIRLVDHQQGNKYSVIHRMVFGLKTLGARHRIASDIQGIKSKVEILSNGRAIISGVGSGSSQRLSSRLDSQGDALLLEEADLVGIEQPKKQVCDLLFKDESNRAGISTYVISIYGMGGLGKTTLAKQVYDDPKVKKRFRIHAWANLSQSSKMEELLKDLLQQLYSVIGKPVPEDVGTMKNEKVKESIKNLLRGSRYLIVLDNVWHVSVWDAVKLALPNNNRGSRVMITTRNKDIALYSCAGFGKNFHLEFLPEQEAWSLFCRKTFQGNSCPPHLEEVCRNILKMCGGLPLAIVAVSGALATRGTSNIEEWEIVCRSFGSE…	952	40	14	52	69	34	57	24	57	73	131	22	42	32	35	57	73	37	62	14	27
LSNBS_R57	DTGDDIQSYLYESPQRGTSSCFSKDDNVQSYRHETPQRVKNSCSSKDSSNNNQSYIYDVFISFRGSDSRNTFVDHLYASLIRKGIFVFKDDKQLQKGDSISPQLLHAIQHSRISIIIFSKDYASSTWCLDEMLAIADSRAEMKQIVFPVFYDADPSHVRKQNGVYESAFVLHSDQFKHDPNKVDKWKRDMTCLASLAGWDVRDKPEVEQIQNIVQAIIEKLGRKFSGIADELIGIQPRVKILENVLKLSSHRDKFRVLGIRGMDGIGKTTLATVLFDTISHHYQFGACCFIENVSKVYRDGGAIAVQKQILRQTLNEKNLETYTSSDISGIILNRLYNMKLLIVLDDVDQFEQLQELHINPKLLRPGSRIIITTRDVHILKLYGADRIHEVELMSDSDA…	1189	39	25	72	70	65	64	37	87	73	143	25	59	50	46	64	115	48	56	13	38
LSNBS_R58	MALQDSSTYRYDVYLSFRGEDTRYSFTGSLYRALNQRGIRTFADDGVLLKDDGPSRRLLKEIQQSRFVIIIFSNNYAFSTWCLEELTAILDCYEHDKKNGRVVFPIFYKMDPSDVRHGRASYGEALAKHEKRFVNDGVEKVQKWRMALHNAANLSGFHFGGGYEHEFIESTVKKVQSMISRVFSRASLRVADYPVGLESRVGKVKSLLSLESDDLVQMVGIHGIGGIGKTTIALGVYNSIGDQFEGLCFLEDVRENSMKFGLVHLQEIVLSKICGDGNIDIQNVKEGISMMRKRLSRKKVLLVLDDVDKMEQLQAIAGASDWFGPGSRVIITTRDNNLLAKHDGGFGFGRTYEVEELSEKEALALLSWNAFKTDKAVDQRYAHVLNRALTYASRLPLAL…	1476	70	25	88	112	62	86	39	98	105	176	22	70	45	55	76	156	52	93	16	30
LSNBS_R60	MDILNAGKTGSRVIVTTRDERIATSMPTFLSVHYLRPLKVEDCWTLLAEHAFGAHFYHRRRCYLEEIGAFKEEMQEEIGRKIAKKCDGLPLAAVEHGAILRISMDPNVWSYVLESHARETTYE	123	11	3	5	13	4	7	6	8	6	11	4	2	4	1	10	6	8	7	2	5
LSNBS_R61	MEQQQAVFPSSNGTCTYDVFLSFRGEDTRYGFTGHLYRALHLKGIKTFMDDEVIKRGQQISPTIFKAIRDSRIAIVVFSETYASSKWCLRELVKIIACYKDKELTVIPLFYKVDPSEVRNHTGNYGQQLAMHEEKMKEEVPSWRLALREASNLAGWTFRDGYEYEYEFIKRIADTVHNTSKQNLSHVDDLAVGLEMRVSNILYRLQMLDPTVIMIGICGVGGIGKTTLARAVYDSIGQQFEGLCFLHDVRVNSTKYGLTYLQQVILSDTDGESIKLRNENEGISILIKKLQNKRILLILDDVDKLDQLKNLAGTPSWFGCGSRIIITTRHKDILAAHGVGNIYDVPVFSYHEALVLLSSIASKIPNLDVVWDRAIRYSHGLPLVLKIIGSDLSEKSPNE…	1060	38	36	57	72	46	55	31	87	56	122	21	61	41	34	50	86	56	68	15	28
LSNBS_R62	MECKKDRGQIVIPVFYKIDPSHVRNQRGTYEKWFKEHELNLTRNNNQRLLNWRSALTEAANLSGWDFQTYRSESQFVKDIVKDILQRLNLVHPIELKGVVGIEENYEGVKSLLEMDSKEVQVIGIWGMGGIGKTTLAIALHAKLSSQFEGHCFLANVREQTEKNSIDFMRNKLFSELLEEENLHVNVPKVEYHYVTNRLRRKKVLIVLDDVANSEQLDDLLSDYDCLGLGSRVIVTTRDKHIISIVKKIYEVKELNKHNSLELFCLNAFKAKLPKSGYEELSKNVVASCKGNPLALKVLGARFRSRSKEAWESELEKLKKIPDMKIQNVLKSSYDDLDDDQRNIFLDIACFVKEESKDRVTGLFKACNFFPDIGINDLVEKSLVTISSKGTIQMHDLIQ…	1196	33	31	65	99	42	55	35	74	104	165	15	81	34	44	44	116	44	70	17	28
LSNBS_R63	QVLDDAEIKQYQISNVKKWLGDVKHAMYEADQLLDEISCDASLKKLKVESQPSTSNKFLGYFSAFNNSFESRIKELLKNLKHLSEQKDVFGLKNGTWARNEDGVSLKPLERPPTSYLVDASRIYGRDDEKDEMVKILLSNNGSGNQTPVSSIVGLGGMGKTTFAKFVYNESRIEDHFELKAWVYVSEPFDAVGLTKAILKSFNSSADDESIFNLLQDKLQHILTGKKYLLVLDDIWNGNADCWEQLLLPFNHGSSG	256	13	2	20	17	12	17	5	12	24	31	3	16	7	10	6	25	8	15	5	8
LSNBS_R64	MSCRSPFSGDDDEDLVNDDFLNFPFFGLDIPARISRKYDVFLSFRGEDTRASFTSHLSAALQNAGIIVFKDDQSIQRGDHISKSLLRGIEDSVISIIVFSKNYADSPWCLQELVQIMECHKTIGQVVLPVFYDMYPSEVRRQTGEFGKAFQSLLNRFSAAEELYMEQSWRSALHEAAGLSGFVVLSSRDECEIVKSIVANVTRLLDKTDLFIADNPVGVESRVQDMIQLLDSQQSNDVLLLGMWGMGGIGKTTIAKAI	258	16	4	22	14	16	17	4	19	10	25	7	8	7	13	14	27	8	19	3	5
LSNBS_R65	MASITTKDEASSSSSSSILTSKWTNHVFLSFRGEDTRQDFTGHLFASLEIRGIKTFKDDHDLNRGEVISVELNKAIEESMFAIIILSPNYASSTWCLDELQKIVECSKSFGQAVFPIFYGVEPSDVRHQRGSFHEAFRKHEEKFRKDRNKIKRWRDALREVASYSGWDSKGWNEASLVETIAEHIHKKLIPKLPVCKDNLVGIDSRIEEIYSLLGMGLSDVRFIGIWGMGGIGKTTIARSVYDAIKGEFKVSCFLADIRETISKTNGLVNIQSELLSHFKIRSNDFYNVYDGKKILANSFNNKKVLLVLDDVSELSQLENLAGKQEWFGPGSRVIITSRDKHLLTTHGVHETYKAKGLVKNEALKLFCLKAFKQNQPKEEYLSLCTEVVTYARGLPLAL…	1138	37	37	56	88	55	60	30	67	86	157	24	55	51	24	47	114	44	62	15	29
LSNBS_R66	KLASFAFDQVARAYSVYHDLQEMKTTLSIITSLLLDAEKKKNQQHALREWLRQIQSICSDADDVLDEFRLHVNLKRAIEASGSSRVKVRRYVSSSNPTAFRFRIAHQIKDIRGRLNKAAADGAWFELVKTDVEPRQSREMTHSYVDISSVIGREKDKEVIIQLLKPTHPHTDGDQSLCVIPIVGIVGLGKTTLAKFLFNDPRIDHLFQLKMWVCASDDFDLRKILIKVINSASVAHQENMDHFDIEQLQSHLRRKLSGKTFLLVLDDIWNDDRVKWIELKDLLKVGTSGSKILATTRNTLLASMMGTVPSYVLKGLDTKKCLSLFVKWAFKEGEEEKYPNLVEIGKELVKKCAGVPLAVRTLGSSLFSNYDLHKWEF	377	24	5	28	20	16	17	12	24	34	45	6	11	9	14	22	30	18	28	7	7
LSNBS_R67	YENPGWRLGDSNYFWNVTPTVVGDESFIYGRDDDRKILKELLLSEDSGSKIGVISIVGMAGLGKTTLAKLLYNDYQVKEKFEFKVWVYISKDFDVYRVFKTILESITSQSISSDNLNFQTVESDNTRGSYTSGMTTYYPNLLFVLVKQILSTSKFLLVLDDVWDTKSVDWIYFMDIFNAVETDSRIIITTRDERVARSMQTFLFVHYLRPLGSEDCWYLFSRYAFGACDNPRQYYLEEIGMEIKKKCDGLPLVAIELGALLHSKLFSDDWTYVLESNIWDPTNHEVHTSLESSYHYLSTPLKRCFAYCSIFPKNSILEKEMVVQLWIAEDLVGSFTGQERWKVGEEYFDVLVSRSLIQRRSISDEKSNFEMHNVIHDLATMVSSPYCM	388	11	6	28	26	21	19	7	25	22	39	9	15	10	9	17	39	23	30	10	22
LSNBS_R68	MSMSSFFPGIPQRRYFFHEVFLSFRGEDTRFSFTSHLYASLRNAGIDVFKDDQRLPRGNKVSSSLIQAIEGSQISVIVFSVNYAGSQWCMEELVKIMDCHNRTRGQFVLPVFYGVDPSEVRHQTGEFGKVFRNLLDKISIDVNEGGFESWNSRIDSGSALLKHQLFRNQLRQAASLAGFVVLNYRNESEATDDIIKNVIRLLDKTDLFIANNPVGVESRVEDMIQLLERDVQQSKDVLILGMWGMGGVGKTTIAKAI	257	12	2	16	14	18	20	5	18	11	22	7	13	6	13	18	24	8	22	3	5
LSNBS_R69	MKKWKDLENKKKDVQTEIDRAESTGVMKRSNEVIGWLHEFQNFEEKMKDIPTSQEIQSNQCLNGYCAKNCVSSYKLGKTIVKRLDDINGLLVRAGNMQIALKQPPKPIDEMPSSETIGLDVMVQKVWNSLKDDSVGVIGLYGMGGAGKTTLMKRIHNELGTRDHSFDLVLWVVVSRDCDINKLMNDIGNKLGIEEGFWNRSATDQRVAKIYDRLKGKKFLLMLDDLWGKLELEAIGVPDPKKNNKSKVMFTTRSEDVCDKMQAQKKHKVECLSEKDAFDLFCNKVGDETLKCHTEIPKIAHEMAKECRGLPLALITVGSAMAGVKSFEAWMVAKNNLRSSHWTASDLEDKVFHILKFSYDKLPDAHKNCFLYCALYPEDFEIDINDLIDRWIAEGFLNK…	798	29	21	57	58	32	37	23	52	71	95	31	41	20	19	34	65	37	49	11	16
LSNBS_R70	NESEDIKKIVNDVTQLLDRTDLFIAEHPVGVESRVQDVIQLLNSQQSEDSLLIGIWGMGGIGKTTIAKAVYNKIRGDYEAKSFLLNVREFWEQDNGQVSLQQRLLSDIYKTTKITIDTVESGKVILQETLRQKRIFLVLDDVNKLDQLNALCGSHKWFGQGSRIIITTRDDDLLNGLKVDHVYRMKTMNDDESLQLFSWHAFKEPSPMDGFAHLSRDIIKYSGGLPLVLQVIGSFLLTRRSITEWKSVLEKLKRIPHDNIFEKLKISYDGLRDTDMKEIFLDIALFFIGVDQKAATKILKDSGHFVDTGMSVLVQQNLVTVDRKNKIGMHDLLKDLAREIVRTKSESVAKEMTYDVFLSFRGKDCRAKFISHLYTSLQNAGIYSFIDEDGIRRGDQISF…	526	21	3	44	32	26	33	11	47	36	55	11	20	7	24	33	42	23	40	7	11
LSNBS_R72	LILDDVDKLEQLQALAGGRDWFGFGSVIIITTRDKQLLASHLVDKSYEVKKLNHEEAFELFTWNAFKRKASDKEYMEISNNVVVYAEGLPLALKVMGSNLFGKTVEEWKSALAKYEKIPNKEVQNVLRVTFDNLEENEKEIFLDIACFFKGETVEYVEKTLQACGFFPKFGISVLTDRSLVSIDEYNRLRMHDLIQDMGREVVREVSPLEPGKRSRLWNHEDVIEVLTESSGTYRIQGMMVDLPDQYMVHLKDDSFKKMKNLKILIVRNGHFYGSPQHLPNNLRLLDWMEYPSSSLPPTFQPKKLVALNLSSSRFTLQEPFKHFDSLTSMDLSHCEFLTKLPDVSSVPNLTELNLDYCTNLEKIDDSLGFLENLTELRAYGCTKLKDFPQAIKLTSLKT…	1003	38	24	61	109	47	33	20	61	68	133	22	60	38	28	40	78	51	55	13	24
LSNBS_R73	MEDLQDVLYYANKKLIPTQANNKSLDFLTRAVFQVDSLTDAVLQVDRLLGENQISGYDAALTPEQLKINSRLSFLIAVIKSKTVNLVQILEDFSSGKQLGVESSIYGRDADIEKLKHLLLSGSDGDSKIRGISIVGMGGIGKTFLAKHLYNDPQVKDKFELKVWAYISKDSDAVRVFETILKS	183	11	0	16	8	7	12	2	14	17	24	2	7	3	9	6	17	7	14	1	6
LSNBS_R74	MAASSTTVGDAFLSAPIQTMIDKLTSKDFQDYANNNKLSLSLVTQLQTALLALAPVLDDAEKKQIHCPGIRKWLDELKDAIFDAEDLLNQISYDSLRCKVRNPGWNFLSSLFNTSEDFNSQLKTACERLQLFAQQIDNLGLQTVSHKVLPTAYRRSTTISSVNESFIVGRVDDKEKLIKMLLSERDNDKNNLEVVAIAGMGGLGKTTLAKLVYSDFRVKNHFDLKAWASVSLDFDILEITRSLLKTVTLGNWDTNDLHILRAELKKNLRGKRFLFVLDDVWNEVYDDWIDLVSPFVGKSGSKVIITTRSHSVAMMTDPMLEYIGQSIARKCGGLPLALKALAGLLRTNLDAEYWDAILNSDIWELPTNYIMPALH	375	28	4	32	15	14	17	6	22	26	54	8	21	10	12	16	29	23	22	8	8
LSNBS_R75	MASSSNNSSLRVCKYDVFISFRGPDSRNTFIDHLYHHLIRKGISVFKDDHTLLKGESISPQLLQAIRNSRVSLVVFSRNYPQSTWCLNEMAAVAECHRELKQTVIPIFYGINPSHVRNHTGVYKIGFNNSNKKFKYDPAEVDRWERAMTELANLVGFDLRDKPEFTEIEKIVQAVIKTLNHKFSGLNNDLVGMQPRIEELEKLLKLSSKDDDFRVLGILGMSGVGKTTHATVLYDRISYQFDAHCFINNTSKLYMDGGVVAVQKQILRQILDERNLDSYDTCEIAGIMLNRLHSGIKVLIVLDNVDQLEQLQELGINPKLLWSGSRIIITTRDEHILRVYGADTIHKVPMLNTNDACELFCRRAFKGENQSRNCVGLIPEILKYAQNLPLAIKVVGSFL…	852	30	21	47	47	41	44	29	57	49	114	18	52	31	28	50	70	43	48	9	24
LSNBS_R76	GTDTRYGFTGNLYKALYDNGIRTFIDDKDLKRGDEITPSLLHNIENSRIAIIVFSENYATSSFCLDELVHIIHYFKTKCRLVLPVFYGVDPTHVRHQNESYGKALAEHEERFQNNKENMERLQKWKIALTYAADLSGYHYNFRKEEYEYIFINKIVTAISSKINRVLLHVADHPVGLKSRLLQVKSLLDVDSDNGVCLIGIYGSGGLGKTTLTRAVYNSIADQFEGSCFLHNVRENSVKYGLEYLQEQLLSKSIGLKIKLGHVSEGIGIIKQRLQQKKVLLILDDVDKLKQLQVLVGEPSWLGPGSRVIVTTRDKNLLSCHGIKRIYELDALNEEEALELFKWMAFKSDKIDPCYDYILKRVVRYASGLPLALEVVGSSLFGKHIGEWEFALDKYERIP…	816	30	19	40	67	38	47	33	63	67	95	13	33	26	27	37	58	29	51	9	34
LSNBS_R78	MSYDVYLSFSAKDPSTFVLKLHGAICTLVKGSLVFFDHTKLQSSYLETTPSESSLKVIQHCKIAVIILSTNYTNSTSCLQELEKITECCRTTPGLIVLTILYPIHPSLQGGIFGGAFHDFLDRVSIKEISQEEDKIMTWVAAMSKATRYSKEFISPITNEYDCVKTVAECVICELYPERVIDISRTFNTRSVISGVQDVIQLLKQSKSPYLVGIWGMEGIGKKTIGRAIYDQIGPYFEDKCFLNMVGTTWEEMNGQVSLQEKLLCHVNKATDVESGKVNLRERLRHKRVLLLLEEVTKLEQLKALCGSREWVGPGSKIIISTRDRHLLKEYGVDCIYRVKELGESESLEVFNWCAFGQPTSPPEDFVELSKQVVAYSGGLPLALKALGRFLHGKEALQWK	400	16	13	15	32	15	27	9	29	30	44	6	9	14	15	16	34	25	31	6	14
LSNBS_R79	MDSTVSGLLTNMLDRLVTTAFHNISMAKGLQTDITNLQNTLTIINAFILDAENKQTQSNSISLWLHQLKYVLLDARDILDEIEYESLRNQVLKANGTFTTKVQRFLSPFSNPLAFRVKMAHKIKHTNDRIDEVASLRMKLGLSVSENHHASGSGSGSGNNSTRVRRETHSYVRSSRVIGRDEEKEMVIRFLMAPPLGSHDDDEIDVIPIIGIGGLGKTTLAQLVYNDDRVIELFDLRMWVFVSDVFDVKRLVLEILKAMHGMEMDAHMYSFDQLQNLLRERLWGKKFLLVLDDVWNEDYREWLELKKLLLGMHHGEDDKPCNKIITTTRSDRVASIMGNAYKHNLKYLPEEDCLRLFVKCAFPEGEGKQHPRLVEIGKDIARKCKGLPLAVISLGCLLY…	608	28	8	39	45	30	37	20	35	44	75	17	27	16	19	29	48	27	39	10	15
LSNBS_R80	MANSNSESISTDDTNPSWIYDVFLSFCDKDAAKSFAYNLRTALPVAEIVVFRDDDKLRNQDQMITPSVLHAIERSRISIVVFSKNYTDSTWCLQELDKIMECYRTRDQMVVPVFHDGEGMLEEAFNDLALRILMKDESMCEGFKISGFDVDSRNESEDIKKVVEHVASLLDKTDLFVADHPVGVDSRVQDVIQLMNSQESKDPVLIGIWGMGGIGKTTIAKAVYNRIRHNYEANSFLLNVSKIWEQDNGKVSLQQQLLSDIYKTKKITMDTIESDKLILQEKLCQKKIFLVLDNVMELDQLNALCRSPKCFGQG	314	15	7	30	19	13	13	5	23	23	29	11	16	7	15	13	26	13	25	4	7
LSNBS_R81	MPTSPKEYDVFISFRGEDTRKTFTAQLDDALKDKGIITYIDYMLKKGDEVGPSLAKAIKDSHISLVVFSENYATSKWCLDELLHILQCRELHGQVVIPVFCDVDPSHVRHQKESYQKAFAKYTRELASSKSHIDKVLEWKAALSSAANISGWDSRKYWNYSQVIRKIVKDVKQKLSLMFPNELKNIVKVDENDEHIELLLEKIPRIGIWGMSGIGKTTIAKQMFAKNFAHYDNVCFLENVSEESEKFGQMYVRNKLLSELLKREITASNVHGQQAFIKRRLS	282	17	4	17	20	12	12	9	21	30	25	6	11	7	11	12	24	10	19	5	10
LSNBS_R82	MSSSTQILSLTTRFHDILNKISQIAEKARNNKRTRRLLRSTLKDLTPLVKDINQYNQHLNQPRVEISSLIRENVVQQTACKCSSENNLWNKFLSWFGNGSYVFDDSESLTVKDVKETLYQVKEILELINNENFEQKLNEDGPPIKSPFGVPENPEFTAGLDKPFTKLKMELLKDGSSTLVLTGLGGLGKTTLATKLWWDERVKAKFKENMIFVTFSKTPMLKIIIERLFEHCGYYPVPEFQTEEDAVNRLGLLLKKVEGSPLLLVLDDVWPNSETLIDKLQFQISDFKILVTSRVAFPKYRTTCVLEPLVHEDAVILFSHYSQMEKDNSNILDKDLVEKVVKNCKGLPLAIKVTATSLRNRPYDFWRKIAKELSQGHSILDSNTELLSLLQKILDVL	397	12	5	22	29	18	15	6	23	37	56	5	24	17	15	16	30	26	27	6	8
LSNBS_R84	MFLDIAFFFKDENKDLVTRVLNTCDFNATNGVEVLENKALISISNSNTIQIHGLLQKMAFDIARQEDNDRGKRRRLKDAKDICDVLRNNKGIDAVEGIILDLSQKLDLEVQADTFNLMTELRVLKFHVPKGKKKLGTVHLPENFKLCFDKLAYLEWNGYPLKSLPEPVRAEQLIHICLPHSNIEHLWFKKQKLVNLEAIDLS	202	11	4	16	13	11	8	6	14	20	29	3	15	6	7	9	7	7	12	2	2
LSNBS_R85	MSKKYYMDMVFIAEDGRQDLTGKSLMKIDTNGCVRMHDLIQDMGREIVRQESTLEPGRRSRLWFSDDILHVLEENKGTDSIEVIIADLRKVRKVKWCGK	99	2	2	10	7	2	7	2	8	9	8	6	2	1	3	9	6	4	7	2	2
LSNBS_R86	MIHGWNYDVFLSFRGEDTRTSFTGSLYHGLHQKGINVFIDDEKLRRGEQISPALITAIEESRISIIVFSENYASSTWCLDELAKILECWKTKGQLVFPVFYYVDPSWIRHQRGSFGIAMAKHEATFKGDVQRLNKWKKALFDAANLSGWSLKNGHGYEYELILRIIEEVSSKLNNTLLHIAEHPVGLETRISEVKSILKFEQPVEEVSFFGIHGHGGIGKTTIARALYNSIANQFEVTSFLTDIRESSTQRQGLVQLQETLLYETVGEKNIKLGNVYKGIPIIKKRLCCKKVLLILDDV	299	14	4	11	24	15	23	10	28	22	31	2	12	6	11	14	22	16	18	6	10
LSNBS_R87	MAMASNSPPWKFHVFLSFRGEETRNKFTDHLYAAFKGSGLTVFKDDTELQRGEVIAPELLNAIEQSLSSVVILSPDYASSRWCLDELVTILRSRIQFGQNVFPVFYDVDPTDVRHQRGSYAEAFAKHGERFGDDSEKVRKWREALNQVAELSGWSSKGRRETELIEEIVAEVWKRLQPKLPQYDDELVGIDSRINTVCSLLRTESLEIRFAGIWGMGGIGKTTLAKLVFNKIHNQFDFSCFLENVREVSSERDGLLCLQRKLLSHLKISSMRIESLDQGKETIRNLLFNKKVLLVLDDLSSDIQLENLAGKQEWFGPRSRVIITTRDKHLLVSLGVYETYDAQILNRDESLQLFCQKAFRREKPEEAFIELSKRVVQYAGGIPLALKVLGSFLCGRKAS…	1462	68	43	85	84	60	82	36	78	91	209	25	71	57	54	77	138	56	86	29	33
LSNBS_R88	MLSRAHHHLLHFSMFFRSITDLRGRMVPEVVNTLSKSVADEREVLTVDVKKQVEWIEKELSSMQGLLEHLQQQRYNNQEQALNDWEEKLNTIARDAKDLIETFRMKTVNMRRWGFLYWKDKYKVRKEVLQIRARLIDISQTGINLNTGDVRIPVETTPPGEDASSSAISGVVVTAIQKLDHILSQTQVTGDEVIEMVEQVKGELSYLQNIGYNLKLINERENLWLKEVKKVCNDTERIAQDFIVTKERWSKIDKLEKLLFRGNNYASEEEFKKKMTYIRTQIGDAFRRNLTYEVGEQLDKHTTPITTPLPELSPESLLRSVLFSNVVFPMELLVKLWWYVDKNLESVQRDLDLMLAFLRDTAAESEQGLNLNERQRVWLCQLKLMAQNAHSLVDAYAKA…	711	43	5	40	56	20	32	17	45	51	78	18	31	16	39	43	47	43	53	17	17
LSNBS_R89	GEALAKHEETFKNELEIVNKWRTSLHKAANLKGFHFKHREGYEYQLIASIFKEVSVKINRTLLHVANYPVGLESRVDKVNSLLNVPSNDVDVHMIGIYGIGGIDVRKSSHKYGLLNLQETVLSEILGDKKIRLGNVRNGMSIIEQKLSNKKVLLVLDDVDQKEQLQAIVGSPNWFGSGSIVIITTRDKDLLTHYEVKSKVYEVEELNDKEACELLSWNAFKTDKADPKYTNILSRALCYASRLPLALEVVGSNLFGKGEEECKLILDRYDRIPDKKIQDILRVSVDSLDEDDKDVFLDIACCFGGYRLSDVENILHAHHGSSMRRGIELLIERSLIKLDDGLVALHELIQDMGREIVRQESKEPNERSRLWNSGDVVQVLEENMGTGKIHMLILDFPKD…	519	20	8	36	43	15	35	19	37	44	67	7	25	17	11	25	40	13	36	6	15
LSNBS_R90	SLLGKLASYAHEEASKAWGVFEDLQAIKDTLAIVKYVLLDAENKKDQNPGLQEWLKQIQNIFSDAEDVLDEVQCQDSRNQFVQASGSKRLKVKHLVYSYIFRLRLSHRIKDVKDRLNKVVADRNLFGLERMDFNVSEESREMSYSHVDALDVIGRDNEKEEIIELLMKPGGEDGDKGLSVIPMAGVGGLGETTLAEVVFHDKRMDG	206	13	1	19	18	7	15	5	10	17	23	5	8	3	9	11	14	3	18	2	5
LSNBS_R92	LIKGDEIAESLVQAIETASISLVIFSQNYASSSWCLDELVKIVECKEKKGQVLLPVFYKVDPRIVRHQNGSYGSDFDEHEMKYSSSKVQRWRYALKTAADLNGFHSSNYLNDAELIKEIVKNVFTRLDQVRQFSSKQLVGIGKQVSQLESLLQLDSQDVRVIGIWGMNGIGKTTIAQVMYDMLSSEYEGSYIKTEVRKAWGTHGHLYLKKDLYSTLLGEQDLKIHTQHGLPYFVERRLRRMKVFVVLDDVNDPQQLEILIGNLDWFGKGSRIIVTTDDKQVLAKMVAAKDIYEVKALNSDDSLSLFNMHAFEQNQTYETEYYDLSKKIVKYANGIPLVLHILGHHLRGQDK	351	16	2	24	21	11	22	11	24	29	39	7	13	5	21	14	28	13	29	5	17
LSNBS_R93	MEDCSQNLKWKYHVFLSFRGEDTRLGFTDHLYAALVRKSIITFRDDEELARGEVISQKLLLAIEESLSAVVIISKNYANSAWCLDELVKILESKRLSGQQVFPIFYGVDPSDVRNQRGSFDEAFRKHEEKFVESKEKVQKWRDALREVANLSGWDSKDQHETKLIEEVVAQVWKKLELKFPSYNDGLVAIEARLEELYSTLEIGFEDVRFIGIWGMGGIGKTTLATALYKKIKTQFDVSCFIANVREVSSERNQGMLQLQNRILSHLNIKGMVIETLSEGKDSLRNLLSNKKVLLVLDDVSSKSQLENLAGSQGWFGRGSRIIVTTRDKHLLISHAVSFEMYESKILNESESLQLFCEKAFKKDKPEEDYFELSKSVVKYAGGLPLALEVLGSFLCGRR…	506	24	7	31	46	26	32	12	36	43	59	9	18	9	18	24	41	15	35	9	12
LSNBS_R95	IVGMGGIGKTTLAQLVYNDDRVQKEFDLKAWIYVSEEFDICKITKNLLEVVTLCSCDVEDLNSLQRNLKMYIQKKKFLFVLDDVWDENYENWDKFRSPFKHGGANGSKIIVTTRSGNVASIMQTFPPYNLTELSNEDCWELFSNHAFGDSHKDSKVCQSVDRVGREIVRKCKGLPLAVKTLAGLLRSKSDTQEWHKVLNSEIWDLQEHESHILPALRLSYHYLPSHLKRCFAYCAIFPKDYEFEKEKLVLLWMAEGLLHQSKRHRRIEEVGDEYFCELVSRSFFYQSRSGKSCFLMHHLINDLAQFVSGTFSVRIEDNNSDQVMERTHYLSHVISHCSSYVNLKDVGKANRLRTFMQIRTIGAYFYGLPDSIGELKHLRSLEVSDTEIIK	390	14	11	24	28	20	20	16	22	29	42	7	17	8	13	21	34	15	27	7	15
LSNBS_R96	TDLRYRKAATSVNFVIQSFAMSSSKLRSSVPLRPKSGQIRRKALNDLARDKKKNRKIDISKELKADKARLLREDDRYARILRLKASLQLLRETETFFKLSSPTETRLRRFRETFFPTTTTVFGITETFFKSHIEENIDASFTSQSIQHLESLHSELTSLQENINTLSFGTRKREDQFDDNREKHEVFLSFRGVDTRASFTSHLGASLQNDGISVFMDDDSLQRGDHIATSLLQAIEDSRISVIVFSRNYADSRWCLEELVKIMKCRRTVGQVVLPVFYDVDPSEVRHQTGEFGEAFQTLLNRISKGNKKKSLKWREALRQAAGLAGFVVLDSRNEREAINHIVEKVTLLLDKTQLFVADNPVGVESRVQEIIRQLDIQQSNNVLLLGMWGMGGTGKTTI…	486	26	4	30	33	28	25	8	32	37	54	5	20	7	23	41	43	34	27	4	5
LSNBS_R98	MAKSIVDFTAQKIGDLLIEEAVFLYGVRDKVHQLRTELRMMETYLQDADRKQEEDETLKNWISEIREVAYDSDDVIEAYALKGASRRNNMAGTFNRIKIFISAINRLIEIHQVGSQVDGIISRITSLTGSLETFGIRRDREEASSSIHGRQKALRRSYSHVIEEDIIGVDYDVKILESCLVNNNNKGYKIVAIWGMGGLGKTTLAKKVYHSTKVRQNFESLAWAYISQHCQARDVWEGILLKLLSPSKELREELANLRDDEVAKKLYQVQVEKKCLVVLDDIWSVDSWKNLSPGFPSGRLLSVGSRILLTTRNTDVALHMDPTCYLHKPKCLDEDDSWELFQKKAFPKYDDPDSSITTEMEKLGREMVGRCGGLPLAIIVLGGLLASKPTFYEWDTVRQ…	591	33	10	37	45	15	34	14	43	41	67	13	22	14	25	41	43	25	40	9	20
LSNBS_R100	QTGEFGKALELRAKKMYSGDGVVDALSGWKSLLNQAANLSGWDASNFRNEAELVKKIVKEVLAKLDSSLLSITEYPVGLESRIQEVIEFIGDQSNRACMAGIWGMGGSGKTTTAKAIYNQIHRKFEDRSFIENIREVCEKDNDGIIRLQEQLLSDVLKVKVKKIHSITTGTTMIEKRLVKKRVLLVLDD	189	12	2	11	15	5	15	2	15	19	20	4	8	1	7	10	14	9	14	3	3
LSNBS_R102	AIIESATKKACEDLDMEPLQRRLQDLLQRKRYLLVLDDVWNEKQEKWQTLRSMLACGGKGASILVTTRLAKVAEIMGTMPPYELSTLSDIDCWELFKQRAFGPNEVERAELVVIGKEILKKCGGVPLAAIALGSLLRFKREENEWLYVKESKLWSLQDEDCVMPALRLSYLNLPVKLRQCFAFCALFLKDERISKKFLIELWMANGFISSNEMLNEEEIGNGVWNELYWRSFFQDIETDIYGKITSFKM	249	16	7	12	25	11	13	0	15	20	35	8	9	7	9	14	14	8	12	8	6
