# Supplementary material for: Identification, characterization, and validation of NBS-encoding genes in grass pea
Source: Front Genet. 2023 Jun 20;14:1187597. doi: 10.3389/fgene.2023.1187597 (PMC10318170; doi:10.3389/fgene.2023.1187597)
Supplement: Supplementary file 3 [file Table9.XLSX]

## Sheet: supplementery9_CisElements
Cis-regulatory elements of the upstream 1500 bp of the coding-genes.
LSNBS_D10	Box_4	ATTAAT	370	6	+	Petroselinum crispum	part of a conserved DNA module involved in light responsiveness
LSNBS_D10	Box_4	ATTAAT	855	6	-	Petroselinum crispum	part of a conserved DNA module involved in light responsiveness
LSNBS_D10	TGACG-motif	TGACG	1033	5	-	Hordeum vulgare	cis-acting regulatory element involved in the MeJA-responsiveness
LSNBS_D10	as-1	TGACG	1033	5	-	Arabidopsis thaliana
LSNBS_D10	WUN-motif	AAATTACTA	794	9	+	Nicotiana glutinosa
LSNBS_D10	ABRE	CACGTG	895	6	-	Arabidopsis thaliana	cis-acting element involved in the abscisic acid responsiveness
LSNBS_D10	ABRE	ACGTG	896	5	+	Arabidopsis thaliana	cis-acting element involved in the abscisic acid responsiveness
LSNBS_D10	CAT-box	GCCACT	1293	6	-	Arabidopsis thaliana	cis-acting regulatory element related to meristem expression
LSNBS_D10	AAGAA-motif	gGTAAAGAAA	470	9	-	Avena sativa
LSNBS_D10	CGTCA-motif	CGTCA	1033	5	+	Hordeum vulgare	cis-acting regulatory element involved in the MeJA-responsiveness
LSNBS_D10	G-Box	CACGTGAAA	892	9	-	Pisum sativum	cis-acting regulatory element involved in light responsiveness
LSNBS_D10	G-Box	CACGTG	895	6	-	Pisum sativum	cis-acting regulatory element involved in light responsiveness
LSNBS_D10	GT1-motif	GGTTAAT	80	7	+	Avena sativa	light responsive element
LSNBS_D10	W_box	TTGACC	104	6	+	Arabidopsis thaliana
LSNBS_D10	CAAT-box	CAAAT	150	5	-	Pisum sativum	common cis-acting element in promoter and enhancer regions
LSNBS_D10	CAAT-box	CAAAT	168	5	-	Pisum sativum	common cis-acting element in promoter and enhancer regions
LSNBS_D10	CAAT-box	CAAT	178	4	+	Nicotiana glutinosa
LSNBS_D10	CAAT-box	CCAAT	195	5	-	Arabidopsis thaliana	common cis-acting element in promoter and enhancer regions
LSNBS_D10	CAAT-box	CAAT	208	4	-	Nicotiana glutinosa
LSNBS_D10	CAAT-box	CAAT	437	4	-	Nicotiana glutinosa
LSNBS_D10	CAAT-box	CCAAT	486	5	+	Arabidopsis thaliana	common cis-acting element in promoter and enhancer regions
LSNBS_D10	CAAT-box	CAAT	487	4	+	Nicotiana glutinosa
LSNBS_D10	CAAT-box	CAAAT	517	5	+	Pisum sativum	common cis-acting element in promoter and enhancer regions
LSNBS_D10	CAAT-box	CAAT	555	4	+	Nicotiana glutinosa
LSNBS_D10	CAAT-box	CAAT	652	4	+	Nicotiana glutinosa
LSNBS_D10	CAAT-box	CAAT	777	4	+	Nicotiana glutinosa
LSNBS_D10	CAAT-box	CAAT	788	4	-	Nicotiana glutinosa
LSNBS_D10	CAAT-box	CAAAT	1221	5	-	Pisum sativum	common cis-acting element in promoter and enhancer regions
LSNBS_D10	CAAT-box	CAAT	1285	4	-	Nicotiana glutinosa
LSNBS_D10	CAAT-box	CAAAT	1332	5	-	Pisum sativum	common cis-acting element in promoter and enhancer regions
LSNBS_D10	ERE	ATTTTAAA	189	8	-	Nicotiana glutinos
LSNBS_D10	ERE	ATTTCATA	274	8	+	Nicotiana glutinos
LSNBS_D10	ERE	ATTTTAAA	755	8	+	Nicotiana glutinos
LSNBS_D10	ERE	ATTTTAAA	757	8	-	Nicotiana glutinos
LSNBS_D10	MYB	TAACCA	111	6	+	Arabidopsis thaliana
LSNBS_D10	G-box	TAACACGTAG	87	9	-	Brassica oleracea	cis-acting regulatory element involved in light responsiveness
LSNBS_D10	G-box	CACGTG	895	6	-	Arabidopsis thaliana	cis-acting regulatory element involved in light responsiveness
LSNBS_D10	MYB-like sequence	TAACCA	111	6	+	Arabidopsis thaliana
LSNBS_D10	ARE	AAACCA	1379	6	+	Zea mays	cis-acting regulatory element essential for the anaerobic induction
LSNBS_D10	TATA	TATAAAAT	1257	8	+	Arabidopsis thaliana
LSNBS_D100	ARE	AAACCA	466	6	-	Zea mays	cis-acting regulatory element essential for the anaerobic induction
LSNBS_D100	ARE	AAACCA	1481	6	-	Zea mays	cis-acting regulatory element essential for the anaerobic induction
LSNBS_D100	MYC	CATTTG	2	6	+	Arabidopsis thaliana
LSNBS_D100	MYC	CATGTG	61	6	+	Arabidopsis thaliana
LSNBS_D100	MYC	CAATTG	280	6	+	Arabidopsis thaliana
LSNBS_D100	MYC	CAATTG	732	6	+	Arabidopsis thaliana
LSNBS_D100	MYC	CAATTG	788	6	-	Arabidopsis thaliana
LSNBS_D100	MYC	CATGTG	1462	6	+	Arabidopsis thaliana
LSNBS_D100	MYB	CAACCA	170	6	+	Arabidopsis thaliana
LSNBS_D100	MYB	TAACCA	990	6	+	Arabidopsis thaliana
LSNBS_D100	MYB	CAACCA	1014	6	+	Arabidopsis thaliana
LSNBS_D100	MYB	CAACCA	1210	6	-	Arabidopsis thaliana
LSNBS_D100	MYB	CAACCA	1404	6	-	Arabidopsis thaliana
LSNBS_D100	ERE	ATTTTAAA	1039	8	+	Nicotiana glutinos
LSNBS_D100	MYB-like sequence	TAACCA	990	6	+	Arabidopsis thaliana
LSNBS_D100	AE-box	AGAAACAA	329	8	+	Arabidopsis thaliana	part of a module for light response
LSNBS_D100	P-box	CCTTTTG	925	7	-	Oryza sativa	gibberellin-responsive element
LSNBS_D100	MRE	AACCTAA	496	7	+	Petroselinum crispum	MYB binding site involved in light responsiveness
LSNBS_D100	MRE	AACCTAA	1485	7	-	Petroselinum crispum	MYB binding site involved in light responsiveness
LSNBS_D100	Myc	TCTCTTA	1092	7	-	Arabidopsis thaliana
LSNBS_D100	Myb	CAACTG	571	6	-	Arabidopsis thaliana
LSNBS_D100	Myb	CAACTG	1492	6	+	Arabidopsis thaliana
LSNBS_D100	MBS	CAACTG	571	6	-	Arabidopsis thaliana	MYB binding site involved in drought-inducibility
LSNBS_D100	MBS	CAACTG	1492	6	+	Arabidopsis thaliana	MYB binding site involved in drought-inducibility
LSNBS_D100	GATA-motif	GATAGGA	931	7	+	Arabidopsis thaliana	part of a light responsive element
LSNBS_D100	CAAT-box	CAAAT	3	5	-	Pisum sativum	common cis-acting element in promoter and enhancer regions
LSNBS_D100	CAAT-box	CAAT	17	4	-	Nicotiana glutinosa
LSNBS_D100	CAAT-box	CAAAT	104	5	-	Pisum sativum	common cis-acting element in promoter and enhancer regions
LSNBS_D100	CAAT-box	CAAT	131	4	+	Nicotiana glutinosa
LSNBS_D100	CAAT-box	CAAT	275	4	+	Nicotiana glutinosa
LSNBS_D100	CAAT-box	CCAAT	279	5	+	Arabidopsis thaliana	common cis-acting element in promoter and enhancer regions
LSNBS_D100	CAAT-box	CAAT	280	4	+	Nicotiana glutinosa
LSNBS_D100	CAAT-box	CCAAT	282	5	-	Arabidopsis thaliana	common cis-acting element in promoter and enhancer regions
LSNBS_D100	CAAT-box	CAAAT	334	5	+	Pisum sativum	common cis-acting element in promoter and enhancer regions
LSNBS_D100	CAAT-box	CAAT	372	4	-	Nicotiana glutinosa
LSNBS_D100	CAAT-box	CAAT	553	4	-	Nicotiana glutinosa
LSNBS_D100	CAAT-box	TGCAAATCT	564	9	-	Brassica juncea	common cis-acting element in promoter and enhancer regions
LSNBS_D100	CAAT-box	CAAAT	566	5	-	Pisum sativum	common cis-acting element in promoter and enhancer regions
LSNBS_D100	CAAT-box	CAAT	598	4	+	Nicotiana glutinosa
LSNBS_D100	CAAT-box	CAAT	654	4	-	Nicotiana glutinosa
LSNBS_D100	CAAT-box	CAAT	727	4	+	Nicotiana glutinosa
LSNBS_D100	CAAT-box	CCAAT	731	5	+	Arabidopsis thaliana	common cis-acting element in promoter and enhancer regions
LSNBS_D100	CAAT-box	CAAT	732	4	+	Nicotiana glutinosa
LSNBS_D100	CAAT-box	CCAAT	734	5	-	Arabidopsis thaliana	common cis-acting element in promoter and enhancer regions
LSNBS_D100	CAAT-box	CAAT	742	4	+	Nicotiana glutinosa
LSNBS_D100	CAAT-box	CAAT	788	4	+	Nicotiana glutinosa
LSNBS_D100	CAAT-box	CCAAT	790	5	-	Arabidopsis thaliana	common cis-acting element in promoter and enhancer regions
LSNBS_D100	CAAT-box	CAAAT	837	5	-	Pisum sativum	common cis-acting element in promoter and enhancer regions
LSNBS_D100	CAAT-box	CAAAT	848	5	-	Pisum sativum	common cis-acting element in promoter and enhancer regions
LSNBS_D100	CAAT-box	CAAAT	895	5	-	Pisum sativum	common cis-acting element in promoter and enhancer regions
LSNBS_D100	CAAT-box	CAAAT	944	5	+	Pisum sativum	common cis-acting element in promoter and enhancer regions
LSNBS_D100	CAAT-box	CAAAT	954	5	+	Pisum sativum	common cis-acting element in promoter and enhancer regions
LSNBS_D100	CAAT-box	CAAAT	969	5	+	Pisum sativum	common cis-acting element in promoter and enhancer regions
LSNBS_D100	CAAT-box	CAAT	1008	4	-	Nicotiana glutinosa
LSNBS_D100	CAAT-box	CCAAT	1017	5	+	Arabidopsis thaliana	common cis-acting element in promoter and enhancer regions
LSNBS_D100	CAAT-box	CAAT	1018	4	+	Nicotiana glutinosa
LSNBS_D100	CAAT-box	CAAAT	1169	5	-	Pisum sativum	common cis-acting element in promoter and enhancer regions
LSNBS_D100	CAAT-box	CAAT	1256	4	-	Nicotiana glutinosa
LSNBS_D100	CAAT-box	CAAT	1317	4	-	Nicotiana glutinosa
LSNBS_D100	CAAT-box	CAAT	1372	4	+	Nicotiana glutinosa
LSNBS_D100	G-box	CACGAC	1400	6	-	Zea mays	cis-acting regulatory element involved in light responsiveness
LSNBS_D100	ATCT-motif	AATCTAATCC	860	9	-	Pisum sativum	part of a conserved DNA module involved in light responsiveness
LSNBS_D100	LTR	CCGAAA	1077	6	-	Hordeum vulgare	cis-acting element involved in low-temperature responsiveness
LSNBS_D100	Box_4	ATTAAT	48	6	+	Petroselinum crispum	part of a conserved DNA module involved in light responsiveness
LSNBS_D100	Box_4	ATTAAT	267	6	+	Petroselinum crispum	part of a conserved DNA module involved in light responsiveness
LSNBS_D100	Box_4	ATTAAT	377	6	+	Petroselinum crispum	part of a conserved DNA module involved in light responsiveness
LSNBS_D100	Box_4	ATTAAT	1162	6	-	Petroselinum crispum	part of a conserved DNA module involved in light responsiveness
LSNBS_D100	TCT-motif	TCTTAC	154	6	-	Arabidopsis thaliana	part of a light responsive element
LSNBS_D100	TCT-motif	TCTTAC	197	6	-	Arabidopsis thaliana	part of a light responsive element
LSNBS_D100	TCT-motif	TCTTAC	1229	6	+	Arabidopsis thaliana	part of a light responsive element
LSNBS_D101	CAT-box	GCCACT	209	6	+	Arabidopsis thaliana	cis-acting regulatory element related to meristem expression
LSNBS_D101	ABRE	ACGTG	547	5	+	Arabidopsis thaliana	cis-acting element involved in the abscisic acid responsiveness
LSNBS_D101	ABRE	ACGTG	571	5	-	Arabidopsis thaliana	cis-acting element involved in the abscisic acid responsiveness
LSNBS_D101	ABRE	ACGTG	1161	5	+	Arabidopsis thaliana	cis-acting element involved in the abscisic acid responsiveness
LSNBS_D101	TCT-motif	TCTTAC	1182	6	-	Arabidopsis thaliana	part of a light responsive element
LSNBS_D101	CCGTCC motif	CCGTCC	296	6	-	Nicotiana tabacum
LSNBS_D101	TGACG-motif	TGACG	975	5	-	Hordeum vulgare	cis-acting regulatory element involved in the MeJA-responsiveness
LSNBS_D101	TGACG-motif	TGACG	995	5	+	Hordeum vulgare	cis-acting regulatory element involved in the MeJA-responsiveness
LSNBS_D101	ACTCATCCT sequence	ACTCATCCT	388	9	-	Arabidopsis thaliana
LSNBS_D101	LTR	CCGAAA	249	6	-	Hordeum vulgare	cis-acting element involved in low-temperature responsiveness
LSNBS_D101	G-box	CACGAC	474	6	-	Zea mays	cis-acting regulatory element involved in light responsiveness
LSNBS_D101	G-box	TAAACGTG	544	8	+	Brassica oleracea	cis-acting regulatory element involved in light responsiveness
LSNBS_D101	GARE-motif	TCTGTTG	34	7	+	Brassica oleracea	gibberellin-responsive element
LSNBS_D101	STRE	AGGGG	1046	5	+	Arabidopsis thaliana
LSNBS_D101	CAAT-box	CAAT	29	4	+	Nicotiana glutinosa
LSNBS_D101	CAAT-box	TGCCAAC	51	7	-	Petunia hybrida	common cis-acting element in promoter and enhancer regions
LSNBS_D101	CAAT-box	CCAAT	132	5	+	Arabidopsis thaliana	common cis-acting element in promoter and enhancer regions
LSNBS_D101	CAAT-box	CAAT	133	4	+	Nicotiana glutinosa
LSNBS_D101	CAAT-box	CCAAT	135	5	-	Arabidopsis thaliana	common cis-acting element in promoter and enhancer regions
LSNBS_D101	CAAT-box	CAAT	179	4	-	Nicotiana glutinosa
LSNBS_D101	CAAT-box	CAAT	290	4	-	Nicotiana glutinosa
LSNBS_D101	CAAT-box	CAAT	339	4	-	Nicotiana glutinosa
LSNBS_D101	CAAT-box	CAAT	657	4	-	Nicotiana glutinosa
LSNBS_D101	CAAT-box	CCAAT	666	5	+	Arabidopsis thaliana	common cis-acting element in promoter and enhancer regions
LSNBS_D101	CAAT-box	CAAT	667	4	+	Nicotiana glutinosa
LSNBS_D101	CAAT-box	CAAT	669	4	-	Nicotiana glutinosa
LSNBS_D101	CAAT-box	CAAT	759	4	-	Nicotiana glutinosa
LSNBS_D101	CAAT-box	CAAT	795	4	-	Nicotiana glutinosa
LSNBS_D101	CAAT-box	CAAAT	1025	5	-	Pisum sativum	common cis-acting element in promoter and enhancer regions
LSNBS_D101	CAAT-box	CAAAT	1145	5	-	Pisum sativum	common cis-acting element in promoter and enhancer regions
LSNBS_D101	CAAT-box	CAAT	1188	4	-	Nicotiana glutinosa
LSNBS_D101	CAAT-box	CAAT	1207	4	-	Nicotiana glutinosa
LSNBS_D101	CAAT-box	CAAAT	1250	5	-	Pisum sativum	common cis-acting element in promoter and enhancer regions
LSNBS_D101	CAAT-box	CAAT	1310	4	+	Nicotiana glutinosa
LSNBS_D101	CAAT-box	CAAT	1391	4	+	Nicotiana glutinosa
LSNBS_D101	CAAT-box	CAAT	1413	4	+	Nicotiana glutinosa
LSNBS_D101	CAAT-box	CAAAT	1471	5	-	Pisum sativum	common cis-acting element in promoter and enhancer regions
LSNBS_D101	CCGTCC-box	CCGTCC	296	6	-	Petroselinum hortense
LSNBS_D101	G-Box	CACGTT	546	6	-	Pisum sativum	cis-acting regulatory element involved in light responsiveness
LSNBS_D101	G-Box	CACGTT	571	6	+	Pisum sativum	cis-acting regulatory element involved in light responsiveness
LSNBS_D101	G-Box	CACGTT	1160	6	-	Pisum sativum	cis-acting regulatory element involved in light responsiveness
LSNBS_D101	dOCT	CTCGGATC	585	8	-	Zea mays
LSNBS_D101	WRE3	CCACCT	94	6	+	Pisum sativum
LSNBS_D101	WRE3	CCACCT	156	6	-	Pisum sativum
LSNBS_D101	WRE3	CCACCT	461	6	-	Pisum sativum
LSNBS_D101	as-1	TGACG	975	5	-	Arabidopsis thaliana
LSNBS_D101	as-1	TGACG	995	5	+	Arabidopsis thaliana
LSNBS_D101	Myb-binding site	CAACAG	35	6	-	Nicotiana tabacum
LSNBS_D101	Myb-binding site	CAACAG	780	6	-	Nicotiana tabacum
LSNBS_D101	MYB	CAACAG	35	6	-	Arabidopsis thaliana
LSNBS_D101	MYB	CAACCA	216	6	-	Arabidopsis thaliana
LSNBS_D101	MYB	CAACCA	305	6	-	Arabidopsis thaliana
LSNBS_D101	MYB	CAACAG	780	6	-	Arabidopsis thaliana
LSNBS_D101	MYC	CAATTG	133	6	+	Arabidopsis thaliana
LSNBS_D101	MYC	CAATTG	667	6	+	Arabidopsis thaliana
LSNBS_D101	MYC	CATGTG	1462	6	+	Arabidopsis thaliana
LSNBS_D101	ARE	AAACCA	266	6	-	Zea mays	cis-acting regulatory element essential for the anaerobic induction
LSNBS_D101	ARE	AAACCA	427	6	-	Zea mays	cis-acting regulatory element essential for the anaerobic induction
LSNBS_D101	ARE	AAACCA	500	6	+	Zea mays	cis-acting regulatory element essential for the anaerobic induction
LSNBS_D101	ARE	AAACCA	989	6	-	Zea mays	cis-acting regulatory element essential for the anaerobic induction
LSNBS_D101	Sp1	GGGCGG	373	6	+	Oryza sativa	light responsive element
LSNBS_D101	AAGAA-motif	GAAAGAA	270	7	-	Avena sativa
LSNBS_D101	CGTCA-motif	CGTCA	975	5	+	Hordeum vulgare	cis-acting regulatory element involved in the MeJA-responsiveness
LSNBS_D101	CGTCA-motif	CGTCA	995	5	-	Hordeum vulgare	cis-acting regulatory element involved in the MeJA-responsiveness
LSNBS_D101	A-box	CCGTCC	296	6	-	Petroselinum crispum	cis-acting regulatory element
LSNBS_D104	ABRE3a	TACGTG	1132	6	-	Zea mays
LSNBS_D104	MYB recognition site	CCGTTG	568	6	-	Arabidopsis thaliana
LSNBS_D104	WRE3	CCACCT	1210	6	-	Pisum sativum
LSNBS_D104	MYB	TAACCA	920	6	+	Arabidopsis thaliana
LSNBS_D104	MYB	CAACCA	1333	6	-	Arabidopsis thaliana
LSNBS_D104	MYB-like sequence	TAACCA	920	6	+	Arabidopsis thaliana
LSNBS_D104	MYC	CATTTG	391	6	-	Arabidopsis thaliana
LSNBS_D104	ARE	AAACCA	1274	6	-	Zea mays	cis-acting regulatory element essential for the anaerobic induction
LSNBS_D104	AT1-motif	AATTATTTTTTATT	943	13	+	Solanum tuberosum	part of a light responsive module
LSNBS_D104	AAGAA-motif	gGTAAAGAAA	637	9	+	Avena sativa
LSNBS_D104	ACE	CTAACGTATT	1130	9	+	Petroselinum crispum	cis-acting element involved in light responsiveness
LSNBS_D104	CAT-box	GCCACT	95	6	+	Arabidopsis thaliana	cis-acting regulatory element related to meristem expression
LSNBS_D104	ABRE	ACGTG	1132	5	-	Arabidopsis thaliana	cis-acting element involved in the abscisic acid responsiveness
LSNBS_D104	Box_4	ATTAAT	884	6	-	Petroselinum crispum	part of a conserved DNA module involved in light responsiveness
LSNBS_D104	Box_4	ATTAAT	986	6	-	Petroselinum crispum	part of a conserved DNA module involved in light responsiveness
LSNBS_D104	Box_4	ATTAAT	1260	6	-	Petroselinum crispum	part of a conserved DNA module involved in light responsiveness
LSNBS_D104	Box_4	ATTAAT	1462	6	-	Petroselinum crispum	part of a conserved DNA module involved in light responsiveness
LSNBS_D104	I-box	gGATAAGGTG	1143	9	-	Zea mays	part of a light responsive element
LSNBS_D104	LTR	CCGAAA	1386	6	+	Hordeum vulgare	cis-acting element involved in low-temperature responsiveness
LSNBS_D104	G-box	TACGTG	1132	6	-	Arabidopsis thaliana	cis-acting regulatory element involved in light responsiveness
LSNBS_D104	TCA-element	CCATCTTTTT	618	9	-	Nicotiana tabacum	cis-acting element involved in salicylic acid responsiveness
LSNBS_D104	TCA-element	CCATCTTTTT	774	9	+	Nicotiana tabacum	cis-acting element involved in salicylic acid responsiveness
LSNBS_D104	CAAT-box	CAAT	125	4	+	Nicotiana glutinosa
LSNBS_D104	CAAT-box	CCAAT	272	5	-	Arabidopsis thaliana	common cis-acting element in promoter and enhancer regions
LSNBS_D104	CAAT-box	CAAAT	391	5	+	Pisum sativum	common cis-acting element in promoter and enhancer regions
LSNBS_D104	CAAT-box	CAAT	516	4	-	Nicotiana glutinosa
LSNBS_D104	CAAT-box	CAAT	529	4	-	Nicotiana glutinosa
LSNBS_D104	CAAT-box	CAAT	646	4	-	Nicotiana glutinosa
LSNBS_D104	CAAT-box	CAAT	811	4	+	Nicotiana glutinosa
LSNBS_D104	CAAT-box	CAAT	890	4	+	Nicotiana glutinosa
LSNBS_D104	CAAT-box	CCAAT	923	5	+	Arabidopsis thaliana	common cis-acting element in promoter and enhancer regions
LSNBS_D104	CAAT-box	CAAT	924	4	+	Nicotiana glutinosa
LSNBS_D104	CAAT-box	CAAT	992	4	+	Nicotiana glutinosa
LSNBS_D104	CAAT-box	CAAT	1006	4	+	Nicotiana glutinosa
LSNBS_D104	CAAT-box	CAAT	1013	4	+	Nicotiana glutinosa
LSNBS_D104	CAAT-box	CAAT	1094	4	-	Nicotiana glutinosa
LSNBS_D104	CAAT-box	CAAT	1137	4	-	Nicotiana glutinosa
LSNBS_D104	CAAT-box	CAAT	1239	4	-	Nicotiana glutinosa
LSNBS_D104	CAAT-box	CAAT	1372	4	+	Nicotiana glutinosa
LSNBS_D104	CAAT-box	CAAT	1421	4	+	Nicotiana glutinosa
LSNBS_D104	CAAT-box	CAAAT	1454	5	+	Pisum sativum	common cis-acting element in promoter and enhancer regions
LSNBS_D104	CAAT-box	CAAAT	1475	5	-	Pisum sativum	common cis-acting element in promoter and enhancer regions
LSNBS_D104	W_box	TTGACC	669	6	-	Arabidopsis thaliana
LSNBS_D104	W_box	TTGACC	1294	6	-	Arabidopsis thaliana
LSNBS_D104	O2-site	GATGACATGG	972	9	-	Zea mays	cis-acting regulatory element involved in zein metabolism regulation
LSNBS_D104	TATA	TATAAAAT	820	8	+	Arabidopsis thaliana
LSNBS_D104	TATA	TATAAAAT	870	8	+	Arabidopsis thaliana
LSNBS_D104	GATA-motif	AAGGATAAGG	629	9	+	Solanum tuberosum	part of a light responsive element
LSNBS_D104	CCAAT-box	CAACGG	568	6	+	Hordeum vulgare	MYBHv1 binding site
LSNBS_D104	GT1-motif	GGTTAAT	918	7	-	Avena sativa	light responsive element
LSNBS_D104	GT1-motif	GGTTAA	919	6	-	Arabidopsis thaliana	light responsive element
LSNBS_D104	GT1-motif	GGTTAAT	966	7	-	Avena sativa	light responsive element
LSNBS_D104	GT1-motif	GGTTAA	967	6	-	Arabidopsis thaliana	light responsive element
LSNBS_D104	ABRE4	CACGTA	1132	6	+	Zea mays
LSNBS_D104	TCA	TCATCTTCAT	182	9	+	Pisum sativum
LSNBS_D104	TCA	TCATCTTCAT	482	9	-	Pisum sativum
LSNBS_D104	TCA	TCATCTTCAT	488	9	-	Pisum sativum
LSNBS_D105	Myb-binding site	CAACAG	1398	6	+	Nicotiana tabacum
LSNBS_D105	P-box	CCTTTTG	1443	7	-	Oryza sativa	gibberellin-responsive element
LSNBS_D105	circadian	CAAAGATATC	433	9	-	Lycopersicon esculentum	cis-acting regulatory element involved in circadian control
LSNBS_D105	LAMP-element	CTTTATCA	776	8	+	Pisum sativum	part of a light responsive element
LSNBS_D105	MYB	TAACCA	10	6	+	Arabidopsis thaliana
LSNBS_D105	MYB	TAACCA	979	6	-	Arabidopsis thaliana
LSNBS_D105	MYB	CAACAG	1398	6	+	Arabidopsis thaliana
LSNBS_D105	ERE	ATTTTAAA	916	8	+	Nicotiana glutinos
LSNBS_D105	ERE	ATTTTAAA	1064	8	+	Nicotiana glutinos
LSNBS_D105	ERE	ATTTTAAA	1066	8	-	Nicotiana glutinos
LSNBS_D105	MYB-like sequence	TAACCA	10	6	+	Arabidopsis thaliana
LSNBS_D105	MYB-like sequence	TAACCA	979	6	-	Arabidopsis thaliana
LSNBS_D105	MYC	CATGTG	168	6	-	Arabidopsis thaliana
LSNBS_D105	MYC	CATGTG	226	6	-	Arabidopsis thaliana
LSNBS_D105	MYC	CATGTG	228	6	+	Arabidopsis thaliana
LSNBS_D105	MYC	CATGTG	1009	6	-	Arabidopsis thaliana
LSNBS_D105	ARE	AAACCA	1033	6	+	Zea mays	cis-acting regulatory element essential for the anaerobic induction
LSNBS_D105	ARE	AAACCA	1118	6	+	Zea mays	cis-acting regulatory element essential for the anaerobic induction
LSNBS_D105	TGA-element	AACGAC	329	6	-	Brassica oleracea	auxin-responsive element
LSNBS_D105	Box_4	ATTAAT	340	6	+	Petroselinum crispum	part of a conserved DNA module involved in light responsiveness
LSNBS_D105	Box_4	ATTAAT	539	6	+	Petroselinum crispum	part of a conserved DNA module involved in light responsiveness
LSNBS_D105	AP-1	TGAGTTAG	1	8	-	Arabidopsis thaliana
LSNBS_D105	ATCT-motif	AATCTAATCC	254	9	-	Pisum sativum	part of a conserved DNA module involved in light responsiveness
LSNBS_D105	ABRE	ACGTG	993	5	-	Arabidopsis thaliana	cis-acting element involved in the abscisic acid responsiveness
LSNBS_D105	TCT-motif	TCTTAC	128	6	+	Arabidopsis thaliana	part of a light responsive element
LSNBS_D105	TCT-motif	TCTTAC	390	6	+	Arabidopsis thaliana	part of a light responsive element
LSNBS_D105	MBS	CAACTG	815	6	+	Arabidopsis thaliana	MYB binding site involved in drought-inducibility
LSNBS_D105	GATA-motif	AAGGATAAGG	1446	9	+	Solanum tuberosum	part of a light responsive element
LSNBS_D105	GT1-motif	GGTTAA	1448	6	+	Arabidopsis thaliana	light responsive element
LSNBS_D105	G-Box	CACGTT	993	6	+	Pisum sativum	cis-acting regulatory element involved in light responsiveness
LSNBS_D105	Myb	CAACTG	815	6	+	Arabidopsis thaliana
LSNBS_D105	TCA	TCATCTTCAT	856	9	-	Pisum sativum
LSNBS_D105	TCA	TCATCTTCAT	1198	9	+	Pisum sativum
LSNBS_D105	TCA-element	CCATCTTTTT	972	9	-	Nicotiana tabacum	cis-acting element involved in salicylic acid responsiveness
LSNBS_D105	GARE-motif	TCTGTTG	1398	7	-	Brassica oleracea	gibberellin-responsive element
LSNBS_D105	STRE	AGGGG	838	5	-	Arabidopsis thaliana
LSNBS_D105	CAAT-box	CCAAT	118	5	+	Arabidopsis thaliana	common cis-acting element in promoter and enhancer regions
LSNBS_D105	CAAT-box	CAAT	119	4	+	Nicotiana glutinosa
LSNBS_D105	CAAT-box	CAAT	192	4	-	Nicotiana glutinosa
LSNBS_D105	CAAT-box	CAAT	204	4	-	Nicotiana glutinosa
LSNBS_D105	CAAT-box	CAAT	234	4	-	Nicotiana glutinosa
LSNBS_D105	CAAT-box	CAAT	241	4	-	Nicotiana glutinosa
LSNBS_D105	CAAT-box	CAAT	282	4	-	Nicotiana glutinosa
LSNBS_D105	CAAT-box	CAAT	292	4	-	Nicotiana glutinosa
LSNBS_D105	CAAT-box	CAAT	320	4	+	Nicotiana glutinosa
LSNBS_D105	CAAT-box	CAAAT	536	5	+	Pisum sativum	common cis-acting element in promoter and enhancer regions
LSNBS_D105	CAAT-box	CAAAT	569	5	-	Pisum sativum	common cis-acting element in promoter and enhancer regions
LSNBS_D105	CAAT-box	CAAAT	587	5	-	Pisum sativum	common cis-acting element in promoter and enhancer regions
LSNBS_D105	CAAT-box	CAAT	631	4	+	Nicotiana glutinosa
LSNBS_D105	CAAT-box	CCAAT	638	5	-	Arabidopsis thaliana	common cis-acting element in promoter and enhancer regions
LSNBS_D105	CAAT-box	CAAT	686	4	-	Nicotiana glutinosa
LSNBS_D105	CAAT-box	CAAT	746	4	+	Nicotiana glutinosa
LSNBS_D105	CAAT-box	CAAT	854	4	+	Nicotiana glutinosa
LSNBS_D105	CAAT-box	CAAT	873	4	-	Nicotiana glutinosa
LSNBS_D105	CAAT-box	CAAAT	883	5	-	Pisum sativum	common cis-acting element in promoter and enhancer regions
LSNBS_D105	CAAT-box	CAAT	914	4	+	Nicotiana glutinosa
LSNBS_D105	CAAT-box	CAAT	934	4	+	Nicotiana glutinosa
LSNBS_D105	CAAT-box	CCAAT	960	5	-	Arabidopsis thaliana	common cis-acting element in promoter and enhancer regions
LSNBS_D105	CAAT-box	CAAT	1005	4	+	Nicotiana glutinosa
LSNBS_D105	CAAT-box	CAAT	1029	4	+	Nicotiana glutinosa
LSNBS_D105	CAAT-box	CAAAT	1160	5	+	Pisum sativum	common cis-acting element in promoter and enhancer regions
LSNBS_D105	CAAT-box	CAAAT	1179	5	+	Pisum sativum	common cis-acting element in promoter and enhancer regions
LSNBS_D105	CAAT-box	CAAT	1255	4	+	Nicotiana glutinosa
LSNBS_D105	CAAT-box	CAAT	1278	4	+	Nicotiana glutinosa
LSNBS_D105	CAAT-box	CAAT	1299	4	+	Nicotiana glutinosa
LSNBS_D105	CAAT-box	CAAAT	1327	5	+	Pisum sativum	common cis-acting element in promoter and enhancer regions
LSNBS_D105	CAAT-box	CAAT	1344	4	-	Nicotiana glutinosa
LSNBS_D105	CAAT-box	CAAT	1352	4	+	Nicotiana glutinosa
LSNBS_D105	CAAT-box	CAAT	1359	4	-	Nicotiana glutinosa
LSNBS_D105	CAAT-box	CAAT	1367	4	+	Nicotiana glutinosa
LSNBS_D105	CAAT-box	CAAAT	1377	5	+	Pisum sativum	common cis-acting element in promoter and enhancer regions
LSNBS_D105	CAAT-box	CAAT	1382	4	+	Nicotiana glutinosa
LSNBS_D105	CAAT-box	CAAT	1464	4	-	Nicotiana glutinosa
LSNBS_D105	CAAT-box	CAAAT	1468	5	-	Pisum sativum	common cis-acting element in promoter and enhancer regions
LSNBS_D105	CAAT-box	CAAAT	1477	5	-	Pisum sativum	common cis-acting element in promoter and enhancer regions
LSNBS_D105	DRE core	GCCGAC	21	6	+	Arabidopsis thaliana
LSNBS_D106	circadian	CAAAGATATC	341	9	+	Lycopersicon esculentum	cis-acting regulatory element involved in circadian control
LSNBS_D106	AAGAA-motif	GAAAGAA	432	7	-	Avena sativa
LSNBS_D106	AT-rich element	ATAGAAATCAA	342	10	+	Glycine max	binding site of AT-rich DNA binding protein (ATBP-1)
LSNBS_D106	MYC	CATTTG	455	6	-	Arabidopsis thaliana
LSNBS_D106	MYC	CATGTG	618	6	-	Arabidopsis thaliana
LSNBS_D106	MYC	CATTTG	881	6	+	Arabidopsis thaliana
LSNBS_D106	MYC	CATTTG	908	6	+	Arabidopsis thaliana
LSNBS_D106	MYC	CATTTG	935	6	+	Arabidopsis thaliana
LSNBS_D106	TGA-element	AACGAC	846	6	-	Brassica oleracea	auxin-responsive element
LSNBS_D106	MYB	TAACCA	9	6	+	Arabidopsis thaliana
LSNBS_D106	MYB	CAACAG	217	6	-	Arabidopsis thaliana
LSNBS_D106	MYB	CAACAG	562	6	-	Arabidopsis thaliana
LSNBS_D106	MYB	CAACCA	1246	6	+	Arabidopsis thaliana
LSNBS_D106	AE-box	AGAAACTT	762	8	+	Arabidopsis thaliana	part of a module for light response
LSNBS_D106	MYB-like sequence	TAACCA	9	6	+	Arabidopsis thaliana
LSNBS_D106	Myb-binding site	CAACAG	217	6	-	Nicotiana tabacum
LSNBS_D106	Myb-binding site	CAACAG	562	6	-	Nicotiana tabacum
LSNBS_D106	chs-CMA1a	TTACTTAA	1117	8	-	Daucus carota	part of a light responsive element
LSNBS_D106	TC-rich repeats	GTTTTCTTAC	462	9	-	Nicotiana tabacum	cis-acting element involved in defense and stress responsiveness
LSNBS_D106	P-box	CCTTTTG	1226	7	+	Oryza sativa	gibberellin-responsive element
LSNBS_D106	MYB recognition site	CCGTTG	568	6	+	Arabidopsis thaliana
LSNBS_D106	MYB recognition site	CCGTTG	1447	6	+	Arabidopsis thaliana
LSNBS_D106	GCN4_motif	TGAGTCA	1282	7	-	Oryza sativa	cis-regulatory element involved in endosperm expression
LSNBS_D106	Myc	TCTCTTA	1263	7	+	Arabidopsis thaliana
LSNBS_D106	Myc	TCTCTTA	1390	7	+	Arabidopsis thaliana
LSNBS_D106	Myb	CAACTG	184	6	+	Arabidopsis thaliana
LSNBS_D106	MBS	CAACTG	184	6	+	Arabidopsis thaliana	MYB binding site involved in drought-inducibility
LSNBS_D106	CCAAT-box	CAACGG	568	6	-	Hordeum vulgare	MYBHv1 binding site
LSNBS_D106	CCAAT-box	CAACGG	1447	6	-	Hordeum vulgare	MYBHv1 binding site
LSNBS_D106	G-Box	CACGTG	967	6	-	Pisum sativum	cis-acting regulatory element involved in light responsiveness
LSNBS_D106	TATC-box	TATCCCA	96	7	+	Oryza sativa	cis-acting element involved in gibberellin-responsiveness
LSNBS_D106	TATC-box	TATCCCA	1341	7	+	Oryza sativa	cis-acting element involved in gibberellin-responsiveness
LSNBS_D106	TATA	TATAAAAT	1181	8	+	Arabidopsis thaliana
LSNBS_D106	G-box	CACGTG	967	6	-	Arabidopsis thaliana	cis-acting regulatory element involved in light responsiveness
LSNBS_D106	TCA-element	CCATCTTTTT	258	9	+	Nicotiana tabacum	cis-acting element involved in salicylic acid responsiveness
LSNBS_D106	GARE-motif	TCTGTTG	216	7	+	Brassica oleracea	gibberellin-responsive element
LSNBS_D106	CAAT-box	CAAAT	83	5	-	Pisum sativum	common cis-acting element in promoter and enhancer regions
LSNBS_D106	CAAT-box	CCAAT	134	5	+	Arabidopsis thaliana	common cis-acting element in promoter and enhancer regions
LSNBS_D106	CAAT-box	CAAT	135	4	+	Nicotiana glutinosa
LSNBS_D106	CAAT-box	CAAAT	152	5	+	Pisum sativum	common cis-acting element in promoter and enhancer regions
LSNBS_D106	CAAT-box	CAAT	245	4	+	Nicotiana glutinosa
LSNBS_D106	CAAT-box	CAAT	280	4	+	Nicotiana glutinosa
LSNBS_D106	CAAT-box	CAAT	363	4	-	Nicotiana glutinosa
LSNBS_D106	CAAT-box	CAAT	451	4	+	Nicotiana glutinosa
LSNBS_D106	CAAT-box	CAAAT	455	5	+	Pisum sativum	common cis-acting element in promoter and enhancer regions
LSNBS_D106	CAAT-box	CAAT	610	4	+	Nicotiana glutinosa
LSNBS_D106	CAAT-box	CAAAT	691	5	+	Pisum sativum	common cis-acting element in promoter and enhancer regions
LSNBS_D106	CAAT-box	CAAAT	756	5	+	Pisum sativum	common cis-acting element in promoter and enhancer regions
LSNBS_D106	CAAT-box	CAAAT	882	5	-	Pisum sativum	common cis-acting element in promoter and enhancer regions
LSNBS_D106	CAAT-box	CAAAT	909	5	-	Pisum sativum	common cis-acting element in promoter and enhancer regions
LSNBS_D106	CAAT-box	CAAAT	936	5	-	Pisum sativum	common cis-acting element in promoter and enhancer regions
LSNBS_D106	CAAT-box	CAAT	1050	4	-	Nicotiana glutinosa
LSNBS_D106	CAAT-box	CAAT	1058	4	+	Nicotiana glutinosa
LSNBS_D106	CAAT-box	CAAT	1066	4	+	Nicotiana glutinosa
LSNBS_D106	CAAT-box	CAAAT	1254	5	+	Pisum sativum	common cis-acting element in promoter and enhancer regions
LSNBS_D106	CAAT-box	CAAT	1321	4	-	Nicotiana glutinosa
LSNBS_D106	CAAT-box	CCAAT	1488	5	+	Arabidopsis thaliana	common cis-acting element in promoter and enhancer regions
LSNBS_D106	CAAT-box	CAAT	1489	4	+	Nicotiana glutinosa
LSNBS_D106	Box_4	ATTAAT	1257	6	-	Petroselinum crispum	part of a conserved DNA module involved in light responsiveness
LSNBS_D106	ABRE	CACGTG	967	6	-	Arabidopsis thaliana	cis-acting element involved in the abscisic acid responsiveness
LSNBS_D106	ABRE	ACGTG	968	5	+	Arabidopsis thaliana	cis-acting element involved in the abscisic acid responsiveness
LSNBS_D106	chs-CMA2a	TCACTTGA	627	8	+	Petroselinum crispum	part of a light responsive element
LSNBS_D107	CAAT-box	CAAT	129	4	+	Nicotiana glutinosa
LSNBS_D107	CAAT-box	CAAAT	131	5	-	Pisum sativum	common cis-acting element in promoter and enhancer regions
LSNBS_D107	CAAT-box	CAAAT	201	5	-	Pisum sativum	common cis-acting element in promoter and enhancer regions
LSNBS_D107	CAAT-box	CAAT	231	4	+	Nicotiana glutinosa
LSNBS_D107	CAAT-box	CAAT	248	4	-	Nicotiana glutinosa
LSNBS_D107	CAAT-box	CAAT	259	4	-	Nicotiana glutinosa
LSNBS_D107	CAAT-box	CAAAT	319	5	-	Pisum sativum	common cis-acting element in promoter and enhancer regions
LSNBS_D107	CAAT-box	CAAAT	325	5	-	Pisum sativum	common cis-acting element in promoter and enhancer regions
LSNBS_D107	CAAT-box	CAAT	351	4	-	Nicotiana glutinosa
LSNBS_D107	CAAT-box	CAAAT	393	5	+	Pisum sativum	common cis-acting element in promoter and enhancer regions
LSNBS_D107	CAAT-box	CAAT	425	4	-	Nicotiana glutinosa
LSNBS_D107	CAAT-box	CAAAT	443	5	+	Pisum sativum	common cis-acting element in promoter and enhancer regions
LSNBS_D107	CAAT-box	CAAT	525	4	+	Nicotiana glutinosa
LSNBS_D107	CAAT-box	CAAT	555	4	+	Nicotiana glutinosa
LSNBS_D107	CAAT-box	CAAT	561	4	+	Nicotiana glutinosa
LSNBS_D107	CAAT-box	CAAT	660	4	+	Nicotiana glutinosa
LSNBS_D107	CAAT-box	CAAAT	664	5	+	Pisum sativum	common cis-acting element in promoter and enhancer regions
LSNBS_D107	CAAT-box	CAAT	790	4	+	Nicotiana glutinosa
LSNBS_D107	CAAT-box	CCAAT	846	5	+	Arabidopsis thaliana	common cis-acting element in promoter and enhancer regions
LSNBS_D107	CAAT-box	CAAT	847	4	+	Nicotiana glutinosa
LSNBS_D107	CAAT-box	CAAAT	860	5	+	Pisum sativum	common cis-acting element in promoter and enhancer regions
LSNBS_D107	CAAT-box	CAAAT	865	5	+	Pisum sativum	common cis-acting element in promoter and enhancer regions
LSNBS_D107	CAAT-box	CCAAT	930	5	+	Arabidopsis thaliana	common cis-acting element in promoter and enhancer regions
LSNBS_D107	CAAT-box	CAAT	931	4	+	Nicotiana glutinosa
LSNBS_D107	CAAT-box	CAAT	985	4	-	Nicotiana glutinosa
LSNBS_D107	CAAT-box	CAAAT	998	5	+	Pisum sativum	common cis-acting element in promoter and enhancer regions
LSNBS_D107	CAAT-box	CAAT	1106	4	-	Nicotiana glutinosa
LSNBS_D107	CAAT-box	CAAT	1180	4	-	Nicotiana glutinosa
LSNBS_D107	CAAT-box	CAAT	1235	4	-	Nicotiana glutinosa
LSNBS_D107	CAAT-box	CAAAT	1272	5	+	Pisum sativum	common cis-acting element in promoter and enhancer regions
LSNBS_D107	CAAT-box	CCAAT	1283	5	-	Arabidopsis thaliana	common cis-acting element in promoter and enhancer regions
LSNBS_D107	CAAT-box	CAAAT	1344	5	-	Pisum sativum	common cis-acting element in promoter and enhancer regions
LSNBS_D107	CAAT-box	CAAT	1366	4	-	Nicotiana glutinosa
LSNBS_D107	STRE	AGGGG	11	5	+	Arabidopsis thaliana
LSNBS_D107	STRE	AGGGG	75	5	+	Arabidopsis thaliana
LSNBS_D107	TCA-element	CCATCTTTTT	633	9	-	Nicotiana tabacum	cis-acting element involved in salicylic acid responsiveness
LSNBS_D107	G-box	TACGTG	59	6	+	Arabidopsis thaliana	cis-acting regulatory element involved in light responsiveness
LSNBS_D107	Myb	CAACTG	972	6	+	Arabidopsis thaliana
LSNBS_D107	Myb	CAACTG	1123	6	-	Arabidopsis thaliana
LSNBS_D107	ABRE4	CACGTA	59	6	-	Zea mays
LSNBS_D107	MBS	CAACTG	972	6	+	Arabidopsis thaliana	MYB binding site involved in drought-inducibility
LSNBS_D107	MBS	CAACTG	1123	6	-	Arabidopsis thaliana	MYB binding site involved in drought-inducibility
LSNBS_D107	CCGTCC-box	CCGTCC	617	6	+	Petroselinum hortense
LSNBS_D107	ABRE	AACCCGG	30	7	+	Arabidopsis thaliana	cis-acting element involved in the abscisic acid responsiveness
LSNBS_D107	ABRE	TACGTGTC	59	8	+	Oryza sativa	cis-acting element involved in the abscisic acid responsiveness
LSNBS_D107	ABRE	ACGTG	60	5	+	Arabidopsis thaliana	cis-acting element involved in the abscisic acid responsiveness
LSNBS_D107	WUN-motif	AAATTACTA	452	9	-	Nicotiana glutinosa
LSNBS_D107	WUN-motif	AAATTACT	453	8	-	Nicotiana glutinosa
LSNBS_D107	WUN-motif	AAATTACT	665	8	+	Nicotiana glutinosa
LSNBS_D107	WUN-motif	AAATTTCTT	866	9	+	Nicotiana glutinosa
LSNBS_D107	Box_4	ATTAAT	410	6	+	Petroselinum crispum	part of a conserved DNA module involved in light responsiveness
LSNBS_D107	Box_4	ATTAAT	1059	6	-	Petroselinum crispum	part of a conserved DNA module involved in light responsiveness
LSNBS_D107	CCGTCC motif	CCGTCC	617	6	+	Nicotiana tabacum
LSNBS_D107	ARE	AAACCA	856	6	+	Zea mays	cis-acting regulatory element essential for the anaerobic induction
LSNBS_D107	ARE	AAACCA	1074	6	+	Zea mays	cis-acting regulatory element essential for the anaerobic induction
LSNBS_D107	MYC	CATTTG	1272	6	-	Arabidopsis thaliana
LSNBS_D107	ERE	ATTTTAAA	147	8	-	Nicotiana glutinos
LSNBS_D107	ERE	ATTTTAAA	672	8	-	Nicotiana glutinos
LSNBS_D107	MYB	CAACCA	1285	6	-	Arabidopsis thaliana
LSNBS_D107	A-box	AATAACAAACTCC	93	12	-	Oryza sativa	sequence conserved in alpha-amylase promoters
LSNBS_D107	A-box	CCGTCC	617	6	+	Petroselinum crispum	cis-acting regulatory element
LSNBS_D107	ACE	GACACGTATG	57	9	-	Petroselinum crispum	cis-acting element involved in light responsiveness
LSNBS_D107	AAGAA-motif	GAAAGAA	333	7	-	Avena sativa
LSNBS_D107	AAGAA-motif	GAAAGAA	496	7	-	Avena sativa
LSNBS_D107	AAGAA-motif	GAAAGAA	870	7	-	Avena sativa
LSNBS_D107	GC-motif	CCCCCG	20	6	-	Zea mays	enhancer-like element involved in anoxic specific inducibility
LSNBS_D107	GC-motif	CCCCCG	140	6	-	Zea mays	enhancer-like element involved in anoxic specific inducibility
LSNBS_D107	AT~ABRE	TACGTGTC	59	8	+	Arabidopsis thaliana
LSNBS_D107	ABRE3a	TACGTG	59	6	+	Zea mays
LSNBS_D107	WRE3	CCACCT	799	6	+	Pisum sativum
LSNBS_D109	TATA	TATAAAAT	201	8	-	Arabidopsis thaliana
LSNBS_D109	TATC-box	TATCCCA	1050	7	-	Oryza sativa	cis-acting element involved in gibberellin-responsiveness
LSNBS_D109	O2-site	GATGATGTGG	1041	9	+	Zea mays	cis-acting regulatory element involved in zein metabolism regulation
LSNBS_D109	W_box	TTGACC	310	6	+	Arabidopsis thaliana
LSNBS_D109	TCA-element	CCATCTTTTT	502	9	+	Nicotiana tabacum	cis-acting element involved in salicylic acid responsiveness
LSNBS_D109	TCA-element	CCATCTTTTT	571	9	-	Nicotiana tabacum	cis-acting element involved in salicylic acid responsiveness
LSNBS_D109	CAAT-box	CAAAT	95	5	+	Pisum sativum	common cis-acting element in promoter and enhancer regions
LSNBS_D109	CAAT-box	CAAAT	118	5	-	Pisum sativum	common cis-acting element in promoter and enhancer regions
LSNBS_D109	CAAT-box	CAAAT	169	5	+	Pisum sativum	common cis-acting element in promoter and enhancer regions
LSNBS_D109	CAAT-box	CAAT	247	4	+	Nicotiana glutinosa
LSNBS_D109	CAAT-box	CCAAT	286	5	+	Arabidopsis thaliana	common cis-acting element in promoter and enhancer regions
LSNBS_D109	CAAT-box	CAAT	287	4	+	Nicotiana glutinosa
LSNBS_D109	CAAT-box	CAAT	320	4	-	Nicotiana glutinosa
LSNBS_D109	CAAT-box	CAAAT	389	5	+	Pisum sativum	common cis-acting element in promoter and enhancer regions
LSNBS_D109	CAAT-box	CAAAT	400	5	-	Pisum sativum	common cis-acting element in promoter and enhancer regions
LSNBS_D109	CAAT-box	CAAT	434	4	-	Nicotiana glutinosa
LSNBS_D109	CAAT-box	CAAAT	444	5	+	Pisum sativum	common cis-acting element in promoter and enhancer regions
LSNBS_D109	CAAT-box	CCAAT	581	5	-	Arabidopsis thaliana	common cis-acting element in promoter and enhancer regions
LSNBS_D109	CAAT-box	CAAT	595	4	-	Nicotiana glutinosa
LSNBS_D109	CAAT-box	CAAAT	694	5	-	Pisum sativum	common cis-acting element in promoter and enhancer regions
LSNBS_D109	CAAT-box	CAAT	744	4	-	Nicotiana glutinosa
LSNBS_D109	CAAT-box	CAAT	794	4	+	Nicotiana glutinosa
LSNBS_D109	CAAT-box	CCAAT	902	5	+	Arabidopsis thaliana	common cis-acting element in promoter and enhancer regions
LSNBS_D109	CAAT-box	CAAT	903	4	+	Nicotiana glutinosa
LSNBS_D109	CAAT-box	CAAAT	933	5	+	Pisum sativum	common cis-acting element in promoter and enhancer regions
LSNBS_D109	CAAT-box	CAAT	950	4	+	Nicotiana glutinosa
LSNBS_D109	CAAT-box	CAAT	998	4	-	Nicotiana glutinosa
LSNBS_D109	CAAT-box	CAAAT	1005	5	+	Pisum sativum	common cis-acting element in promoter and enhancer regions
LSNBS_D109	CAAT-box	CAAAT	1022	5	+	Pisum sativum	common cis-acting element in promoter and enhancer regions
LSNBS_D109	CAAT-box	CAAT	1067	4	+	Nicotiana glutinosa
LSNBS_D109	CAAT-box	CCAAT	1069	5	-	Arabidopsis thaliana	common cis-acting element in promoter and enhancer regions
LSNBS_D109	CAAT-box	CAAAT	1161	5	+	Pisum sativum	common cis-acting element in promoter and enhancer regions
LSNBS_D109	CAAT-box	CAAAT	1183	5	-	Pisum sativum	common cis-acting element in promoter and enhancer regions
LSNBS_D109	CAAT-box	CAAAT	1235	5	-	Pisum sativum	common cis-acting element in promoter and enhancer regions
LSNBS_D109	CAAT-box	CCAAT	1279	5	-	Arabidopsis thaliana	common cis-acting element in promoter and enhancer regions
LSNBS_D109	CAAT-box	CAAT	1291	4	-	Nicotiana glutinosa
LSNBS_D109	CAAT-box	CAAAT	1332	5	-	Pisum sativum	common cis-acting element in promoter and enhancer regions
LSNBS_D109	CAAT-box	CAAAT	1353	5	+	Pisum sativum	common cis-acting element in promoter and enhancer regions
LSNBS_D109	CAAT-box	CAAT	1356	4	-	Nicotiana glutinosa
LSNBS_D109	CAAT-box	CAAAT	1364	5	+	Pisum sativum	common cis-acting element in promoter and enhancer regions
LSNBS_D109	CAAT-box	CAAT	1376	4	-	Nicotiana glutinosa
LSNBS_D109	CAAT-box	CAAAT	1396	5	-	Pisum sativum	common cis-acting element in promoter and enhancer regions
LSNBS_D109	CAAT-box	CAAT	1409	4	+	Nicotiana glutinosa
LSNBS_D109	CAAT-box	CAAT	1484	4	-	Nicotiana glutinosa
LSNBS_D109	Myb	CAACTG	1144	6	-	Arabidopsis thaliana
LSNBS_D109	GATA-motif	GATAGGA	1264	7	-	Arabidopsis thaliana	part of a light responsive element
LSNBS_D109	GT1-motif	GGTTAAT	533	7	-	Avena sativa	light responsive element
LSNBS_D109	GT1-motif	GGTTAA	534	6	-	Arabidopsis thaliana	light responsive element
LSNBS_D109	MBS	CAACTG	1144	6	-	Arabidopsis thaliana	MYB binding site involved in drought-inducibility
LSNBS_D109	WUN-motif	AAATTTCTT	96	9	+	Nicotiana glutinosa
LSNBS_D109	TGACG-motif	TGACG	713	5	+	Hordeum vulgare	cis-acting regulatory element involved in the MeJA-responsiveness
LSNBS_D109	ARE	AAACCA	877	6	+	Zea mays	cis-acting regulatory element essential for the anaerobic induction
LSNBS_D109	AT-rich element	ATAGAAATCAA	735	10	-	Glycine max	binding site of AT-rich DNA binding protein (ATBP-1)
LSNBS_D109	MYC	CATTTG	389	6	-	Arabidopsis thaliana
LSNBS_D109	MYC	CATTTG	693	6	+	Arabidopsis thaliana
LSNBS_D109	MYC	CAATTG	1067	6	-	Arabidopsis thaliana
LSNBS_D109	MYC	CATTTG	1161	6	-	Arabidopsis thaliana
LSNBS_D109	MYC	CATTTG	1234	6	+	Arabidopsis thaliana
LSNBS_D109	MYC	CATTTG	1364	6	-	Arabidopsis thaliana
LSNBS_D109	MYC	CATTTG	1395	6	+	Arabidopsis thaliana
LSNBS_D109	AE-box	AGAAACAA	242	8	+	Arabidopsis thaliana	part of a module for light response
LSNBS_D109	AE-box	AGAAACTT	679	8	+	Arabidopsis thaliana	part of a module for light response
LSNBS_D109	ERE	ATTTTAAA	1008	8	+	Nicotiana glutinos
LSNBS_D109	MYB	CAACCA	67	6	-	Arabidopsis thaliana
LSNBS_D109	LAMP-element	CTTTATCA	325	8	-	Pisum sativum	part of a light responsive element
LSNBS_D109	CGTCA-motif	CGTCA	713	5	-	Hordeum vulgare	cis-acting regulatory element involved in the MeJA-responsiveness
LSNBS_D109	P-box	CCTTTTG	955	7	-	Oryza sativa	gibberellin-responsive element
LSNBS_D109	CTAG-motif	ACTAGCAGAA	1027	9	-	Avena sativa
LSNBS_D109	as-1	TGACG	713	5	+	Arabidopsis thaliana
LSNBS_D11	CCGTCC motif	CCGTCC	210	6	+	Nicotiana tabacum
LSNBS_D11	Box_4	ATTAAT	1132	6	-	Petroselinum crispum	part of a conserved DNA module involved in light responsiveness
LSNBS_D11	WUN-motif	AAATTACT	342	8	-	Nicotiana glutinosa
LSNBS_D11	ABRE	ACGTG	107	5	+	Arabidopsis thaliana	cis-acting element involved in the abscisic acid responsiveness
LSNBS_D11	CCGTCC-box	CCGTCC	210	6	+	Petroselinum hortense
LSNBS_D11	G-Box	CACGTT	106	6	-	Pisum sativum	cis-acting regulatory element involved in light responsiveness
LSNBS_D11	MBSI	TTTTTACGGTTA	547	11	+	Petunia hybrida	MYB binding site involved in flavonoid biosynthetic genes regulation
LSNBS_D11	Myb	TAACTG	170	6	+	Arabidopsis thaliana
LSNBS_D11	W_box	TTGACC	372	6	-	Arabidopsis thaliana
LSNBS_D11	STRE	AGGGG	450	5	+	Arabidopsis thaliana
LSNBS_D11	CAAT-box	CAAAT	54	5	-	Pisum sativum	common cis-acting element in promoter and enhancer regions
LSNBS_D11	CAAT-box	CAAAT	78	5	+	Pisum sativum	common cis-acting element in promoter and enhancer regions
LSNBS_D11	CAAT-box	CAAT	112	4	+	Nicotiana glutinosa
LSNBS_D11	CAAT-box	CAAT	124	4	-	Nicotiana glutinosa
LSNBS_D11	CAAT-box	CCAAT	143	5	-	Arabidopsis thaliana	common cis-acting element in promoter and enhancer regions
LSNBS_D11	CAAT-box	CCAAT	214	5	+	Arabidopsis thaliana	common cis-acting element in promoter and enhancer regions
LSNBS_D11	CAAT-box	CAAT	215	4	+	Nicotiana glutinosa
LSNBS_D11	CAAT-box	CAAAT	217	5	-	Pisum sativum	common cis-acting element in promoter and enhancer regions
LSNBS_D11	CAAT-box	CCAAT	256	5	-	Arabidopsis thaliana	common cis-acting element in promoter and enhancer regions
LSNBS_D11	CAAT-box	CAAAT	346	5	-	Pisum sativum	common cis-acting element in promoter and enhancer regions
LSNBS_D11	CAAT-box	CAAAT	375	5	+	Pisum sativum	common cis-acting element in promoter and enhancer regions
LSNBS_D11	CAAT-box	CAAT	418	4	-	Nicotiana glutinosa
LSNBS_D11	CAAT-box	CAAAT	497	5	-	Pisum sativum	common cis-acting element in promoter and enhancer regions
LSNBS_D11	CAAT-box	CAAAT	502	5	-	Pisum sativum	common cis-acting element in promoter and enhancer regions
LSNBS_D11	CAAT-box	CCAAT	560	5	-	Arabidopsis thaliana	common cis-acting element in promoter and enhancer regions
LSNBS_D11	CAAT-box	CAAT	653	4	-	Nicotiana glutinosa
LSNBS_D11	CAAT-box	CAAT	750	4	+	Nicotiana glutinosa
LSNBS_D11	CAAT-box	CAAAT	752	5	-	Pisum sativum	common cis-acting element in promoter and enhancer regions
LSNBS_D11	CAAT-box	CAAAT	777	5	+	Pisum sativum	common cis-acting element in promoter and enhancer regions
LSNBS_D11	CAAT-box	CAAT	788	4	-	Nicotiana glutinosa
LSNBS_D11	CAAT-box	CAAT	798	4	+	Nicotiana glutinosa
LSNBS_D11	CAAT-box	CAAAT	800	5	-	Pisum sativum	common cis-acting element in promoter and enhancer regions
LSNBS_D11	CAAT-box	CAAAT	825	5	+	Pisum sativum	common cis-acting element in promoter and enhancer regions
LSNBS_D11	CAAT-box	CAAT	836	4	-	Nicotiana glutinosa
LSNBS_D11	CAAT-box	CAAT	990	4	-	Nicotiana glutinosa
LSNBS_D11	CAAT-box	CAAAT	1064	5	+	Pisum sativum	common cis-acting element in promoter and enhancer regions
LSNBS_D11	CAAT-box	CAAAT	1094	5	-	Pisum sativum	common cis-acting element in promoter and enhancer regions
LSNBS_D11	CAAT-box	CAACCAACTCC	1232	10	+	Arabidopsis thaliana	common cis-acting element in promoter and enhancer regions
LSNBS_D11	CAAT-box	CCAAT	1484	5	+	Arabidopsis thaliana	common cis-acting element in promoter and enhancer regions
LSNBS_D11	CAAT-box	CAAT	1485	4	+	Nicotiana glutinosa
LSNBS_D11	TATA	TATAAAAT	409	8	-	Arabidopsis thaliana
LSNBS_D11	TATA	TATAAAAT	903	8	-	Arabidopsis thaliana
LSNBS_D11	chs-CMA1a	TTACTTAA	574	8	+	Daucus carota	part of a light responsive element
LSNBS_D11	MRE	AACCTAA	1291	7	-	Petroselinum crispum	MYB binding site involved in light responsiveness
LSNBS_D11	P-box	CCTTTTG	671	7	+	Oryza sativa	gibberellin-responsive element
LSNBS_D11	AAGAA-motif	gGTAAAGAAA	62	9	+	Avena sativa
LSNBS_D11	AAGAA-motif	GAAAGAA	1205	7	+	Avena sativa
LSNBS_D11	A-box	CCGTCC	210	6	+	Petroselinum crispum	cis-acting regulatory element
LSNBS_D11	ERE	ATTTTAAA	524	8	+	Nicotiana glutinos
LSNBS_D11	ERE	ATTTTAAA	526	8	-	Nicotiana glutinos
LSNBS_D11	MYB	CAACCA	1232	6	+	Arabidopsis thaliana
LSNBS_D11	AT1-motif	AATTATTTTTTATT	933	13	-	Solanum tuberosum	part of a light responsive module
LSNBS_D11	MYC	CATGTG	304	6	+	Arabidopsis thaliana
LSNBS_D110	AAGAA-motif	GAAAGAA	629	7	-	Avena sativa
LSNBS_D110	MYC	CAATTG	20	6	+	Arabidopsis thaliana
LSNBS_D110	MYC	CAATTG	50	6	+	Arabidopsis thaliana
LSNBS_D110	MYC	CATTTG	1074	6	+	Arabidopsis thaliana
LSNBS_D110	ARE	AAACCA	90	6	+	Zea mays	cis-acting regulatory element essential for the anaerobic induction
LSNBS_D110	ARE	AAACCA	1123	6	-	Zea mays	cis-acting regulatory element essential for the anaerobic induction
LSNBS_D110	ARE	AAACCA	1161	6	+	Zea mays	cis-acting regulatory element essential for the anaerobic induction
LSNBS_D110	TGA-element	AACGAC	548	6	-	Brassica oleracea	auxin-responsive element
LSNBS_D110	MYB	CAACCA	104	6	+	Arabidopsis thaliana
LSNBS_D110	MYB	CAACCA	569	6	+	Arabidopsis thaliana
LSNBS_D110	MYB	TAACCA	834	6	+	Arabidopsis thaliana
LSNBS_D110	ERE	ATTTTAAA	489	8	+	Nicotiana glutinos
LSNBS_D110	ERE	ATTTTAAA	986	8	+	Nicotiana glutinos
LSNBS_D110	ERE	ATTTTAAA	1196	8	+	Nicotiana glutinos
LSNBS_D110	MYB-like sequence	TAACCA	834	6	+	Arabidopsis thaliana
LSNBS_D110	AE-box	AGAAACAA	45	8	+	Arabidopsis thaliana	part of a module for light response
LSNBS_D110	TC-rich repeats	ATTCTCTAAC	828	9	+	Nicotiana tabacum	cis-acting element involved in defense and stress responsiveness
LSNBS_D110	ABRE3a	TACGTG	318	6	-	Zea mays
LSNBS_D110	Myb	TAACTG	436	6	-	Arabidopsis thaliana
LSNBS_D110	Myb	TAACTG	1165	6	-	Arabidopsis thaliana
LSNBS_D110	Myc	TCTCTTA	813	7	-	Arabidopsis thaliana
LSNBS_D110	ABRE4	CACGTA	318	6	+	Zea mays
LSNBS_D110	TCA	TCATCTTCAT	1433	9	-	Pisum sativum
LSNBS_D110	G-box	CACGTC	258	6	+	Zea mays	cis-acting regulatory element involved in light responsiveness
LSNBS_D110	G-box	TACGTG	318	6	-	Arabidopsis thaliana	cis-acting regulatory element involved in light responsiveness
LSNBS_D110	CAAT-box	CAAT	20	4	+	Nicotiana glutinosa
LSNBS_D110	CAAT-box	CAAT	22	4	-	Nicotiana glutinosa
LSNBS_D110	CAAT-box	CAAT	50	4	+	Nicotiana glutinosa
LSNBS_D110	CAAT-box	CAAT	52	4	-	Nicotiana glutinosa
LSNBS_D110	CAAT-box	CAAAT	56	5	+	Pisum sativum	common cis-acting element in promoter and enhancer regions
LSNBS_D110	CAAT-box	CAAT	75	4	+	Nicotiana glutinosa
LSNBS_D110	CAAT-box	CAAAT	213	5	-	Pisum sativum	common cis-acting element in promoter and enhancer regions
LSNBS_D110	CAAT-box	CAAT	303	4	-	Nicotiana glutinosa
LSNBS_D110	CAAT-box	CAAT	336	4	+	Nicotiana glutinosa
LSNBS_D110	CAAT-box	CAAT	360	4	+	Nicotiana glutinosa
LSNBS_D110	CAAT-box	CAAAT	635	5	+	Pisum sativum	common cis-acting element in promoter and enhancer regions
LSNBS_D110	CAAT-box	CAAAT	675	5	+	Pisum sativum	common cis-acting element in promoter and enhancer regions
LSNBS_D110	CAAT-box	CAAT	711	4	+	Nicotiana glutinosa
LSNBS_D110	CAAT-box	CAAAT	807	5	-	Pisum sativum	common cis-acting element in promoter and enhancer regions
LSNBS_D110	CAAT-box	CAAAT	847	5	+	Pisum sativum	common cis-acting element in promoter and enhancer regions
LSNBS_D110	CAAT-box	CAAAT	850	5	-	Pisum sativum	common cis-acting element in promoter and enhancer regions
LSNBS_D110	CAAT-box	CAAT	984	4	+	Nicotiana glutinosa
LSNBS_D110	CAAT-box	CCAAT	1032	5	-	Arabidopsis thaliana	common cis-acting element in promoter and enhancer regions
LSNBS_D110	CAAT-box	CAAT	1043	4	+	Nicotiana glutinosa
LSNBS_D110	CAAT-box	CCAAT	1068	5	-	Arabidopsis thaliana	common cis-acting element in promoter and enhancer regions
LSNBS_D110	CAAT-box	CAAAT	1075	5	-	Pisum sativum	common cis-acting element in promoter and enhancer regions
LSNBS_D110	CAAT-box	CAAT	1091	4	-	Nicotiana glutinosa
LSNBS_D110	CAAT-box	CAAAT	1102	5	+	Pisum sativum	common cis-acting element in promoter and enhancer regions
LSNBS_D110	CAAT-box	CAAT	1147	4	-	Nicotiana glutinosa
LSNBS_D110	CAAT-box	CAAT	1192	4	+	Nicotiana glutinosa
LSNBS_D110	CAAT-box	CAAT	1250	4	+	Nicotiana glutinosa
LSNBS_D110	CAAT-box	CAAAT	1284	5	+	Pisum sativum	common cis-acting element in promoter and enhancer regions
LSNBS_D110	CAAT-box	CAAT	1387	4	+	Nicotiana glutinosa
LSNBS_D110	CAAT-box	CAAT	1471	4	-	Nicotiana glutinosa
LSNBS_D110	TCA-element	CCATCTTTTT	658	9	-	Nicotiana tabacum	cis-acting element involved in salicylic acid responsiveness
LSNBS_D110	W_box	TTGACC	1131	6	+	Arabidopsis thaliana
LSNBS_D110	STRE	AGGGG	687	5	-	Arabidopsis thaliana
LSNBS_D110	I-box	atGATAAGGTC	1133	10	-	Helianthus annuus	part of a light responsive element
LSNBS_D110	Box_4	ATTAAT	775	6	-	Petroselinum crispum	part of a conserved DNA module involved in light responsiveness
LSNBS_D110	Box_4	ATTAAT	1339	6	-	Petroselinum crispum	part of a conserved DNA module involved in light responsiveness
LSNBS_D110	Box_4	ATTAAT	1343	6	-	Petroselinum crispum	part of a conserved DNA module involved in light responsiveness
LSNBS_D110	Box_4	ATTAAT	1444	6	-	Petroselinum crispum	part of a conserved DNA module involved in light responsiveness
LSNBS_D110	ABRE	ACGTG	258	5	-	Arabidopsis thaliana	cis-acting element involved in the abscisic acid responsiveness
LSNBS_D110	ABRE	ACGTG	318	5	-	Arabidopsis thaliana	cis-acting element involved in the abscisic acid responsiveness
LSNBS_D112	G-box	CACGAC	693	6	+	Zea mays	cis-acting regulatory element involved in light responsiveness
LSNBS_D112	G-box	GCCACGTGGA	733	9	+	Arabidopsis thaliana	cis-acting regulatory element involved in light responsiveness
LSNBS_D112	G-box	CACGTG	735	6	+	Arabidopsis thaliana	cis-acting regulatory element involved in light responsiveness
LSNBS_D112	G-box	CACGAC	1018	6	+	Zea mays	cis-acting regulatory element involved in light responsiveness
LSNBS_D112	CAAT-box	CAAAT	6	5	+	Pisum sativum	common cis-acting element in promoter and enhancer regions
LSNBS_D112	CAAT-box	CAAT	129	4	+	Nicotiana glutinosa
LSNBS_D112	CAAT-box	CAAT	226	4	-	Nicotiana glutinosa
LSNBS_D112	CAAT-box	CAAT	315	4	-	Nicotiana glutinosa
LSNBS_D112	CAAT-box	CAAT	379	4	+	Nicotiana glutinosa
LSNBS_D112	CAAT-box	CAAT	445	4	+	Nicotiana glutinosa
LSNBS_D112	CAAT-box	CCAAT	550	5	+	Arabidopsis thaliana	common cis-acting element in promoter and enhancer regions
LSNBS_D112	CAAT-box	CAAT	551	4	+	Nicotiana glutinosa
LSNBS_D112	CAAT-box	CCAAT	553	5	-	Arabidopsis thaliana	common cis-acting element in promoter and enhancer regions
LSNBS_D112	CAAT-box	CAAAT	569	5	+	Pisum sativum	common cis-acting element in promoter and enhancer regions
LSNBS_D112	CAAT-box	CAAT	712	4	+	Nicotiana glutinosa
LSNBS_D112	CAAT-box	CAAAT	831	5	+	Pisum sativum	common cis-acting element in promoter and enhancer regions
LSNBS_D112	CAAT-box	CAAT	1027	4	-	Nicotiana glutinosa
LSNBS_D112	CAAT-box	CAAAT	1035	5	+	Pisum sativum	common cis-acting element in promoter and enhancer regions
LSNBS_D112	CAAT-box	CAAAT	1073	5	+	Pisum sativum	common cis-acting element in promoter and enhancer regions
LSNBS_D112	CAAT-box	CAAAT	1111	5	+	Pisum sativum	common cis-acting element in promoter and enhancer regions
LSNBS_D112	CAAT-box	CAAT	1233	4	-	Nicotiana glutinosa
LSNBS_D112	CAAT-box	CAAT	1263	4	+	Nicotiana glutinosa
LSNBS_D112	CAAT-box	CAAT	1316	4	+	Nicotiana glutinosa
LSNBS_D112	CAAT-box	CAAAT	1365	5	-	Pisum sativum	common cis-acting element in promoter and enhancer regions
LSNBS_D112	CAAT-box	CCAAT	1403	5	-	Arabidopsis thaliana	common cis-acting element in promoter and enhancer regions
LSNBS_D112	CAAT-box	CAAAT	1455	5	-	Pisum sativum	common cis-acting element in promoter and enhancer regions
LSNBS_D112	O2-site	GATGATGTGG	287	9	+	Zea mays	cis-acting regulatory element involved in zein metabolism regulation
LSNBS_D112	ATC-motif	AGTAATCT	1006	8	-	Spinacia oleracea	part of a conserved DNA module involved in light responsiveness
LSNBS_D112	GT1-motif	GGTTAAT	1143	7	-	Avena sativa	light responsive element
LSNBS_D112	GT1-motif	GGTTAA	1144	6	-	Arabidopsis thaliana	light responsive element
LSNBS_D112	G-Box	CACGTG	735	6	+	Pisum sativum	cis-acting regulatory element involved in light responsiveness
LSNBS_D112	G-Box	CACGTT	750	6	-	Pisum sativum	cis-acting regulatory element involved in light responsiveness
LSNBS_D112	Myc	TCTCTTA	947	7	-	Arabidopsis thaliana
LSNBS_D112	CAT-box	GCCACT	787	6	-	Arabidopsis thaliana	cis-acting regulatory element related to meristem expression
LSNBS_D112	CAT-box	GCCACT	1339	6	+	Arabidopsis thaliana	cis-acting regulatory element related to meristem expression
LSNBS_D112	TCCC-motif	TCTCCCT	97	7	-	Spinacia oleracea	part of a light responsive element
LSNBS_D112	ABRE	CACGTG	735	6	+	Arabidopsis thaliana	cis-acting element involved in the abscisic acid responsiveness
LSNBS_D112	ABRE	ACGTG	736	5	+	Arabidopsis thaliana	cis-acting element involved in the abscisic acid responsiveness
LSNBS_D112	ABRE	ACGTG	751	5	+	Arabidopsis thaliana	cis-acting element involved in the abscisic acid responsiveness
LSNBS_D112	GA-motif	ATAGATAA	603	8	+	Arabidopsis thaliana	part of a light responsive element
LSNBS_D112	TGACG-motif	TGACG	113	5	-	Hordeum vulgare	cis-acting regulatory element involved in the MeJA-responsiveness
LSNBS_D112	MYB	CAACCA	297	6	-	Arabidopsis thaliana
LSNBS_D112	MYB	CAACCA	763	6	+	Arabidopsis thaliana
LSNBS_D112	MYB	CAACCA	883	6	+	Arabidopsis thaliana
LSNBS_D112	MYB	TAACCA	1303	6	-	Arabidopsis thaliana
LSNBS_D112	AE-box	AGAAACTT	704	8	-	Arabidopsis thaliana	part of a module for light response
LSNBS_D112	AE-box	AGAAACAA	995	8	-	Arabidopsis thaliana	part of a module for light response
LSNBS_D112	CARE	CAACTCAC	66	8	-	Oryza sativa
LSNBS_D112	MYB-like sequence	TAACCA	1303	6	-	Arabidopsis thaliana
LSNBS_D112	MYC	CATTTG	6	6	-	Arabidopsis thaliana
LSNBS_D112	MYC	CAATTG	551	6	+	Arabidopsis thaliana
LSNBS_D112	ARE	AAACCA	403	6	+	Zea mays	cis-acting regulatory element essential for the anaerobic induction
LSNBS_D112	AAGAA-motif	GAAAGAA	875	7	-	Avena sativa
LSNBS_D112	CGTCA-motif	CGTCA	113	5	+	Hordeum vulgare	cis-acting regulatory element involved in the MeJA-responsiveness
LSNBS_D112	circadian	CAAAGATATC	393	9	+	Lycopersicon esculentum	cis-acting regulatory element involved in circadian control
LSNBS_D112	MRE	AACCTAA	863	7	-	Petroselinum crispum	MYB binding site involved in light responsiveness
LSNBS_D112	WRE3	CCACCT	174	6	-	Pisum sativum
LSNBS_D112	as-1	TGACG	113	5	-	Arabidopsis thaliana
LSNBS_D112	box S	AGCCACC	175	7	-	Arabidopsis thaliana
LSNBS_D113	Myb-binding site	CAACAG	434	6	-	Nicotiana tabacum
LSNBS_D113	as-1	TGACG	1231	5	+	Arabidopsis thaliana
LSNBS_D113	MRE	AACCTAA	951	7	-	Petroselinum crispum	MYB binding site involved in light responsiveness
LSNBS_D113	AAGAA-motif	GAAAGAA	1052	7	+	Avena sativa
LSNBS_D113	CGTCA-motif	CGTCA	1231	5	-	Hordeum vulgare	cis-acting regulatory element involved in the MeJA-responsiveness
LSNBS_D113	MYC	CATGTG	1092	6	+	Arabidopsis thaliana
LSNBS_D113	ARE	AAACCA	885	6	-	Zea mays	cis-acting regulatory element essential for the anaerobic induction
LSNBS_D113	AE-box	AGAAACAA	455	8	-	Arabidopsis thaliana	part of a module for light response
LSNBS_D113	MYB-like sequence	TAACCA	1072	6	-	Arabidopsis thaliana
LSNBS_D113	MYB	CAACAG	434	6	-	Arabidopsis thaliana
LSNBS_D113	MYB	TAACCA	1072	6	-	Arabidopsis thaliana
LSNBS_D113	ACTCATCCT sequence	ACTCATCCT	1192	9	-	Arabidopsis thaliana
LSNBS_D113	TGACG-motif	TGACG	1231	5	+	Hordeum vulgare	cis-acting regulatory element involved in the MeJA-responsiveness
LSNBS_D113	Myb	CAACTG	617	6	+	Arabidopsis thaliana
LSNBS_D113	TCA	TCATCTTCAT	728	9	-	Pisum sativum
LSNBS_D113	TCA	TCATCTTCAT	917	9	-	Pisum sativum
LSNBS_D113	GT1-motif	GGTTAA	1017	6	-	Arabidopsis thaliana	light responsive element
LSNBS_D113	GT1-motif	GGTTAA	1073	6	+	Arabidopsis thaliana	light responsive element
LSNBS_D113	GATA-motif	GATAGGA	446	7	+	Arabidopsis thaliana	part of a light responsive element
LSNBS_D113	GATA-motif	GATAGGA	1189	7	+	Arabidopsis thaliana	part of a light responsive element
LSNBS_D113	MBS	CAACTG	617	6	+	Arabidopsis thaliana	MYB binding site involved in drought-inducibility
LSNBS_D113	ATC-motif	AGTAATCT	561	8	+	Spinacia oleracea	part of a conserved DNA module involved in light responsiveness
LSNBS_D113	CAAT-box	CAAT	8	4	+	Nicotiana glutinosa
LSNBS_D113	CAAT-box	CAAT	228	4	+	Nicotiana glutinosa
LSNBS_D113	CAAT-box	CAAT	242	4	+	Nicotiana glutinosa
LSNBS_D113	CAAT-box	CAAT	288	4	+	Nicotiana glutinosa
LSNBS_D113	CAAT-box	CAAAT	348	5	+	Pisum sativum	common cis-acting element in promoter and enhancer regions
LSNBS_D113	CAAT-box	CAAT	351	4	-	Nicotiana glutinosa
LSNBS_D113	CAAT-box	CAAAT	453	5	-	Pisum sativum	common cis-acting element in promoter and enhancer regions
LSNBS_D113	CAAT-box	CAAT	494	4	-	Nicotiana glutinosa
LSNBS_D113	CAAT-box	CAAT	590	4	+	Nicotiana glutinosa
LSNBS_D113	CAAT-box	CAAAT	674	5	+	Pisum sativum	common cis-acting element in promoter and enhancer regions
LSNBS_D113	CAAT-box	CAAT	677	4	-	Nicotiana glutinosa
LSNBS_D113	CAAT-box	CAAAT	786	5	-	Pisum sativum	common cis-acting element in promoter and enhancer regions
LSNBS_D113	CAAT-box	CAAAT	819	5	-	Pisum sativum	common cis-acting element in promoter and enhancer regions
LSNBS_D113	CAAT-box	CCAAT	883	5	-	Arabidopsis thaliana	common cis-acting element in promoter and enhancer regions
LSNBS_D113	CAAT-box	CAAAT	899	5	+	Pisum sativum	common cis-acting element in promoter and enhancer regions
LSNBS_D113	CAAT-box	CAAAT	902	5	-	Pisum sativum	common cis-acting element in promoter and enhancer regions
LSNBS_D113	CAAT-box	CAAT	1281	4	-	Nicotiana glutinosa
LSNBS_D113	CAAT-box	CAAT	1459	4	-	Nicotiana glutinosa
LSNBS_D113	CAAT-box	CAAT	1464	4	-	Nicotiana glutinosa
LSNBS_D113	CAAT-box	CAAT	1472	4	-	Nicotiana glutinosa
LSNBS_D113	W_box	TTGACC	1366	6	+	Arabidopsis thaliana
LSNBS_D113	GARE-motif	TCTGTTG	433	7	+	Brassica oleracea	gibberellin-responsive element
LSNBS_D114	Box_4	ATTAAT	19	6	+	Petroselinum crispum	part of a conserved DNA module involved in light responsiveness
LSNBS_D114	Box_4	ATTAAT	107	6	+	Petroselinum crispum	part of a conserved DNA module involved in light responsiveness
LSNBS_D114	TGACG-motif	TGACG	312	5	-	Hordeum vulgare	cis-acting regulatory element involved in the MeJA-responsiveness
LSNBS_D114	I-box	AGATAAGG	545	8	-	Triticum aestivum	part of a light responsive element
LSNBS_D114	CAT-box	GCCACT	1382	6	+	Arabidopsis thaliana	cis-acting regulatory element related to meristem expression
LSNBS_D114	TCCC-motif	TCTCCCT	248	7	+	Spinacia oleracea	part of a light responsive element
LSNBS_D114	TCT-motif	TCTTAC	219	6	+	Arabidopsis thaliana	part of a light responsive element
LSNBS_D114	TCT-motif	TCTTAC	836	6	-	Arabidopsis thaliana	part of a light responsive element
LSNBS_D114	TCT-motif	TCTTAC	1321	6	+	Arabidopsis thaliana	part of a light responsive element
LSNBS_D114	chs-CMA2a	TCACTTGA	205	8	+	Petroselinum crispum	part of a light responsive element
LSNBS_D114	CAG-motif	GAAAGGCAGAC	784	10	-	Arabidopsis thaliana	part of a light response element
LSNBS_D114	GT1-motif	GGTTAA	170	6	-	Arabidopsis thaliana	light responsive element
LSNBS_D114	Myb	TAACTG	978	6	-	Arabidopsis thaliana
LSNBS_D114	W_box	TTGACC	192	6	-	Arabidopsis thaliana
LSNBS_D114	W_box	TTGACC	560	6	-	Arabidopsis thaliana
LSNBS_D114	W_box	TTGACC	1269	6	+	Arabidopsis thaliana
LSNBS_D114	CAAT-box	CAAT	114	4	-	Nicotiana glutinosa
LSNBS_D114	CAAT-box	CAAAT	121	5	-	Pisum sativum	common cis-acting element in promoter and enhancer regions
LSNBS_D114	CAAT-box	CAAT	195	4	+	Nicotiana glutinosa
LSNBS_D114	CAAT-box	CAAT	197	4	-	Nicotiana glutinosa
LSNBS_D114	CAAT-box	CAAT	214	4	+	Nicotiana glutinosa
LSNBS_D114	CAAT-box	CAAAT	400	5	+	Pisum sativum	common cis-acting element in promoter and enhancer regions
LSNBS_D114	CAAT-box	CAAT	403	4	-	Nicotiana glutinosa
LSNBS_D114	CAAT-box	CAAT	456	4	+	Nicotiana glutinosa
LSNBS_D114	CAAT-box	CAAT	493	4	-	Nicotiana glutinosa
LSNBS_D114	CAAT-box	CAAAT	503	5	+	Pisum sativum	common cis-acting element in promoter and enhancer regions
LSNBS_D114	CAAT-box	CAAT	538	4	+	Nicotiana glutinosa
LSNBS_D114	CAAT-box	CAAAT	593	5	-	Pisum sativum	common cis-acting element in promoter and enhancer regions
LSNBS_D114	CAAT-box	CCAAT	709	5	+	Arabidopsis thaliana	common cis-acting element in promoter and enhancer regions
LSNBS_D114	CAAT-box	CAAT	710	4	+	Nicotiana glutinosa
LSNBS_D114	CAAT-box	CAAT	770	4	-	Nicotiana glutinosa
LSNBS_D114	CAAT-box	CAAAT	814	5	-	Pisum sativum	common cis-acting element in promoter and enhancer regions
LSNBS_D114	CAAT-box	CAAAT	924	5	+	Pisum sativum	common cis-acting element in promoter and enhancer regions
LSNBS_D114	CAAT-box	CAAAT	988	5	+	Pisum sativum	common cis-acting element in promoter and enhancer regions
LSNBS_D114	CAAT-box	CAAAT	1007	5	+	Pisum sativum	common cis-acting element in promoter and enhancer regions
LSNBS_D114	CAAT-box	TGCAAATCT	1057	9	-	Brassica juncea	common cis-acting element in promoter and enhancer regions
LSNBS_D114	CAAT-box	CAAAT	1059	5	-	Pisum sativum	common cis-acting element in promoter and enhancer regions
LSNBS_D114	CAAT-box	CCAAT	1077	5	+	Arabidopsis thaliana	common cis-acting element in promoter and enhancer regions
LSNBS_D114	CAAT-box	CAAT	1078	4	+	Nicotiana glutinosa
LSNBS_D114	CAAT-box	CAAT	1311	4	+	Nicotiana glutinosa
LSNBS_D114	CAAT-box	CCAAT	1317	5	+	Arabidopsis thaliana	common cis-acting element in promoter and enhancer regions
LSNBS_D114	CAAT-box	CAAT	1318	4	+	Nicotiana glutinosa
LSNBS_D114	CAAT-box	CAAAT	1335	5	+	Pisum sativum	common cis-acting element in promoter and enhancer regions
LSNBS_D114	CAAT-box	CAAT	1423	4	-	Nicotiana glutinosa
LSNBS_D114	CAAT-box	TGCCAAC	1472	7	-	Petunia hybrida	common cis-acting element in promoter and enhancer regions
LSNBS_D114	CAAT-box	CAAT	1477	4	+	Nicotiana glutinosa
LSNBS_D114	CAAT-box	CAACCAACTCC	1482	10	+	Arabidopsis thaliana	common cis-acting element in promoter and enhancer regions
LSNBS_D114	STRE	AGGGG	79	5	-	Arabidopsis thaliana
LSNBS_D114	O2-site	GATGATGTGG	37	9	-	Zea mays	cis-acting regulatory element involved in zein metabolism regulation
LSNBS_D114	GTGGC-motif	GATTCTGTGGC	36	10	-	Spinacia oleracea	part of a light responsive element
LSNBS_D114	as-1	TGACG	312	5	-	Arabidopsis thaliana
LSNBS_D114	MRE	AACCTAA	1033	7	+	Petroselinum crispum	MYB binding site involved in light responsiveness
LSNBS_D114	GCN4_motif	TGAGTCA	1181	7	-	Oryza sativa	cis-regulatory element involved in endosperm expression
LSNBS_D114	CGTCA-motif	CGTCA	312	5	+	Hordeum vulgare	cis-acting regulatory element involved in the MeJA-responsiveness
LSNBS_D114	AAGAA-motif	GAAAGAA	139	7	-	Avena sativa
LSNBS_D114	circadian	CAAAGATATC	736	9	+	Lycopersicon esculentum	cis-acting regulatory element involved in circadian control
LSNBS_D114	ERE	ATTTCATA	622	8	+	Nicotiana glutinos
LSNBS_D114	MYB	TAACCA	581	6	+	Arabidopsis thaliana
LSNBS_D114	CARE	CAACTCCC	1486	8	+	Oryza sativa
LSNBS_D114	MYB-like sequence	TAACCA	581	6	+	Arabidopsis thaliana
LSNBS_D114	MYC	CAATTG	195	6	+	Arabidopsis thaliana
LSNBS_D114	MYC	CATGTG	675	6	+	Arabidopsis thaliana
LSNBS_D114	MYC	CATGTG	1493	6	+	Arabidopsis thaliana
LSNBS_D115	W_box	TTGACC	686	6	-	Arabidopsis thaliana
LSNBS_D115	STRE	AGGGG	581	5	-	Arabidopsis thaliana
LSNBS_D115	CAAT-box	TGCCAAC	76	7	-	Petunia hybrida	common cis-acting element in promoter and enhancer regions
LSNBS_D115	CAAT-box	CAAT	406	4	-	Nicotiana glutinosa
LSNBS_D115	CAAT-box	CAAT	465	4	-	Nicotiana glutinosa
LSNBS_D115	CAAT-box	CAAT	532	4	-	Nicotiana glutinosa
LSNBS_D115	CAAT-box	CAAT	565	4	-	Nicotiana glutinosa
LSNBS_D115	CAAT-box	CAAAT	689	5	+	Pisum sativum	common cis-acting element in promoter and enhancer regions
LSNBS_D115	CAAT-box	CAAT	868	4	+	Nicotiana glutinosa
LSNBS_D115	CAAT-box	CCAAT	969	5	+	Arabidopsis thaliana	common cis-acting element in promoter and enhancer regions
LSNBS_D115	CAAT-box	CAAT	970	4	+	Nicotiana glutinosa
LSNBS_D115	CAAT-box	CAAT	1040	4	-	Nicotiana glutinosa
LSNBS_D115	CAAT-box	CAAT	1096	4	-	Nicotiana glutinosa
LSNBS_D115	CAAT-box	CCAAT	1108	5	-	Arabidopsis thaliana	common cis-acting element in promoter and enhancer regions
LSNBS_D115	CAAT-box	CAAT	1131	4	-	Nicotiana glutinosa
LSNBS_D115	CAAT-box	CAAT	1207	4	+	Nicotiana glutinosa
LSNBS_D115	CAAT-box	CAAAT	1213	5	-	Pisum sativum	common cis-acting element in promoter and enhancer regions
LSNBS_D115	CAAT-box	CAAAT	1231	5	-	Pisum sativum	common cis-acting element in promoter and enhancer regions
LSNBS_D115	CAAT-box	CAAT	1237	4	+	Nicotiana glutinosa
LSNBS_D115	CAAT-box	CAAT	1372	4	+	Nicotiana glutinosa
LSNBS_D115	CAAT-box	CCAAT	1413	5	-	Arabidopsis thaliana	common cis-acting element in promoter and enhancer regions
LSNBS_D115	CAAT-box	CAAAT	1456	5	-	Pisum sativum	common cis-acting element in promoter and enhancer regions
LSNBS_D115	G-box	CACGTG	142	6	+	Arabidopsis thaliana	cis-acting regulatory element involved in light responsiveness
LSNBS_D115	G-box	CACGAC	217	6	-	Zea mays	cis-acting regulatory element involved in light responsiveness
LSNBS_D115	O2-site	GATGACATGG	1125	9	+	Zea mays	cis-acting regulatory element involved in zein metabolism regulation
LSNBS_D115	O2-site	GATGATGTGG	1387	9	-	Zea mays	cis-acting regulatory element involved in zein metabolism regulation
LSNBS_D115	G-Box	CACGTG	142	6	+	Pisum sativum	cis-acting regulatory element involved in light responsiveness
LSNBS_D115	GT1-motif	GGTTAA	545	6	+	Arabidopsis thaliana	light responsive element
LSNBS_D115	GATA-motif	AAGGATAAGG	1189	9	-	Solanum tuberosum	part of a light responsive element
LSNBS_D115	GATA-motif	GATAGGG	1195	7	-	Pisum sativum	part of a light responsive element
LSNBS_D115	MBS	CAACTG	74	6	-	Arabidopsis thaliana	MYB binding site involved in drought-inducibility
LSNBS_D115	MBS	CAACTG	842	6	+	Arabidopsis thaliana	MYB binding site involved in drought-inducibility
LSNBS_D115	MBS	CAACTG	1261	6	+	Arabidopsis thaliana	MYB binding site involved in drought-inducibility
LSNBS_D115	Myb	CAACTG	74	6	-	Arabidopsis thaliana
LSNBS_D115	Myb	CAACTG	842	6	+	Arabidopsis thaliana
LSNBS_D115	Myb	CAACTG	1261	6	+	Arabidopsis thaliana
LSNBS_D115	Myc	TCTCTTA	85	7	-	Arabidopsis thaliana
LSNBS_D115	ABRE	CACGTG	142	6	+	Arabidopsis thaliana	cis-acting element involved in the abscisic acid responsiveness
LSNBS_D115	ABRE	ACGTG	143	5	+	Arabidopsis thaliana	cis-acting element involved in the abscisic acid responsiveness
LSNBS_D115	CAT-box	GCCACT	726	6	+	Arabidopsis thaliana	cis-acting regulatory element related to meristem expression
LSNBS_D115	TCCC-motif	TCTCCCT	116	7	-	Spinacia oleracea	part of a light responsive element
LSNBS_D115	AuxRR-core	GGTCCAT	336	7	+	Nicotiana tabacum	cis-acting regulatory element involved in auxin responsiveness
LSNBS_D115	Box_4	ATTAAT	136	6	+	Petroselinum crispum	part of a conserved DNA module involved in light responsiveness
LSNBS_D115	Box_4	ATTAAT	1492	6	-	Petroselinum crispum	part of a conserved DNA module involved in light responsiveness
LSNBS_D115	I-box	gGATAAGGTG	1187	10	-	Zea mays	part of a light responsive element
LSNBS_D115	MYB-like sequence	TAACCA	174	6	+	Arabidopsis thaliana
LSNBS_D115	MYB-like sequence	TAACCA	254	6	-	Arabidopsis thaliana
LSNBS_D115	MYB-like sequence	TAACCA	544	6	-	Arabidopsis thaliana
LSNBS_D115	MYB	TAACCA	174	6	+	Arabidopsis thaliana
LSNBS_D115	MYB	TAACCA	254	6	-	Arabidopsis thaliana
LSNBS_D115	MYB	CAACCA	471	6	-	Arabidopsis thaliana
LSNBS_D115	MYB	TAACCA	544	6	-	Arabidopsis thaliana
LSNBS_D115	MYB	CAACAG	730	6	-	Arabidopsis thaliana
LSNBS_D115	MYB	CAACCA	744	6	-	Arabidopsis thaliana
LSNBS_D115	MYB	CAACAG	815	6	-	Arabidopsis thaliana
LSNBS_D115	MYB	CAACAG	845	6	-	Arabidopsis thaliana
LSNBS_D115	TGA-element	AACGAC	555	6	+	Brassica oleracea	auxin-responsive element
LSNBS_D115	MYC	CATGTG	605	6	-	Arabidopsis thaliana
LSNBS_D115	GCN4_motif	TGAGTCA	304	7	-	Oryza sativa	cis-regulatory element involved in endosperm expression
LSNBS_D115	Myb-binding site	CAACAG	730	6	-	Nicotiana tabacum
LSNBS_D115	Myb-binding site	CAACAG	815	6	-	Nicotiana tabacum
LSNBS_D115	Myb-binding site	CAACAG	845	6	-	Nicotiana tabacum
LSNBS_D116	CGTCA-motif	CGTCA	1361	5	-	Hordeum vulgare	cis-acting regulatory element involved in the MeJA-responsiveness
LSNBS_D116	MYB-like sequence	TAACCA	575	6	-	Arabidopsis thaliana
LSNBS_D116	MYB-like sequence	TAACCA	766	6	-	Arabidopsis thaliana
LSNBS_D116	MYB-like sequence	TAACCA	803	6	+	Arabidopsis thaliana
LSNBS_D116	MYB-like sequence	TAACCA	824	6	+	Arabidopsis thaliana
LSNBS_D116	MYB-like sequence	TAACCA	843	6	+	Arabidopsis thaliana
LSNBS_D116	MYB	CAACCA	15	6	+	Arabidopsis thaliana
LSNBS_D116	MYB	TAACCA	575	6	-	Arabidopsis thaliana
LSNBS_D116	MYB	CAACCA	597	6	-	Arabidopsis thaliana
LSNBS_D116	MYB	TAACCA	766	6	-	Arabidopsis thaliana
LSNBS_D116	MYB	TAACCA	803	6	+	Arabidopsis thaliana
LSNBS_D116	MYB	TAACCA	824	6	+	Arabidopsis thaliana
LSNBS_D116	MYB	TAACCA	843	6	+	Arabidopsis thaliana
LSNBS_D116	Box-II	ACACGTAGA	1202	9	-	Arabidopsis thaliana	part of a light responsive element
LSNBS_D116	TGA-element	AACGAC	964	6	-	Brassica oleracea	auxin-responsive element
LSNBS_D116	ARE	AAACCA	326	6	+	Zea mays	cis-acting regulatory element essential for the anaerobic induction
LSNBS_D116	ARE	AAACCA	719	6	-	Zea mays	cis-acting regulatory element essential for the anaerobic induction
LSNBS_D116	MYC	CATTTG	93	6	+	Arabidopsis thaliana
LSNBS_D116	MYC	CATGTG	196	6	+	Arabidopsis thaliana
LSNBS_D116	MYC	CAATTG	563	6	+	Arabidopsis thaliana
LSNBS_D116	MYC	CATTTG	1092	6	-	Arabidopsis thaliana
LSNBS_D116	as-1	TGACG	1361	5	+	Arabidopsis thaliana
LSNBS_D116	WRE3	CCACCT	594	6	-	Pisum sativum
LSNBS_D116	ABRE3a	TACGTG	1204	6	+	Zea mays
LSNBS_D116	GT1-motif	GGTTAAT	822	7	-	Avena sativa	light responsive element
LSNBS_D116	GT1-motif	GGTTAA	823	6	-	Arabidopsis thaliana	light responsive element
LSNBS_D116	GT1-motif	GGTTAA	842	6	-	Arabidopsis thaliana	light responsive element
LSNBS_D116	MBS	CAACTG	516	6	-	Arabidopsis thaliana	MYB binding site involved in drought-inducibility
LSNBS_D116	TCA	TCATCTTCAT	435	9	-	Pisum sativum
LSNBS_D116	ABRE4	CACGTA	1204	6	-	Zea mays
LSNBS_D116	Myb	TAACTG	279	6	+	Arabidopsis thaliana
LSNBS_D116	Myb	CAACTG	516	6	-	Arabidopsis thaliana
LSNBS_D116	STRE	AGGGG	221	5	+	Arabidopsis thaliana
LSNBS_D116	TCA-element	CCATCTTTTT	1412	9	+	Nicotiana tabacum	cis-acting element involved in salicylic acid responsiveness
LSNBS_D116	CAAT-box	CAAAT	29	5	+	Pisum sativum	common cis-acting element in promoter and enhancer regions
LSNBS_D116	CAAT-box	CAAAT	35	5	+	Pisum sativum	common cis-acting element in promoter and enhancer regions
LSNBS_D116	CAAT-box	CAAT	77	4	+	Nicotiana glutinosa
LSNBS_D116	CAAT-box	CAAAT	94	5	-	Pisum sativum	common cis-acting element in promoter and enhancer regions
LSNBS_D116	CAAT-box	CAAAT	105	5	+	Pisum sativum	common cis-acting element in promoter and enhancer regions
LSNBS_D116	CAAT-box	CAAT	120	4	+	Nicotiana glutinosa
LSNBS_D116	CAAT-box	CAAT	241	4	-	Nicotiana glutinosa
LSNBS_D116	CAAT-box	CAAT	288	4	+	Nicotiana glutinosa
LSNBS_D116	CAAT-box	CCAAT	314	5	+	Arabidopsis thaliana	common cis-acting element in promoter and enhancer regions
LSNBS_D116	CAAT-box	CAAT	315	4	+	Nicotiana glutinosa
LSNBS_D116	CAAT-box	CAAT	361	4	+	Nicotiana glutinosa
LSNBS_D116	CAAT-box	CAAT	425	4	-	Nicotiana glutinosa
LSNBS_D116	CAAT-box	CAAT	472	4	+	Nicotiana glutinosa
LSNBS_D116	CAAT-box	CAAT	477	4	+	Nicotiana glutinosa
LSNBS_D116	CAAT-box	CAAT	484	4	-	Nicotiana glutinosa
LSNBS_D116	CAAT-box	CAAT	509	4	-	Nicotiana glutinosa
LSNBS_D116	CAAT-box	CAAT	563	4	+	Nicotiana glutinosa
LSNBS_D116	CAAT-box	CAAT	565	4	-	Nicotiana glutinosa
LSNBS_D116	CAAT-box	CAAAT	589	5	+	Pisum sativum	common cis-acting element in promoter and enhancer regions
LSNBS_D116	CAAT-box	CCAAT	634	5	-	Arabidopsis thaliana	common cis-acting element in promoter and enhancer regions
LSNBS_D116	CAAT-box	CAAT	711	4	+	Nicotiana glutinosa
LSNBS_D116	CAAT-box	CAAAT	733	5	+	Pisum sativum	common cis-acting element in promoter and enhancer regions
LSNBS_D116	CAAT-box	CAAT	747	4	-	Nicotiana glutinosa
LSNBS_D116	CAAT-box	CAAT	831	4	-	Nicotiana glutinosa
LSNBS_D116	CAAT-box	CAAAT	854	5	+	Pisum sativum	common cis-acting element in promoter and enhancer regions
LSNBS_D116	CAAT-box	CAAAT	878	5	-	Pisum sativum	common cis-acting element in promoter and enhancer regions
LSNBS_D116	CAAT-box	CAAT	908	4	-	Nicotiana glutinosa
LSNBS_D116	CAAT-box	CAAAT	928	5	-	Pisum sativum	common cis-acting element in promoter and enhancer regions
LSNBS_D116	CAAT-box	CAAAT	1092	5	+	Pisum sativum	common cis-acting element in promoter and enhancer regions
LSNBS_D116	CAAT-box	CAAAT	1106	5	-	Pisum sativum	common cis-acting element in promoter and enhancer regions
LSNBS_D116	CAAT-box	CAAT	1266	4	+	Nicotiana glutinosa
LSNBS_D116	CAAT-box	CAAT	1337	4	-	Nicotiana glutinosa
LSNBS_D116	W_box	TTGACC	242	6	+	Arabidopsis thaliana
LSNBS_D116	W_box	TTGACC	882	6	-	Arabidopsis thaliana
LSNBS_D116	G-box	TAACACGTAG	1203	9	-	Brassica oleracea	cis-acting regulatory element involved in light responsiveness
LSNBS_D116	G-box	TACGTG	1204	6	+	Arabidopsis thaliana	cis-acting regulatory element involved in light responsiveness
LSNBS_D116	G-box	CACGTC	1362	6	-	Zea mays	cis-acting regulatory element involved in light responsiveness
LSNBS_D116	TATC-box	TATCCCA	544	7	+	Oryza sativa	cis-acting element involved in gibberellin-responsiveness
LSNBS_D116	O2-site	GATGACATGG	195	9	-	Zea mays	cis-acting regulatory element involved in zein metabolism regulation
LSNBS_D116	TGACG-motif	TGACG	1361	5	+	Hordeum vulgare	cis-acting regulatory element involved in the MeJA-responsiveness
LSNBS_D116	Box_4	ATTAAT	160	6	+	Petroselinum crispum	part of a conserved DNA module involved in light responsiveness
LSNBS_D116	Box_4	ATTAAT	660	6	+	Petroselinum crispum	part of a conserved DNA module involved in light responsiveness
LSNBS_D116	Box_4	ATTAAT	681	6	+	Petroselinum crispum	part of a conserved DNA module involved in light responsiveness
LSNBS_D116	ATCT-motif	AATCTAATCC	233	9	-	Pisum sativum	part of a conserved DNA module involved in light responsiveness
LSNBS_D116	WUN-motif	CAATTACAT	504	9	-	Nicotiana glutinosa
LSNBS_D116	ABRE	ACGTG	1205	5	+	Arabidopsis thaliana	cis-acting element involved in the abscisic acid responsiveness
LSNBS_D116	ABRE	ACGTG	1363	5	+	Arabidopsis thaliana	cis-acting element involved in the abscisic acid responsiveness
LSNBS_D117	TATA	TATAAAAT	481	8	+	Arabidopsis thaliana
LSNBS_D117	TATA	TATAAAAT	591	8	-	Arabidopsis thaliana
LSNBS_D117	O2-site	GATGATGTGG	265	9	+	Zea mays	cis-acting regulatory element involved in zein metabolism regulation
LSNBS_D117	G-box	CACGTC	228	6	+	Zea mays	cis-acting regulatory element involved in light responsiveness
LSNBS_D117	STRE	AGGGG	1461	5	+	Arabidopsis thaliana
LSNBS_D117	TCA-element	CCATCTTTTT	174	10	-	Nicotiana tabacum	cis-acting element involved in salicylic acid responsiveness
LSNBS_D117	CAAT-box	CCAAT	8	5	+	Arabidopsis thaliana	common cis-acting element in promoter and enhancer regions
LSNBS_D117	CAAT-box	CAAT	9	4	+	Nicotiana glutinosa
LSNBS_D117	CAAT-box	CAAT	82	4	-	Nicotiana glutinosa
LSNBS_D117	CAAT-box	CAAAT	148	5	+	Pisum sativum	common cis-acting element in promoter and enhancer regions
LSNBS_D117	CAAT-box	CAAT	291	4	-	Nicotiana glutinosa
LSNBS_D117	CAAT-box	CAAT	337	4	-	Nicotiana glutinosa
LSNBS_D117	CAAT-box	CAAT	366	4	-	Nicotiana glutinosa
LSNBS_D117	CAAT-box	CAAT	386	4	-	Nicotiana glutinosa
LSNBS_D117	CAAT-box	TGCAAATCT	562	9	+	Brassica juncea	common cis-acting element in promoter and enhancer regions
LSNBS_D117	CAAT-box	CAAAT	564	5	+	Pisum sativum	common cis-acting element in promoter and enhancer regions
LSNBS_D117	CAAT-box	CAAT	671	4	+	Nicotiana glutinosa
LSNBS_D117	CAAT-box	CAAAT	673	5	-	Pisum sativum	common cis-acting element in promoter and enhancer regions
LSNBS_D117	CAAT-box	CAAAT	749	5	+	Pisum sativum	common cis-acting element in promoter and enhancer regions
LSNBS_D117	CAAT-box	CAAT	769	4	+	Nicotiana glutinosa
LSNBS_D117	CAAT-box	CCAAT	789	5	+	Arabidopsis thaliana	common cis-acting element in promoter and enhancer regions
LSNBS_D117	CAAT-box	CAAT	790	4	+	Nicotiana glutinosa
LSNBS_D117	CAAT-box	CAAT	812	4	+	Nicotiana glutinosa
LSNBS_D117	CAAT-box	CAAT	832	4	+	Nicotiana glutinosa
LSNBS_D117	CAAT-box	CAAAT	864	5	+	Pisum sativum	common cis-acting element in promoter and enhancer regions
LSNBS_D117	CAAT-box	CAAT	870	4	+	Nicotiana glutinosa
LSNBS_D117	CAAT-box	CAAAT	914	5	+	Pisum sativum	common cis-acting element in promoter and enhancer regions
LSNBS_D117	CAAT-box	CAAT	1006	4	+	Nicotiana glutinosa
LSNBS_D117	CAAT-box	CAAT	1033	4	+	Nicotiana glutinosa
LSNBS_D117	CAAT-box	CAAT	1057	4	-	Nicotiana glutinosa
LSNBS_D117	CAAT-box	CAAT	1086	4	+	Nicotiana glutinosa
LSNBS_D117	CAAT-box	CAAT	1212	4	+	Nicotiana glutinosa
LSNBS_D117	CAAT-box	CAAT	1221	4	-	Nicotiana glutinosa
LSNBS_D117	CAAT-box	CAAT	1238	4	+	Nicotiana glutinosa
LSNBS_D117	CAAT-box	CAAAT	1256	5	-	Pisum sativum	common cis-acting element in promoter and enhancer regions
LSNBS_D117	CAAT-box	CAAT	1281	4	-	Nicotiana glutinosa
LSNBS_D117	CAAT-box	CAAT	1300	4	-	Nicotiana glutinosa
LSNBS_D117	CAAT-box	CAAT	1339	4	+	Nicotiana glutinosa
LSNBS_D117	CAAT-box	CAAT	1426	4	+	Nicotiana glutinosa
LSNBS_D117	CAAT-box	CAAT	1428	4	-	Nicotiana glutinosa
LSNBS_D117	CAAT-box	CAAT	1446	4	+	Nicotiana glutinosa
LSNBS_D117	Myb	CAACTG	1175	6	+	Arabidopsis thaliana
LSNBS_D117	TCA	TCATCTTCAT	841	9	-	Pisum sativum
LSNBS_D117	TCA	TCATCTTCAT	881	9	-	Pisum sativum
LSNBS_D117	CCGTCC-box	CCGTCC	507	6	-	Petroselinum hortense
LSNBS_D117	GATA-motif	AAGATAAGATT	412	10	+	Arabidopsis thaliana	part of a light responsive element
LSNBS_D117	MBS	CAACTG	1175	6	+	Arabidopsis thaliana	MYB binding site involved in drought-inducibility
LSNBS_D117	ABRE	ACGTG	228	5	-	Arabidopsis thaliana	cis-acting element involved in the abscisic acid responsiveness
LSNBS_D117	WUN-motif	AAATTACTA	235	9	-	Nicotiana glutinosa
LSNBS_D117	WUN-motif	AAATTACT	236	8	-	Nicotiana glutinosa
LSNBS_D117	I-box	gGATAAGGTG	326	9	+	Zea mays	part of a light responsive element
LSNBS_D117	CCGTCC motif	CCGTCC	507	6	-	Nicotiana tabacum
LSNBS_D117	TGACG-motif	TGACG	230	5	-	Hordeum vulgare	cis-acting regulatory element involved in the MeJA-responsiveness
LSNBS_D117	Box_4	ATTAAT	599	6	+	Petroselinum crispum	part of a conserved DNA module involved in light responsiveness
LSNBS_D117	MYC	CAATTG	1426	6	-	Arabidopsis thaliana
LSNBS_D117	ARE	AAACCA	53	6	+	Zea mays	cis-acting regulatory element essential for the anaerobic induction
LSNBS_D117	ARE	AAACCA	360	6	-	Zea mays	cis-acting regulatory element essential for the anaerobic induction
LSNBS_D117	ARE	AAACCA	939	6	+	Zea mays	cis-acting regulatory element essential for the anaerobic induction
LSNBS_D117	ARE	AAACCA	1348	6	-	Zea mays	cis-acting regulatory element essential for the anaerobic induction
LSNBS_D117	AE-box	AGAAACAA	1222	8	-	Arabidopsis thaliana	part of a module for light response
LSNBS_D117	ERE	ATTTTAAA	1022	8	-	Nicotiana glutinos
LSNBS_D117	A-box	CCGTCC	507	6	-	Petroselinum crispum	cis-acting regulatory element
LSNBS_D117	circadian	CAAAGATATC	1238	9	+	Lycopersicon esculentum	cis-acting regulatory element involved in circadian control
LSNBS_D117	CGTCA-motif	CGTCA	230	5	+	Hordeum vulgare	cis-acting regulatory element involved in the MeJA-responsiveness
LSNBS_D117	AAGAA-motif	gGTAAAGAAA	203	9	-	Avena sativa
LSNBS_D117	AAGAA-motif	gGTAAAGAAA	930	9	+	Avena sativa
LSNBS_D117	AAGAA-motif	GAAAGAA	1453	7	-	Avena sativa
LSNBS_D117	MRE	AACCTAA	657	7	-	Petroselinum crispum	MYB binding site involved in light responsiveness
LSNBS_D117	MRE	AACCTAA	1493	7	+	Petroselinum crispum	MYB binding site involved in light responsiveness
LSNBS_D117	box S	AGCCACC	1380	7	-	Arabidopsis thaliana
LSNBS_D117	CTAG-motif	ACTAGCAGAA	1161	9	-	Avena sativa
LSNBS_D117	WRE3	CCACCT	1379	6	-	Pisum sativum
LSNBS_D117	as-1	TGACG	230	5	-	Arabidopsis thaliana
LSNBS_D118	AAGAA-motif	GAAAGAA	93	7	-	Avena sativa
LSNBS_D118	AAGAA-motif	GAAAGAA	274	7	+	Avena sativa
LSNBS_D118	AT-rich sequence	TAAAATACT	123	9	-	Pisum sativum	element for maximal elicitor-mediated activation (2copies)
LSNBS_D118	CGTCA-motif	CGTCA	649	5	+	Hordeum vulgare	cis-acting regulatory element involved in the MeJA-responsiveness
LSNBS_D118	CGTCA-motif	CGTCA	815	5	-	Hordeum vulgare	cis-acting regulatory element involved in the MeJA-responsiveness
LSNBS_D118	circadian	CAAAGATATC	724	9	+	Lycopersicon esculentum	cis-acting regulatory element involved in circadian control
LSNBS_D118	LAMP-element	CTTTATCA	66	8	-	Pisum sativum	part of a light responsive element
LSNBS_D118	MYB	CAACCA	394	6	-	Arabidopsis thaliana
LSNBS_D118	MYB	CAACCA	435	6	+	Arabidopsis thaliana
LSNBS_D118	MYB	CAACCA	1075	6	-	Arabidopsis thaliana
LSNBS_D118	MYB	TAACCA	1274	6	+	Arabidopsis thaliana
LSNBS_D118	MYB	TAACCA	1415	6	+	Arabidopsis thaliana
LSNBS_D118	MYB	CAACCA	1424	6	+	Arabidopsis thaliana
LSNBS_D118	MYB	CAACAG	1428	6	+	Arabidopsis thaliana
LSNBS_D118	MYB-like sequence	TAACCA	1274	6	+	Arabidopsis thaliana
LSNBS_D118	MYB-like sequence	TAACCA	1415	6	+	Arabidopsis thaliana
LSNBS_D118	AE-box	AGAAACAA	222	8	+	Arabidopsis thaliana	part of a module for light response
LSNBS_D118	MYC	CATTTG	510	6	+	Arabidopsis thaliana
LSNBS_D118	MYC	CATTTG	892	6	-	Arabidopsis thaliana
LSNBS_D118	ARE	AAACCA	1492	6	+	Zea mays	cis-acting regulatory element essential for the anaerobic induction
LSNBS_D118	WRE3	CCACCT	611	6	+	Pisum sativum
LSNBS_D118	as-1	TGACG	649	5	-	Arabidopsis thaliana
LSNBS_D118	as-1	TGACG	815	5	+	Arabidopsis thaliana
LSNBS_D118	Myb-binding site	CAACAG	1428	6	+	Nicotiana tabacum
LSNBS_D118	GCN4_motif	TGAGTCA	37	7	+	Oryza sativa	cis-regulatory element involved in endosperm expression
LSNBS_D118	MBS	CAACTG	1071	6	-	Arabidopsis thaliana	MYB binding site involved in drought-inducibility
LSNBS_D118	MBS	CAACTG	1431	6	-	Arabidopsis thaliana	MYB binding site involved in drought-inducibility
LSNBS_D118	GT1-motif	GTGTGTGAA	656	9	-	Solanum tuberosum	light responsive element
LSNBS_D118	GATA-motif	GATAGGA	4	7	+	Arabidopsis thaliana	part of a light responsive element
LSNBS_D118	G-Box	CACGTG	955	6	-	Pisum sativum	cis-acting regulatory element involved in light responsiveness
LSNBS_D118	Myb	TAACTG	519	6	-	Arabidopsis thaliana
LSNBS_D118	Myb	TAACTG	667	6	-	Arabidopsis thaliana
LSNBS_D118	Myb	CAACTG	1071	6	-	Arabidopsis thaliana
LSNBS_D118	Myb	CAACTG	1431	6	-	Arabidopsis thaliana
LSNBS_D118	G-box	CAGACGTGGCA	411	10	-	Nicotiana plumbaginifolia	cis-acting regulatory element involved in light responsiveness
LSNBS_D118	G-box	CACGTC	414	6	+	Zea mays	cis-acting regulatory element involved in light responsiveness
LSNBS_D118	G-box	CACGTC	647	6	+	Zea mays	cis-acting regulatory element involved in light responsiveness
LSNBS_D118	G-box	CACGAC	692	6	-	Zea mays	cis-acting regulatory element involved in light responsiveness
LSNBS_D118	G-box	CACGTG	955	6	-	Arabidopsis thaliana	cis-acting regulatory element involved in light responsiveness
LSNBS_D118	CAAT-box	CAAAT	23	5	+	Pisum sativum	common cis-acting element in promoter and enhancer regions
LSNBS_D118	CAAT-box	CAAT	64	4	-	Nicotiana glutinosa
LSNBS_D118	CAAT-box	CAAT	90	4	+	Nicotiana glutinosa
LSNBS_D118	CAAT-box	CCAAT	99	5	+	Arabidopsis thaliana	common cis-acting element in promoter and enhancer regions
LSNBS_D118	CAAT-box	CAAT	100	4	+	Nicotiana glutinosa
LSNBS_D118	CAAT-box	CAAT	196	4	-	Nicotiana glutinosa
LSNBS_D118	CAAT-box	CAAAT	322	5	+	Pisum sativum	common cis-acting element in promoter and enhancer regions
LSNBS_D118	CAAT-box	CCAAT	343	5	-	Arabidopsis thaliana	common cis-acting element in promoter and enhancer regions
LSNBS_D118	CAAT-box	CAAT	349	4	+	Nicotiana glutinosa
LSNBS_D118	CAAT-box	CCAAT	361	5	+	Arabidopsis thaliana	common cis-acting element in promoter and enhancer regions
LSNBS_D118	CAAT-box	CAAT	362	4	+	Nicotiana glutinosa
LSNBS_D118	CAAT-box	CAAT	370	4	+	Nicotiana glutinosa
LSNBS_D118	CAAT-box	CCAAT	380	5	+	Arabidopsis thaliana	common cis-acting element in promoter and enhancer regions
LSNBS_D118	CAAT-box	CAAT	381	4	+	Nicotiana glutinosa
LSNBS_D118	CAAT-box	CAAAT	480	5	+	Pisum sativum	common cis-acting element in promoter and enhancer regions
LSNBS_D118	CAAT-box	CAAAT	511	5	-	Pisum sativum	common cis-acting element in promoter and enhancer regions
LSNBS_D118	CAAT-box	CAAT	589	4	-	Nicotiana glutinosa
LSNBS_D118	CAAT-box	CAAT	675	4	+	Nicotiana glutinosa
LSNBS_D118	CAAT-box	CCAAT	736	5	-	Arabidopsis thaliana	common cis-acting element in promoter and enhancer regions
LSNBS_D118	CAAT-box	CAAT	741	4	-	Nicotiana glutinosa
LSNBS_D118	CAAT-box	CAAT	757	4	-	Nicotiana glutinosa
LSNBS_D118	CAAT-box	CAAAT	851	5	+	Pisum sativum	common cis-acting element in promoter and enhancer regions
LSNBS_D118	CAAT-box	CAAAT	892	5	+	Pisum sativum	common cis-acting element in promoter and enhancer regions
LSNBS_D118	CAAT-box	CAAT	900	4	-	Nicotiana glutinosa
LSNBS_D118	CAAT-box	CCAAT	1173	5	+	Arabidopsis thaliana	common cis-acting element in promoter and enhancer regions
LSNBS_D118	CAAT-box	CAAT	1174	4	+	Nicotiana glutinosa
LSNBS_D118	CAAT-box	CAAAT	1176	5	-	Pisum sativum	common cis-acting element in promoter and enhancer regions
LSNBS_D118	CAAT-box	CCAAT	1202	5	+	Arabidopsis thaliana	common cis-acting element in promoter and enhancer regions
LSNBS_D118	CAAT-box	CAAT	1203	4	+	Nicotiana glutinosa
LSNBS_D118	CAAT-box	CAAT	1209	4	+	Nicotiana glutinosa
LSNBS_D118	CAAT-box	CAAT	1259	4	+	Nicotiana glutinosa
LSNBS_D118	CAAT-box	CAAAT	1290	5	+	Pisum sativum	common cis-acting element in promoter and enhancer regions
LSNBS_D118	CAAT-box	CAAT	1293	4	-	Nicotiana glutinosa
LSNBS_D118	CAAT-box	CCAAT	1418	5	+	Arabidopsis thaliana	common cis-acting element in promoter and enhancer regions
LSNBS_D118	CAAT-box	CAAT	1419	4	+	Nicotiana glutinosa
LSNBS_D118	CAAT-box	CAAT	1463	4	+	Nicotiana glutinosa
LSNBS_D118	W_box	TTGACC	1081	6	+	Arabidopsis thaliana
LSNBS_D118	O2-site	GATGATGTGG	611	9	-	Zea mays	cis-acting regulatory element involved in zein metabolism regulation
LSNBS_D118	TATA	TATAAAAT	877	8	+	Arabidopsis thaliana
LSNBS_D118	Box_4	ATTAAT	1153	6	-	Petroselinum crispum	part of a conserved DNA module involved in light responsiveness
LSNBS_D118	AuxRR-core	GGTCCAT	267	7	+	Nicotiana tabacum	cis-acting regulatory element involved in auxin responsiveness
LSNBS_D118	TGACG-motif	TGACG	649	5	-	Hordeum vulgare	cis-acting regulatory element involved in the MeJA-responsiveness
LSNBS_D118	TGACG-motif	TGACG	815	5	+	Hordeum vulgare	cis-acting regulatory element involved in the MeJA-responsiveness
LSNBS_D118	TCCC-motif	TCTCCCT	1128	7	-	Spinacia oleracea	part of a light responsive element
LSNBS_D118	ABRE	GACACGTGGC	412	9	-	Triticum aestivum	cis-acting element involved in the abscisic acid responsiveness
LSNBS_D118	ABRE	ACGTG	414	5	-	Arabidopsis thaliana	cis-acting element involved in the abscisic acid responsiveness
LSNBS_D118	ABRE	ACGTG	647	5	-	Arabidopsis thaliana	cis-acting element involved in the abscisic acid responsiveness
LSNBS_D118	ABRE	CACGTG	955	6	-	Arabidopsis thaliana	cis-acting element involved in the abscisic acid responsiveness
LSNBS_D118	ABRE	ACGTG	956	5	+	Arabidopsis thaliana	cis-acting element involved in the abscisic acid responsiveness
LSNBS_D118	chs-CMA2a	TCACTTGA	1357	8	-	Petroselinum crispum	part of a light responsive element
LSNBS_D118	TCT-motif	TCTTAC	885	6	-	Arabidopsis thaliana	part of a light responsive element
LSNBS_D119	as-1	TGACG	1473	5	+	Arabidopsis thaliana
LSNBS_D119	as-1	TGACG	1476	5	-	Arabidopsis thaliana
LSNBS_D119	MYC	CATTTG	1098	6	-	Arabidopsis thaliana
LSNBS_D119	AT-rich element	ATAGAAATCAA	1055	10	-	Glycine max	binding site of AT-rich DNA binding protein (ATBP-1)
LSNBS_D119	ARE	AAACCA	546	6	+	Zea mays	cis-acting regulatory element essential for the anaerobic induction
LSNBS_D119	TGA-element	AACGAC	465	6	+	Brassica oleracea	auxin-responsive element
LSNBS_D119	MYB	CAACCA	452	6	-	Arabidopsis thaliana
LSNBS_D119	MYB	CAACCA	1277	6	-	Arabidopsis thaliana
LSNBS_D119	AAGAA-motif	GAAAGAA	801	7	-	Avena sativa
LSNBS_D119	CGTCA-motif	CGTCA	1473	5	-	Hordeum vulgare	cis-acting regulatory element involved in the MeJA-responsiveness
LSNBS_D119	CGTCA-motif	CGTCA	1476	5	+	Hordeum vulgare	cis-acting regulatory element involved in the MeJA-responsiveness
LSNBS_D119	LTR	CCGAAA	539	6	-	Hordeum vulgare	cis-acting element involved in low-temperature responsiveness
LSNBS_D119	Box_4	ATTAAT	284	6	+	Petroselinum crispum	part of a conserved DNA module involved in light responsiveness
LSNBS_D119	TGACG-motif	TGACG	1473	5	+	Hordeum vulgare	cis-acting regulatory element involved in the MeJA-responsiveness
LSNBS_D119	TGACG-motif	TGACG	1476	5	-	Hordeum vulgare	cis-acting regulatory element involved in the MeJA-responsiveness
LSNBS_D119	O2-site	GATGACATGG	692	9	-	Zea mays	cis-acting regulatory element involved in zein metabolism regulation
LSNBS_D119	STRE	AGGGG	1259	5	-	Arabidopsis thaliana
LSNBS_D119	STRE	AGGGG	1273	5	-	Arabidopsis thaliana
LSNBS_D119	STRE	AGGGG	1443	5	-	Arabidopsis thaliana
LSNBS_D119	CAAT-box	CAAAT	96	5	+	Pisum sativum	common cis-acting element in promoter and enhancer regions
LSNBS_D119	CAAT-box	CAAT	435	4	+	Nicotiana glutinosa
LSNBS_D119	CAAT-box	CAAT	495	4	-	Nicotiana glutinosa
LSNBS_D119	CAAT-box	CAAT	584	4	-	Nicotiana glutinosa
LSNBS_D119	CAAT-box	CCAAT	627	5	-	Arabidopsis thaliana	common cis-acting element in promoter and enhancer regions
LSNBS_D119	CAAT-box	CAAT	844	4	-	Nicotiana glutinosa
LSNBS_D119	CAAT-box	CAAT	963	4	+	Nicotiana glutinosa
LSNBS_D119	CAAT-box	CAAT	1015	4	-	Nicotiana glutinosa
LSNBS_D119	CAAT-box	CAAT	1051	4	-	Nicotiana glutinosa
LSNBS_D119	CAAT-box	CAAAT	1098	5	+	Pisum sativum	common cis-acting element in promoter and enhancer regions
LSNBS_D119	CAAT-box	CAAAT	1196	5	+	Pisum sativum	common cis-acting element in promoter and enhancer regions
LSNBS_D119	CAAT-box	CCAAT	1452	5	+	Arabidopsis thaliana	common cis-acting element in promoter and enhancer regions
LSNBS_D119	CAAT-box	CAAT	1453	4	+	Nicotiana glutinosa
LSNBS_D119	W_box	TTGACC	399	6	+	Arabidopsis thaliana
LSNBS_D119	Myb	CAACTG	554	6	+	Arabidopsis thaliana
LSNBS_D119	MBS	CAACTG	554	6	+	Arabidopsis thaliana	MYB binding site involved in drought-inducibility
LSNBS_D119	GATA-motif	GATAGGG	457	7	+	Pisum sativum	part of a light responsive element
LSNBS_D12	Myb-binding site	CAACAG	430	6	-	Nicotiana tabacum
LSNBS_D12	MRE	AACCTAA	56	7	+	Petroselinum crispum	MYB binding site involved in light responsiveness
LSNBS_D12	MRE	AACCTAA	233	7	-	Petroselinum crispum	MYB binding site involved in light responsiveness
LSNBS_D12	MRE	AACCTAA	721	7	+	Petroselinum crispum	MYB binding site involved in light responsiveness
LSNBS_D12	GCN4_motif	TGAGTCA	580	7	+	Oryza sativa	cis-regulatory element involved in endosperm expression
LSNBS_D12	ABRE3a	TACGTG	711	6	+	Zea mays
LSNBS_D12	ARE	AAACCA	414	6	+	Zea mays	cis-acting regulatory element essential for the anaerobic induction
LSNBS_D12	ARE	AAACCA	470	6	+	Zea mays	cis-acting regulatory element essential for the anaerobic induction
LSNBS_D12	ARE	AAACCA	744	6	+	Zea mays	cis-acting regulatory element essential for the anaerobic induction
LSNBS_D12	ARE	AAACCA	761	6	+	Zea mays	cis-acting regulatory element essential for the anaerobic induction
LSNBS_D12	MYC	CATGTG	338	6	-	Arabidopsis thaliana
LSNBS_D12	MYC	CATGTG	585	6	-	Arabidopsis thaliana
LSNBS_D12	MYC	CATTTG	765	6	+	Arabidopsis thaliana
LSNBS_D12	AT-rich element	ATAGAAATCAA	105	10	+	Glycine max	binding site of AT-rich DNA binding protein (ATBP-1)
LSNBS_D12	MYB-like sequence	TAACCA	620	6	+	Arabidopsis thaliana
LSNBS_D12	MYB	CAACAG	430	6	-	Arabidopsis thaliana
LSNBS_D12	MYB	TAACCA	620	6	+	Arabidopsis thaliana
LSNBS_D12	MYB	CAACCA	737	6	+	Arabidopsis thaliana
LSNBS_D12	MYB	CAACCA	856	6	-	Arabidopsis thaliana
LSNBS_D12	ERE	ATTTCATA	362	8	-	Nicotiana glutinos
LSNBS_D12	HD-Zip-1	CAAT(A/T)ATTG	972	8.5	-	Arabidopsis thaliana	element involved in differentiation of the palisade mesophyll cells
LSNBS_D12	TCT-motif	TCTTAC	729	6	+	Arabidopsis thaliana	part of a light responsive element
LSNBS_D12	ABRE	ACGTG	712	5	+	Arabidopsis thaliana	cis-acting element involved in the abscisic acid responsiveness
LSNBS_D12	TCA	TCATCTTCAT	86	9	+	Pisum sativum
LSNBS_D12	TCA	TCATCTTCAT	89	9	+	Pisum sativum
LSNBS_D12	TCA	TCATCTTCAT	1170	9	+	Pisum sativum
LSNBS_D12	TCA	TCATCTTCAT	1259	9	+	Pisum sativum
LSNBS_D12	Myb	CAACTG	812	6	-	Arabidopsis thaliana
LSNBS_D12	ABRE4	CACGTA	711	6	-	Zea mays
LSNBS_D12	Myc	TCTCTTA	940	7	-	Arabidopsis thaliana
LSNBS_D12	GT1-motif	GGTTAAT	618	7	-	Avena sativa	light responsive element
LSNBS_D12	GT1-motif	GGTTAA	619	6	-	Arabidopsis thaliana	light responsive element
LSNBS_D12	MBS	CAACTG	812	6	-	Arabidopsis thaliana	MYB binding site involved in drought-inducibility
LSNBS_D12	CAAT-box	CAAT	129	4	+	Nicotiana glutinosa
LSNBS_D12	CAAT-box	CAAT	210	4	+	Nicotiana glutinosa
LSNBS_D12	CAAT-box	CAAT	258	4	+	Nicotiana glutinosa
LSNBS_D12	CAAT-box	CAAT	275	4	+	Nicotiana glutinosa
LSNBS_D12	CAAT-box	CAAT	299	4	-	Nicotiana glutinosa
LSNBS_D12	CAAT-box	CAAAT	320	5	-	Pisum sativum	common cis-acting element in promoter and enhancer regions
LSNBS_D12	CAAT-box	CCAAT	403	5	+	Arabidopsis thaliana	common cis-acting element in promoter and enhancer regions
LSNBS_D12	CAAT-box	CAAT	404	4	+	Nicotiana glutinosa
LSNBS_D12	CAAT-box	CAAT	455	4	-	Nicotiana glutinosa
LSNBS_D12	CAAT-box	CAAT	506	4	+	Nicotiana glutinosa
LSNBS_D12	CAAT-box	CCAAT	529	5	+	Arabidopsis thaliana	common cis-acting element in promoter and enhancer regions
LSNBS_D12	CAAT-box	CAAT	530	4	+	Nicotiana glutinosa
LSNBS_D12	CAAT-box	CAAT	635	4	-	Nicotiana glutinosa
LSNBS_D12	CAAT-box	CAAAT	667	5	+	Pisum sativum	common cis-acting element in promoter and enhancer regions
LSNBS_D12	CAAT-box	CAAAT	702	5	-	Pisum sativum	common cis-acting element in promoter and enhancer regions
LSNBS_D12	CAAT-box	CAAAT	766	5	-	Pisum sativum	common cis-acting element in promoter and enhancer regions
LSNBS_D12	CAAT-box	CAAT	803	4	-	Nicotiana glutinosa
LSNBS_D12	CAAT-box	CAAAT	828	5	+	Pisum sativum	common cis-acting element in promoter and enhancer regions
LSNBS_D12	CAAT-box	CCAAT	838	5	-	Arabidopsis thaliana	common cis-acting element in promoter and enhancer regions
LSNBS_D12	CAAT-box	CAAT	889	4	+	Nicotiana glutinosa
LSNBS_D12	CAAT-box	CCAAT	923	5	-	Arabidopsis thaliana	common cis-acting element in promoter and enhancer regions
LSNBS_D12	CAAT-box	CAAT	972	4	+	Nicotiana glutinosa
LSNBS_D12	CAAT-box	CCAAT	977	5	-	Arabidopsis thaliana	common cis-acting element in promoter and enhancer regions
LSNBS_D12	CAAT-box	CAAT	998	4	+	Nicotiana glutinosa
LSNBS_D12	CAAT-box	CCAAT	1126	5	-	Arabidopsis thaliana	common cis-acting element in promoter and enhancer regions
LSNBS_D12	CAAT-box	CAAAT	1133	5	-	Pisum sativum	common cis-acting element in promoter and enhancer regions
LSNBS_D12	CAAT-box	CAAT	1152	4	+	Nicotiana glutinosa
LSNBS_D12	CAAT-box	CAAAT	1205	5	-	Pisum sativum	common cis-acting element in promoter and enhancer regions
LSNBS_D12	CAAT-box	CAAT	1299	4	-	Nicotiana glutinosa
LSNBS_D12	CAAT-box	CAAT	1304	4	+	Nicotiana glutinosa
LSNBS_D12	CAAT-box	CAAT	1308	4	-	Nicotiana glutinosa
LSNBS_D12	CAAT-box	CAAT	1356	4	-	Nicotiana glutinosa
LSNBS_D12	CAAT-box	CAAT	1467	4	-	Nicotiana glutinosa
LSNBS_D12	G-box	TACGTG	711	6	+	Arabidopsis thaliana	cis-acting regulatory element involved in light responsiveness
LSNBS_D120	AT-rich sequence	TAAAATACT	573	9	+	Pisum sativum	element for maximal elicitor-mediated activation (2copies)
LSNBS_D120	MYB-like sequence	TAACCA	1119	6	-	Arabidopsis thaliana
LSNBS_D120	CARE	CAACTCAC	219	8	-	Oryza sativa
LSNBS_D120	MYB	TAACCA	1119	6	-	Arabidopsis thaliana
LSNBS_D120	ERE	ATTTTAAA	312	8	+	Nicotiana glutinos
LSNBS_D120	ERE	ATTTTAAA	571	8	-	Nicotiana glutinos
LSNBS_D120	ERE	ATTTTAAA	585	8	+	Nicotiana glutinos
LSNBS_D120	ERE	ATTTTAAA	628	8	-	Nicotiana glutinos
LSNBS_D120	ERE	ATTTTAAA	672	8	+	Nicotiana glutinos
LSNBS_D120	ERE	ATTTTAAA	935	8	-	Nicotiana glutinos
LSNBS_D120	ERE	ATTTTAAA	1023	8	+	Nicotiana glutinos
LSNBS_D120	LAMP-element	CTTTATCA	511	8	+	Pisum sativum	part of a light responsive element
LSNBS_D120	ARE	AAACCA	1426	6	-	Zea mays	cis-acting regulatory element essential for the anaerobic induction
LSNBS_D120	MYC	CAATTG	1171	6	-	Arabidopsis thaliana
LSNBS_D120	GCN4_motif	TGAGTCA	1481	7	+	Oryza sativa	cis-regulatory element involved in endosperm expression
LSNBS_D120	G-Box	CACGTT	229	6	+	Pisum sativum	cis-acting regulatory element involved in light responsiveness
LSNBS_D120	MBS	CAACTG	146	6	-	Arabidopsis thaliana	MYB binding site involved in drought-inducibility
LSNBS_D120	MBS	CAACTG	303	6	-	Arabidopsis thaliana	MYB binding site involved in drought-inducibility
LSNBS_D120	TCA	TCATCTTCAT	1324	9	+	Pisum sativum
LSNBS_D120	Myb	CAACTG	146	6	-	Arabidopsis thaliana
LSNBS_D120	Myb	CAACTG	303	6	-	Arabidopsis thaliana
LSNBS_D120	STRE	AGGGG	1030	5	+	Arabidopsis thaliana
LSNBS_D120	CAAT-box	CAAT	52	4	-	Nicotiana glutinosa
LSNBS_D120	CAAT-box	CCAAT	64	5	-	Arabidopsis thaliana	common cis-acting element in promoter and enhancer regions
LSNBS_D120	CAAT-box	CAAT	130	4	-	Nicotiana glutinosa
LSNBS_D120	CAAT-box	CAAAT	190	5	+	Pisum sativum	common cis-acting element in promoter and enhancer regions
LSNBS_D120	CAAT-box	CAAAT	320	5	+	Pisum sativum	common cis-acting element in promoter and enhancer regions
LSNBS_D120	CAAT-box	CAAT	435	4	-	Nicotiana glutinosa
LSNBS_D120	CAAT-box	CAAT	464	4	-	Nicotiana glutinosa
LSNBS_D120	CAAT-box	CAAAT	468	5	+	Pisum sativum	common cis-acting element in promoter and enhancer regions
LSNBS_D120	CAAT-box	CAAT	491	4	-	Nicotiana glutinosa
LSNBS_D120	CAAT-box	CAAT	499	4	-	Nicotiana glutinosa
LSNBS_D120	CAAT-box	CAAT	605	4	-	Nicotiana glutinosa
LSNBS_D120	CAAT-box	CAAT	647	4	+	Nicotiana glutinosa
LSNBS_D120	CAAT-box	CCAAT	687	5	+	Arabidopsis thaliana	common cis-acting element in promoter and enhancer regions
LSNBS_D120	CAAT-box	CAAT	688	4	+	Nicotiana glutinosa
LSNBS_D120	CAAT-box	CAAT	770	4	-	Nicotiana glutinosa
LSNBS_D120	CAAT-box	CAAT	812	4	+	Nicotiana glutinosa
LSNBS_D120	CAAT-box	CCAAT	964	5	-	Arabidopsis thaliana	common cis-acting element in promoter and enhancer regions
LSNBS_D120	CAAT-box	CCAAT	1005	5	-	Arabidopsis thaliana	common cis-acting element in promoter and enhancer regions
LSNBS_D120	CAAT-box	CCAAT	1044	5	-	Arabidopsis thaliana	common cis-acting element in promoter and enhancer regions
LSNBS_D120	CAAT-box	CAAT	1171	4	+	Nicotiana glutinosa
LSNBS_D120	CAAT-box	CAAT	1173	4	-	Nicotiana glutinosa
LSNBS_D120	CAAT-box	CAAT	1199	4	-	Nicotiana glutinosa
LSNBS_D120	CAAT-box	CAAT	1239	4	-	Nicotiana glutinosa
LSNBS_D120	CAAT-box	CAAT	1265	4	-	Nicotiana glutinosa
LSNBS_D120	CAAT-box	CAAT	1297	4	-	Nicotiana glutinosa
LSNBS_D120	CAAT-box	CAAAT	1314	5	-	Pisum sativum	common cis-acting element in promoter and enhancer regions
LSNBS_D120	CAAT-box	CAAT	1363	4	+	Nicotiana glutinosa
LSNBS_D120	CAAT-box	CAAT	1375	4	+	Nicotiana glutinosa
LSNBS_D120	CAAT-box	CAAT	1474	4	+	Nicotiana glutinosa
LSNBS_D120	W_box	TTGACC	149	6	+	Arabidopsis thaliana
LSNBS_D120	W_box	TTGACC	306	6	+	Arabidopsis thaliana
LSNBS_D120	TCA-element	CCATCTTTTT	454	9	+	Nicotiana tabacum	cis-acting element involved in salicylic acid responsiveness
LSNBS_D120	TATA	TATAAAAT	754	8	+	Arabidopsis thaliana
LSNBS_D120	Box_4	ATTAAT	391	6	+	Petroselinum crispum	part of a conserved DNA module involved in light responsiveness
LSNBS_D120	Box_4	ATTAAT	544	6	+	Petroselinum crispum	part of a conserved DNA module involved in light responsiveness
LSNBS_D120	Box_4	ATTAAT	720	6	+	Petroselinum crispum	part of a conserved DNA module involved in light responsiveness
LSNBS_D120	Box_4	ATTAAT	820	6	-	Petroselinum crispum	part of a conserved DNA module involved in light responsiveness
LSNBS_D120	Box_4	ATTAAT	873	6	-	Petroselinum crispum	part of a conserved DNA module involved in light responsiveness
LSNBS_D120	Box_4	ATTAAT	886	6	-	Petroselinum crispum	part of a conserved DNA module involved in light responsiveness
LSNBS_D120	Box_4	ATTAAT	1332	6	-	Petroselinum crispum	part of a conserved DNA module involved in light responsiveness
LSNBS_D120	ABRE	ACGTG	229	5	-	Arabidopsis thaliana	cis-acting element involved in the abscisic acid responsiveness
LSNBS_D122	as-1	TGACG	46	5	-	Arabidopsis thaliana
LSNBS_D122	chs-CMA1a	TTACTTAA	1038	8	-	Daucus carota	part of a light responsive element
LSNBS_D122	TC-rich repeats	GTTTTCTTAC	521	9	+	Nicotiana tabacum	cis-acting element involved in defense and stress responsiveness
LSNBS_D122	CGTCA-motif	CGTCA	46	5	+	Hordeum vulgare	cis-acting regulatory element involved in the MeJA-responsiveness
LSNBS_D122	AAGAA-motif	gGTAAAGAAA	174	10	-	Avena sativa
LSNBS_D122	AAGAA-motif	gGTAAAGAAA	399	9	-	Avena sativa
LSNBS_D122	AAGAA-motif	GAAAGAA	1312	7	-	Avena sativa
LSNBS_D122	MYC	CATGTG	255	6	+	Arabidopsis thaliana
LSNBS_D122	ARE	AAACCA	330	6	+	Zea mays	cis-acting regulatory element essential for the anaerobic induction
LSNBS_D122	ARE	AAACCA	865	6	+	Zea mays	cis-acting regulatory element essential for the anaerobic induction
LSNBS_D122	ARE	AAACCA	1044	6	+	Zea mays	cis-acting regulatory element essential for the anaerobic induction
LSNBS_D122	MYB	TAACCA	618	6	+	Arabidopsis thaliana
LSNBS_D122	MYB	CAACCA	894	6	+	Arabidopsis thaliana
LSNBS_D122	MYB	CAACCA	1447	6	+	Arabidopsis thaliana
LSNBS_D122	MYB-like sequence	TAACCA	618	6	+	Arabidopsis thaliana
LSNBS_D122	re2f-1	GCGGGAAA	1284	8	-	Oryza sativa
LSNBS_D122	Box_4	ATTAAT	1217	6	-	Petroselinum crispum	part of a conserved DNA module involved in light responsiveness
LSNBS_D122	TGACG-motif	TGACG	46	5	-	Hordeum vulgare	cis-acting regulatory element involved in the MeJA-responsiveness
LSNBS_D122	TCCC-motif	TCTCCCT	689	7	+	Spinacia oleracea	part of a light responsive element
LSNBS_D122	CAT-box	GCCACT	80	6	+	Arabidopsis thaliana	cis-acting regulatory element related to meristem expression
LSNBS_D122	chs-CMA2a	TCACTTGA	366	8	+	Petroselinum crispum	part of a light responsive element
LSNBS_D122	TCT-motif	TCTTAC	525	6	+	Arabidopsis thaliana	part of a light responsive element
LSNBS_D122	TCT-motif	TCTTAC	798	6	+	Arabidopsis thaliana	part of a light responsive element
LSNBS_D122	ACA-motif	AATCACAACCATA	889	12	+	Arabidopsis thaliana	part of gapA in (gapA-CMA1) involved with light responsiveness
LSNBS_D122	Myb	TAACTG	1360	6	+	Arabidopsis thaliana
LSNBS_D122	TCA	TCATCTTCAT	344	9	+	Pisum sativum
LSNBS_D122	GT1-motif	GGTTAA	617	6	-	Arabidopsis thaliana	light responsive element
LSNBS_D122	TATA	TATAAAAT	1195	8	-	Arabidopsis thaliana
LSNBS_D122	STRE	AGGGG	789	5	-	Arabidopsis thaliana
LSNBS_D122	W_box	TTGACC	1365	6	-	Arabidopsis thaliana
LSNBS_D122	CAAT-box	CAAAT	4	5	-	Pisum sativum	common cis-acting element in promoter and enhancer regions
LSNBS_D122	CAAT-box	CAAT	53	4	+	Nicotiana glutinosa
LSNBS_D122	CAAT-box	CAAT	119	4	+	Nicotiana glutinosa
LSNBS_D122	CAAT-box	CAAT	168	4	+	Nicotiana glutinosa
LSNBS_D122	CAAT-box	CAAT	200	4	+	Nicotiana glutinosa
LSNBS_D122	CAAT-box	CAAT	286	4	-	Nicotiana glutinosa
LSNBS_D122	CAAT-box	CAAAT	376	5	+	Pisum sativum	common cis-acting element in promoter and enhancer regions
LSNBS_D122	CAAT-box	CCAAT	440	5	-	Arabidopsis thaliana	common cis-acting element in promoter and enhancer regions
LSNBS_D122	CAAT-box	CAAT	519	4	+	Nicotiana glutinosa
LSNBS_D122	CAAT-box	CAAAT	661	5	-	Pisum sativum	common cis-acting element in promoter and enhancer regions
LSNBS_D122	CAAT-box	CAAAT	736	5	+	Pisum sativum	common cis-acting element in promoter and enhancer regions
LSNBS_D122	CAAT-box	CAAT	824	4	-	Nicotiana glutinosa
LSNBS_D122	CAAT-box	CAAT	907	4	+	Nicotiana glutinosa
LSNBS_D122	CAAT-box	CAAT	969	4	-	Nicotiana glutinosa
LSNBS_D122	CAAT-box	CAAT	1065	4	+	Nicotiana glutinosa
LSNBS_D122	CAAT-box	CAAT	1089	4	+	Nicotiana glutinosa
LSNBS_D122	CAAT-box	CAAAT	1091	5	-	Pisum sativum	common cis-acting element in promoter and enhancer regions
LSNBS_D122	CAAT-box	CAAT	1234	4	+	Nicotiana glutinosa
LSNBS_D122	CAAT-box	CAAT	1257	4	+	Nicotiana glutinosa
LSNBS_D122	CAAT-box	CAAT	1299	4	-	Nicotiana glutinosa
LSNBS_D122	CAAT-box	CAAAT	1412	5	+	Pisum sativum	common cis-acting element in promoter and enhancer regions
LSNBS_D122	CAAT-box	CAAT	1418	4	-	Nicotiana glutinosa
LSNBS_D122	CAAT-box	CCAAT	1450	5	+	Arabidopsis thaliana	common cis-acting element in promoter and enhancer regions
LSNBS_D122	CAAT-box	CAAT	1451	4	+	Nicotiana glutinosa
LSNBS_D126	as-1	TGACG	58	5	-	Arabidopsis thaliana
LSNBS_D126	as-1	TGACG	178	5	-	Arabidopsis thaliana
LSNBS_D126	as-1	TGACG	1035	5	+	Arabidopsis thaliana
LSNBS_D126	as-1	TGACG	1215	5	-	Arabidopsis thaliana
LSNBS_D126	ERE	ATTTTAAA	1276	8	-	Nicotiana glutinos
LSNBS_D126	MYB	CAACCA	537	6	+	Arabidopsis thaliana
LSNBS_D126	MYB	CAACCA	689	6	+	Arabidopsis thaliana
LSNBS_D126	MYB	TAACCA	797	6	-	Arabidopsis thaliana
LSNBS_D126	MYB	TAACCA	818	6	-	Arabidopsis thaliana
LSNBS_D126	MYB	CAACCA	1134	6	-	Arabidopsis thaliana
LSNBS_D126	MYB	TAACCA	1403	6	-	Arabidopsis thaliana
LSNBS_D126	MYB-like sequence	TAACCA	797	6	-	Arabidopsis thaliana
LSNBS_D126	MYB-like sequence	TAACCA	818	6	-	Arabidopsis thaliana
LSNBS_D126	MYB-like sequence	TAACCA	1403	6	-	Arabidopsis thaliana
LSNBS_D126	ARE	AAACCA	855	6	+	Zea mays	cis-acting regulatory element essential for the anaerobic induction
LSNBS_D126	ARE	AAACCA	1372	6	-	Zea mays	cis-acting regulatory element essential for the anaerobic induction
LSNBS_D126	ARE	AAACCA	1437	6	+	Zea mays	cis-acting regulatory element essential for the anaerobic induction
LSNBS_D126	MYC	CATTTG	403	6	-	Arabidopsis thaliana
LSNBS_D126	MYC	CATTTG	599	6	-	Arabidopsis thaliana
LSNBS_D126	MYC	CATTTG	885	6	+	Arabidopsis thaliana
LSNBS_D126	MYC	CAATTG	1171	6	-	Arabidopsis thaliana
LSNBS_D126	MYC	CATTTG	1446	6	-	Arabidopsis thaliana
LSNBS_D126	CGTCA-motif	CGTCA	58	5	+	Hordeum vulgare	cis-acting regulatory element involved in the MeJA-responsiveness
LSNBS_D126	CGTCA-motif	CGTCA	178	5	+	Hordeum vulgare	cis-acting regulatory element involved in the MeJA-responsiveness
LSNBS_D126	CGTCA-motif	CGTCA	1035	5	-	Hordeum vulgare	cis-acting regulatory element involved in the MeJA-responsiveness
LSNBS_D126	CGTCA-motif	CGTCA	1215	5	+	Hordeum vulgare	cis-acting regulatory element involved in the MeJA-responsiveness
LSNBS_D126	ABRE	ACGTG	176	5	-	Arabidopsis thaliana	cis-acting element involved in the abscisic acid responsiveness
LSNBS_D126	ABRE	ACGTG	1166	5	+	Arabidopsis thaliana	cis-acting element involved in the abscisic acid responsiveness
LSNBS_D126	ABRE	ACGTG	1248	5	+	Arabidopsis thaliana	cis-acting element involved in the abscisic acid responsiveness
LSNBS_D126	ABRE	ACGTG	1417	5	+	Arabidopsis thaliana	cis-acting element involved in the abscisic acid responsiveness
LSNBS_D126	AuxRR-core	GGTCCAT	1144	7	+	Nicotiana tabacum	cis-acting regulatory element involved in auxin responsiveness
LSNBS_D126	Box_4	ATTAAT	701	6	+	Petroselinum crispum	part of a conserved DNA module involved in light responsiveness
LSNBS_D126	Box_4	ATTAAT	802	6	-	Petroselinum crispum	part of a conserved DNA module involved in light responsiveness
LSNBS_D126	TGACG-motif	TGACG	58	5	-	Hordeum vulgare	cis-acting regulatory element involved in the MeJA-responsiveness
LSNBS_D126	TGACG-motif	TGACG	178	5	-	Hordeum vulgare	cis-acting regulatory element involved in the MeJA-responsiveness
LSNBS_D126	TGACG-motif	TGACG	1035	5	+	Hordeum vulgare	cis-acting regulatory element involved in the MeJA-responsiveness
LSNBS_D126	TGACG-motif	TGACG	1215	5	-	Hordeum vulgare	cis-acting regulatory element involved in the MeJA-responsiveness
LSNBS_D126	CAAT-box	CAAT	4	4	+	Nicotiana glutinosa
LSNBS_D126	CAAT-box	CAAT	13	4	+	Nicotiana glutinosa
LSNBS_D126	CAAT-box	CAAT	28	4	+	Nicotiana glutinosa
LSNBS_D126	CAAT-box	CAAT	104	4	-	Nicotiana glutinosa
LSNBS_D126	CAAT-box	CCAAT	194	5	-	Arabidopsis thaliana	common cis-acting element in promoter and enhancer regions
LSNBS_D126	CAAT-box	CAAT	225	4	-	Nicotiana glutinosa
LSNBS_D126	CAAT-box	CAAT	398	4	+	Nicotiana glutinosa
LSNBS_D126	CAAT-box	CAAAT	403	5	+	Pisum sativum	common cis-acting element in promoter and enhancer regions
LSNBS_D126	CAAT-box	CAAT	415	4	+	Nicotiana glutinosa
LSNBS_D126	CAAT-box	CAAT	450	4	+	Nicotiana glutinosa
LSNBS_D126	CAAT-box	CAAT	570	4	+	Nicotiana glutinosa
LSNBS_D126	CAAT-box	CAAT	594	4	+	Nicotiana glutinosa
LSNBS_D126	CAAT-box	CAAAT	599	5	+	Pisum sativum	common cis-acting element in promoter and enhancer regions
LSNBS_D126	CAAT-box	CAAT	611	4	+	Nicotiana glutinosa
LSNBS_D126	CAAT-box	CAAT	679	4	-	Nicotiana glutinosa
LSNBS_D126	CAAT-box	CAAAT	767	5	+	Pisum sativum	common cis-acting element in promoter and enhancer regions
LSNBS_D126	CAAT-box	CAAT	813	4	-	Nicotiana glutinosa
LSNBS_D126	CAAT-box	CAAT	831	4	-	Nicotiana glutinosa
LSNBS_D126	CAAT-box	CAAAT	886	5	-	Pisum sativum	common cis-acting element in promoter and enhancer regions
LSNBS_D126	CAAT-box	CAAT	924	4	+	Nicotiana glutinosa
LSNBS_D126	CAAT-box	CAAT	1033	4	-	Nicotiana glutinosa
LSNBS_D126	CAAT-box	CAAT	1067	4	-	Nicotiana glutinosa
LSNBS_D126	CAAT-box	CAAT	1171	4	+	Nicotiana glutinosa
LSNBS_D126	CAAT-box	CAAT	1173	4	-	Nicotiana glutinosa
LSNBS_D126	CAAT-box	CAAT	1190	4	-	Nicotiana glutinosa
LSNBS_D126	CAAT-box	CCAAT	1440	5	+	Arabidopsis thaliana	common cis-acting element in promoter and enhancer regions
LSNBS_D126	CAAT-box	CAAT	1441	4	+	Nicotiana glutinosa
LSNBS_D126	CAAT-box	CAAAT	1446	5	+	Pisum sativum	common cis-acting element in promoter and enhancer regions
LSNBS_D126	STRE	AGGGG	737	5	+	Arabidopsis thaliana
LSNBS_D126	STRE	AGGGG	753	5	+	Arabidopsis thaliana
LSNBS_D126	G-box	CACGTC	176	6	+	Zea mays	cis-acting regulatory element involved in light responsiveness
LSNBS_D126	G-box	CACGTC	1247	6	-	Zea mays	cis-acting regulatory element involved in light responsiveness
LSNBS_D126	G-box	CACGTC	1416	6	-	Zea mays	cis-acting regulatory element involved in light responsiveness
LSNBS_D126	G-Box	CACGTT	1165	6	-	Pisum sativum	cis-acting regulatory element involved in light responsiveness
LSNBS_D126	GT1-motif	GGTTAA	185	6	+	Arabidopsis thaliana	light responsive element
LSNBS_D126	GT1-motif	GGTTAA	819	6	+	Arabidopsis thaliana	light responsive element
LSNBS_D126	GT1-motif	GGTTAA	872	6	-	Arabidopsis thaliana	light responsive element
LSNBS_D126	GT1-motif	GGTTAAT	1404	7	+	Avena sativa	light responsive element
LSNBS_D126	TCA	TCATCTTCAT	211	9	-	Pisum sativum
LSNBS_D126	Myc	TCTCTTA	65	7	+	Arabidopsis thaliana
LSNBS_D127	AAGAA-motif	GAAAGAA	503	7	+	Avena sativa
LSNBS_D127	CGTCA-motif	CGTCA	52	5	-	Hordeum vulgare	cis-acting regulatory element involved in the MeJA-responsiveness
LSNBS_D127	CGTCA-motif	CGTCA	1411	5	-	Hordeum vulgare	cis-acting regulatory element involved in the MeJA-responsiveness
LSNBS_D127	TGA-element	AACGAC	22	6	-	Brassica oleracea	auxin-responsive element
LSNBS_D127	ARE	AAACCA	763	6	-	Zea mays	cis-acting regulatory element essential for the anaerobic induction
LSNBS_D127	MYC	CATGTG	750	6	-	Arabidopsis thaliana
LSNBS_D127	MYC	CATGTG	936	6	+	Arabidopsis thaliana
LSNBS_D127	MYC	CATTTG	956	6	-	Arabidopsis thaliana
LSNBS_D127	MYC	CATTTG	965	6	+	Arabidopsis thaliana
LSNBS_D127	MYB-like sequence	TAACCA	655	6	-	Arabidopsis thaliana
LSNBS_D127	MYB	TAACCA	655	6	-	Arabidopsis thaliana
LSNBS_D127	MYB	CAACAG	1394	6	-	Arabidopsis thaliana
LSNBS_D127	ERE	ATTTTAAA	1479	8	+	Nicotiana glutinos
LSNBS_D127	Box-II	TGGTAATAA	1345	9	+	Solanum tuberosum	part of a light responsive element
LSNBS_D127	Myb-binding site	CAACAG	1394	6	-	Nicotiana tabacum
LSNBS_D127	as-1	TGACG	52	5	+	Arabidopsis thaliana
LSNBS_D127	as-1	TGACG	1411	5	+	Arabidopsis thaliana
LSNBS_D127	MYB recognition site	CCGTTG	242	6	+	Arabidopsis thaliana
LSNBS_D127	MYB recognition site	CCGTTG	436	6	+	Arabidopsis thaliana
LSNBS_D127	MYB recognition site	CCGTTG	587	6	+	Arabidopsis thaliana
LSNBS_D127	P-box	CCTTTTG	190	7	+	Oryza sativa	gibberellin-responsive element
LSNBS_D127	MRE	AACCTAA	112	7	-	Petroselinum crispum	MYB binding site involved in light responsiveness
LSNBS_D127	MRE	AACCTAA	988	7	+	Petroselinum crispum	MYB binding site involved in light responsiveness
LSNBS_D127	GCN4_motif	TGAGTCA	1107	7	+	Oryza sativa	cis-regulatory element involved in endosperm expression
LSNBS_D127	TCA	TCATCTTCAT	903	9	+	Pisum sativum
LSNBS_D127	Myc	TCTCTTA	1073	7	+	Arabidopsis thaliana
LSNBS_D127	Myc	TCTCTTA	1116	7	+	Arabidopsis thaliana
LSNBS_D127	G-Box	CACGTT	1152	6	-	Pisum sativum	cis-acting regulatory element involved in light responsiveness
LSNBS_D127	CCAAT-box	CAACGG	242	6	-	Hordeum vulgare	MYBHv1 binding site
LSNBS_D127	CCAAT-box	CAACGG	436	6	-	Hordeum vulgare	MYBHv1 binding site
LSNBS_D127	CCAAT-box	CAACGG	587	6	-	Hordeum vulgare	MYBHv1 binding site
LSNBS_D127	TATA	TATAAAAT	136	8	+	Arabidopsis thaliana
LSNBS_D127	O2-site	GTTGACGTGA	554	9	-	Zea mays	cis-acting regulatory element involved in zein metabolism regulation
LSNBS_D127	GARE-motif	TCTGTTG	1393	7	+	Brassica oleracea	gibberellin-responsive element
LSNBS_D127	CAAT-box	CAAT	68	4	+	Nicotiana glutinosa
LSNBS_D127	CAAT-box	CAAT	95	4	+	Nicotiana glutinosa
LSNBS_D127	CAAT-box	CAAT	99	4	-	Nicotiana glutinosa
LSNBS_D127	CAAT-box	CAAAT	228	5	-	Pisum sativum	common cis-acting element in promoter and enhancer regions
LSNBS_D127	CAAT-box	CAAT	252	4	-	Nicotiana glutinosa
LSNBS_D127	CAAT-box	TGCCAAC	255	7	-	Petunia hybrida	common cis-acting element in promoter and enhancer regions
LSNBS_D127	CAAT-box	CAAT	344	4	+	Nicotiana glutinosa
LSNBS_D127	CAAT-box	CAAT	375	4	+	Nicotiana glutinosa
LSNBS_D127	CAAT-box	CAAAT	483	5	-	Pisum sativum	common cis-acting element in promoter and enhancer regions
LSNBS_D127	CAAT-box	CAAT	563	4	+	Nicotiana glutinosa
LSNBS_D127	CAAT-box	CAAT	720	4	-	Nicotiana glutinosa
LSNBS_D127	CAAT-box	CAAT	791	4	-	Nicotiana glutinosa
LSNBS_D127	CAAT-box	CAAT	913	4	-	Nicotiana glutinosa
LSNBS_D127	CAAT-box	CAAT	926	4	-	Nicotiana glutinosa
LSNBS_D127	CAAT-box	CAAT	944	4	-	Nicotiana glutinosa
LSNBS_D127	CAAT-box	CAAAT	956	5	+	Pisum sativum	common cis-acting element in promoter and enhancer regions
LSNBS_D127	CAAT-box	CAAAT	966	5	-	Pisum sativum	common cis-acting element in promoter and enhancer regions
LSNBS_D127	CAAT-box	CAAT	978	4	+	Nicotiana glutinosa
LSNBS_D127	CAAT-box	CAAT	997	4	+	Nicotiana glutinosa
LSNBS_D127	CAAT-box	CAAAT	1048	5	+	Pisum sativum	common cis-acting element in promoter and enhancer regions
LSNBS_D127	CAAT-box	CAAT	1053	4	-	Nicotiana glutinosa
LSNBS_D127	CAAT-box	CAAT	1061	4	-	Nicotiana glutinosa
LSNBS_D127	CAAT-box	CAAAT	1435	5	-	Pisum sativum	common cis-acting element in promoter and enhancer regions
LSNBS_D127	CAAT-box	CAAT	1471	4	-	Nicotiana glutinosa
LSNBS_D127	CAAT-box	CAAT	1477	4	+	Nicotiana glutinosa
LSNBS_D127	STRE	AGGGG	820	5	-	Arabidopsis thaliana
LSNBS_D127	TCA-element	CCATCTTTTT	1261	9	+	Nicotiana tabacum	cis-acting element involved in salicylic acid responsiveness
LSNBS_D127	G-box	tcCACGTGTCACT	1150	12	+	Glycine max	cis-acting regulatory element involved in light responsiveness
LSNBS_D127	G-box	CACGAC	1365	6	-	Zea mays	cis-acting regulatory element involved in light responsiveness
LSNBS_D127	I-box	AGATAAGG	398	8	+	Triticum aestivum	part of a light responsive element
LSNBS_D127	TGACG-motif	TGACG	52	5	+	Hordeum vulgare	cis-acting regulatory element involved in the MeJA-responsiveness
LSNBS_D127	TGACG-motif	TGACG	1411	5	+	Hordeum vulgare	cis-acting regulatory element involved in the MeJA-responsiveness
LSNBS_D127	Box_4	ATTAAT	639	6	+	Petroselinum crispum	part of a conserved DNA module involved in light responsiveness
LSNBS_D127	TCT-motif	TCTTAC	879	6	-	Arabidopsis thaliana	part of a light responsive element
LSNBS_D127	ABRE	GCAACGTGTC	1150	9	+	Hordeum vulgare	cis-acting element involved in the abscisic acid responsiveness
LSNBS_D127	ABRE	ACGTG	1153	5	+	Arabidopsis thaliana	cis-acting element involved in the abscisic acid responsiveness
LSNBS_D128	AAGAA-motif	GAAAGAA	1286	7	+	Avena sativa
LSNBS_D128	MYC	CATTTG	636	6	+	Arabidopsis thaliana
LSNBS_D128	MYC	CATGTG	646	6	-	Arabidopsis thaliana
LSNBS_D128	MYC	CATGTG	696	6	+	Arabidopsis thaliana
LSNBS_D128	ARE	AAACCA	801	6	+	Zea mays	cis-acting regulatory element essential for the anaerobic induction
LSNBS_D128	ARE	AAACCA	815	6	+	Zea mays	cis-acting regulatory element essential for the anaerobic induction
LSNBS_D128	ARE	AAACCA	967	6	+	Zea mays	cis-acting regulatory element essential for the anaerobic induction
LSNBS_D128	MYB	CAACCA	783	6	+	Arabidopsis thaliana
LSNBS_D128	MYB	CAACAG	833	6	-	Arabidopsis thaliana
LSNBS_D128	MYB	CAACCA	1185	6	+	Arabidopsis thaliana
LSNBS_D128	MYB	TAACCA	1412	6	-	Arabidopsis thaliana
LSNBS_D128	ERE	ATTTTAAA	1005	8	-	Nicotiana glutinos
LSNBS_D128	MYB-like sequence	TAACCA	1412	6	-	Arabidopsis thaliana
LSNBS_D128	WRE3	CCACCT	678	6	+	Pisum sativum
LSNBS_D128	Myb-binding site	CAACAG	833	6	-	Nicotiana tabacum
LSNBS_D128	P-box	CCTTTTG	971	7	-	Oryza sativa	gibberellin-responsive element
LSNBS_D128	ABRE3a	TACGTG	1211	6	-	Zea mays
LSNBS_D128	ABRE3a	TACGTG	1408	6	+	Zea mays
LSNBS_D128	GCN4_motif	TGAGTCA	1305	7	-	Oryza sativa	cis-regulatory element involved in endosperm expression
LSNBS_D128	ABRE4	CACGTA	1211	6	+	Zea mays
LSNBS_D128	ABRE4	CACGTA	1408	6	-	Zea mays
LSNBS_D128	Myb	CAACTG	120	6	+	Arabidopsis thaliana
LSNBS_D128	Myc	TCTCTTA	197	7	+	Arabidopsis thaliana
LSNBS_D128	TCA	TCATCTTCAT	892	9	-	Pisum sativum
LSNBS_D128	TCA	TCATCTTCAT	1114	9	-	Pisum sativum
LSNBS_D128	MBS	CAACTG	120	6	+	Arabidopsis thaliana	MYB binding site involved in drought-inducibility
LSNBS_D128	G-Box	CACGTT	183	6	+	Pisum sativum	cis-acting regulatory element involved in light responsiveness
LSNBS_D128	ATC-motif	AGTAATCT	165	8	-	Spinacia oleracea	part of a conserved DNA module involved in light responsiveness
LSNBS_D128	G-box	TACGTG	1211	6	-	Arabidopsis thaliana	cis-acting regulatory element involved in light responsiveness
LSNBS_D128	G-box	TACGTG	1408	6	+	Arabidopsis thaliana	cis-acting regulatory element involved in light responsiveness
LSNBS_D128	CAAT-box	CAAT	141	4	+	Nicotiana glutinosa
LSNBS_D128	CAAT-box	CAAT	303	4	-	Nicotiana glutinosa
LSNBS_D128	CAAT-box	CAAT	327	4	-	Nicotiana glutinosa
LSNBS_D128	CAAT-box	CAAT	382	4	+	Nicotiana glutinosa
LSNBS_D128	CAAT-box	CAAT	453	4	+	Nicotiana glutinosa
LSNBS_D128	CAAT-box	CCAAT	458	5	-	Arabidopsis thaliana	common cis-acting element in promoter and enhancer regions
LSNBS_D128	CAAT-box	CAAT	484	4	+	Nicotiana glutinosa
LSNBS_D128	CAAT-box	CAAT	524	4	+	Nicotiana glutinosa
LSNBS_D128	CAAT-box	CAAAT	568	5	-	Pisum sativum	common cis-acting element in promoter and enhancer regions
LSNBS_D128	CAAT-box	CCAAT	631	5	-	Arabidopsis thaliana	common cis-acting element in promoter and enhancer regions
LSNBS_D128	CAAT-box	CAAAT	637	5	-	Pisum sativum	common cis-acting element in promoter and enhancer regions
LSNBS_D128	CAAT-box	CCAAT	671	5	-	Arabidopsis thaliana	common cis-acting element in promoter and enhancer regions
LSNBS_D128	CAAT-box	CAAT	684	4	+	Nicotiana glutinosa
LSNBS_D128	CAAT-box	CAAAT	703	5	+	Pisum sativum	common cis-acting element in promoter and enhancer regions
LSNBS_D128	CAAT-box	CAAAT	706	5	-	Pisum sativum	common cis-acting element in promoter and enhancer regions
LSNBS_D128	CAAT-box	CAAT	773	4	-	Nicotiana glutinosa
LSNBS_D128	CAAT-box	TGCCAAC	838	7	-	Petunia hybrida	common cis-acting element in promoter and enhancer regions
LSNBS_D128	CAAT-box	CCAAT	864	5	+	Arabidopsis thaliana	common cis-acting element in promoter and enhancer regions
LSNBS_D128	CAAT-box	CAAT	865	4	+	Nicotiana glutinosa
LSNBS_D128	CAAT-box	CCAAT	913	5	-	Arabidopsis thaliana	common cis-acting element in promoter and enhancer regions
LSNBS_D128	CAAT-box	CAAT	995	4	+	Nicotiana glutinosa
LSNBS_D128	CAAT-box	CAAT	1038	4	+	Nicotiana glutinosa
LSNBS_D128	CAAT-box	CAAAT	1111	5	+	Pisum sativum	common cis-acting element in promoter and enhancer regions
LSNBS_D128	CAAT-box	CAAT	1142	4	-	Nicotiana glutinosa
LSNBS_D128	CAAT-box	CAAAT	1156	5	-	Pisum sativum	common cis-acting element in promoter and enhancer regions
LSNBS_D128	CAAT-box	CAAT	1217	4	+	Nicotiana glutinosa
LSNBS_D128	CAAT-box	CAAT	1310	4	+	Nicotiana glutinosa
LSNBS_D128	CAAT-box	CAAT	1339	4	-	Nicotiana glutinosa
LSNBS_D128	CAAT-box	CAAT	1350	4	-	Nicotiana glutinosa
LSNBS_D128	CAAT-box	CAAAT	1357	5	+	Pisum sativum	common cis-acting element in promoter and enhancer regions
LSNBS_D128	CAAT-box	CAAT	1442	4	-	Nicotiana glutinosa
LSNBS_D128	CAAT-box	CAAAT	1458	5	-	Pisum sativum	common cis-acting element in promoter and enhancer regions
LSNBS_D128	STRE	AGGGG	272	5	-	Arabidopsis thaliana
LSNBS_D128	STRE	AGGGG	975	5	+	Arabidopsis thaliana
LSNBS_D128	Box_4	ATTAAT	526	6	+	Petroselinum crispum	part of a conserved DNA module involved in light responsiveness
LSNBS_D128	Box_4	ATTAAT	1454	6	-	Petroselinum crispum	part of a conserved DNA module involved in light responsiveness
LSNBS_D128	AP-1	TGAGTTAG	69	8	-	Arabidopsis thaliana
LSNBS_D128	AP-1	TGAGTTAG	91	8	+	Arabidopsis thaliana
LSNBS_D128	ABRE	ACGTG	183	5	-	Arabidopsis thaliana	cis-acting element involved in the abscisic acid responsiveness
LSNBS_D128	ABRE	ACGTG	1211	5	-	Arabidopsis thaliana	cis-acting element involved in the abscisic acid responsiveness
LSNBS_D128	ABRE	ACGTG	1409	5	+	Arabidopsis thaliana	cis-acting element involved in the abscisic acid responsiveness
LSNBS_D128	HD-Zip-1	CAAT(A/T)ATTG	453	8.5	+	Arabidopsis thaliana	element involved in differentiation of the palisade mesophyll cells
LSNBS_D128	WUN-motif	TAATTACTC	660	9	-	Nicotiana glutinosa
LSNBS_D129	CGTCA-motif	CGTCA	1014	5	-	Hordeum vulgare	cis-acting regulatory element involved in the MeJA-responsiveness
LSNBS_D129	AAGAA-motif	GAAAGAA	244	7	-	Avena sativa
LSNBS_D129	AAGAA-motif	gGTAAAGAAA	1375	9	-	Avena sativa
LSNBS_D129	ARE	AAACCA	186	6	-	Zea mays	cis-acting regulatory element essential for the anaerobic induction
LSNBS_D129	ARE	AAACCA	1353	6	+	Zea mays	cis-acting regulatory element essential for the anaerobic induction
LSNBS_D129	ARE	AAACCA	1371	6	-	Zea mays	cis-acting regulatory element essential for the anaerobic induction
LSNBS_D129	MYC	CATTTG	261	6	+	Arabidopsis thaliana
LSNBS_D129	MYC	CATTTG	474	6	+	Arabidopsis thaliana
LSNBS_D129	MYC	CATGTG	995	6	-	Arabidopsis thaliana
LSNBS_D129	MYC	CATTTG	1383	6	+	Arabidopsis thaliana
LSNBS_D129	MYC	CATTTG	1404	6	-	Arabidopsis thaliana
LSNBS_D129	MYC	CAATTG	1422	6	-	Arabidopsis thaliana
LSNBS_D129	MYB-like sequence	TAACCA	167	6	-	Arabidopsis thaliana
LSNBS_D129	MYB-like sequence	TAACCA	382	6	+	Arabidopsis thaliana
LSNBS_D129	MYB	CAACAG	9	6	-	Arabidopsis thaliana
LSNBS_D129	MYB	TAACCA	167	6	-	Arabidopsis thaliana
LSNBS_D129	MYB	TAACCA	382	6	+	Arabidopsis thaliana
LSNBS_D129	Box-II	TGGTAATAA	1116	9	-	Solanum tuberosum	part of a light responsive element
LSNBS_D129	Myb-binding site	CAACAG	9	6	-	Nicotiana tabacum
LSNBS_D129	HD-Zip 3	GTAAT(G/C)ATTAC	1477	9.5	-	Arabidopsis thaliana	protein binding site
LSNBS_D129	as-1	TGACG	1014	5	+	Arabidopsis thaliana
LSNBS_D129	MYB recognition site	CCGTTG	1207	6	+	Arabidopsis thaliana
LSNBS_D129	G-Box	CACGTT	136	6	-	Pisum sativum	cis-acting regulatory element involved in light responsiveness
LSNBS_D129	CCAAT-box	CAACGG	1207	6	-	Hordeum vulgare	MYBHv1 binding site
LSNBS_D129	GT1-motif	GGTTAA	381	6	-	Arabidopsis thaliana	light responsive element
LSNBS_D129	GT1-motif	GGTTAA	1127	6	-	Arabidopsis thaliana	light responsive element
LSNBS_D129	O2-site	GATGA(C/T)(A/G)TG(A/G)	222	8	+	Zea mays	cis-acting regulatory element involved in zein metabolism regulation
LSNBS_D129	TCA-element	CCATCTTTTT	449	9	-	Nicotiana tabacum	cis-acting element involved in salicylic acid responsiveness
LSNBS_D129	TCA-element	CCATCTTTTT	805	9	+	Nicotiana tabacum	cis-acting element involved in salicylic acid responsiveness
LSNBS_D129	CAAT-box	CCAAT	61	5	-	Arabidopsis thaliana	common cis-acting element in promoter and enhancer regions
LSNBS_D129	CAAT-box	CAAT	89	4	-	Nicotiana glutinosa
LSNBS_D129	CAAT-box	CAAAT	262	5	-	Pisum sativum	common cis-acting element in promoter and enhancer regions
LSNBS_D129	CAAT-box	CAAT	291	4	-	Nicotiana glutinosa
LSNBS_D129	CAAT-box	CAAAT	425	5	+	Pisum sativum	common cis-acting element in promoter and enhancer regions
LSNBS_D129	CAAT-box	CCAAT	444	5	-	Arabidopsis thaliana	common cis-acting element in promoter and enhancer regions
LSNBS_D129	CAAT-box	CAAAT	475	5	-	Pisum sativum	common cis-acting element in promoter and enhancer regions
LSNBS_D129	CAAT-box	CAAT	501	4	+	Nicotiana glutinosa
LSNBS_D129	CAAT-box	CAAT	532	4	+	Nicotiana glutinosa
LSNBS_D129	CAAT-box	CAAT	545	4	+	Nicotiana glutinosa
LSNBS_D129	CAAT-box	CAAT	597	4	-	Nicotiana glutinosa
LSNBS_D129	CAAT-box	CAAT	615	4	-	Nicotiana glutinosa
LSNBS_D129	CAAT-box	CAAT	651	4	-	Nicotiana glutinosa
LSNBS_D129	CAAT-box	CAAT	655	4	+	Nicotiana glutinosa
LSNBS_D129	CAAT-box	CAAAT	670	5	+	Pisum sativum	common cis-acting element in promoter and enhancer regions
LSNBS_D129	CAAT-box	CAAT	754	4	-	Nicotiana glutinosa
LSNBS_D129	CAAT-box	CAAT	758	4	-	Nicotiana glutinosa
LSNBS_D129	CAAT-box	CAAT	772	4	+	Nicotiana glutinosa
LSNBS_D129	CAAT-box	CAAT	781	4	+	Nicotiana glutinosa
LSNBS_D129	CAAT-box	CAAAT	816	5	-	Pisum sativum	common cis-acting element in promoter and enhancer regions
LSNBS_D129	CAAT-box	CAAT	865	4	+	Nicotiana glutinosa
LSNBS_D129	CAAT-box	CAAT	887	4	+	Nicotiana glutinosa
LSNBS_D129	CAAT-box	CAAT	892	4	-	Nicotiana glutinosa
LSNBS_D129	CAAT-box	CAAAT	947	5	-	Pisum sativum	common cis-acting element in promoter and enhancer regions
LSNBS_D129	CAAT-box	CAAT	1054	4	-	Nicotiana glutinosa
LSNBS_D129	CAAT-box	CAAT	1154	4	-	Nicotiana glutinosa
LSNBS_D129	CAAT-box	CAAT	1176	4	+	Nicotiana glutinosa
LSNBS_D129	CAAT-box	CCAAT	1216	5	+	Arabidopsis thaliana	common cis-acting element in promoter and enhancer regions
LSNBS_D129	CAAT-box	CAAT	1217	4	+	Nicotiana glutinosa
LSNBS_D129	CAAT-box	CAAT	1271	4	-	Nicotiana glutinosa
LSNBS_D129	CAAT-box	CAAAT	1304	5	-	Pisum sativum	common cis-acting element in promoter and enhancer regions
LSNBS_D129	CAAT-box	CAAT	1312	4	-	Nicotiana glutinosa
LSNBS_D129	CAAT-box	CAAAT	1357	5	+	Pisum sativum	common cis-acting element in promoter and enhancer regions
LSNBS_D129	CAAT-box	CAAT	1362	4	-	Nicotiana glutinosa
LSNBS_D129	CAAT-box	CCAAT	1369	5	-	Arabidopsis thaliana	common cis-acting element in promoter and enhancer regions
LSNBS_D129	CAAT-box	CAAAT	1384	5	-	Pisum sativum	common cis-acting element in promoter and enhancer regions
LSNBS_D129	CAAT-box	CAAT	1396	4	-	Nicotiana glutinosa
LSNBS_D129	CAAT-box	CAAAT	1404	5	+	Pisum sativum	common cis-acting element in promoter and enhancer regions
LSNBS_D129	CAAT-box	CAAT	1422	4	+	Nicotiana glutinosa
LSNBS_D129	CAAT-box	CAAT	1424	4	-	Nicotiana glutinosa
LSNBS_D129	CAAT-box	CAAT	1487	4	+	Nicotiana glutinosa
LSNBS_D129	STRE	AGGGG	1280	5	+	Arabidopsis thaliana
LSNBS_D129	3-AF1 binding site	TAAGAGAGGAA	1454	10	-	Solanum tuberosum	light responsive element
LSNBS_D129	TGACG-motif	TGACG	1014	5	+	Hordeum vulgare	cis-acting regulatory element involved in the MeJA-responsiveness
LSNBS_D129	MSA-like	TCCAACGGT	1206	9	-	Catharanthus roseus	cis-acting element involved in cell cycle regulation
LSNBS_D129	Box_4	ATTAAT	1392	6	-	Petroselinum crispum	part of a conserved DNA module involved in light responsiveness
LSNBS_D129	Box_4	ATTAAT	1476	6	-	Petroselinum crispum	part of a conserved DNA module involved in light responsiveness
LSNBS_D129	HD-Zip-1	CAAT(A/T)ATTG	887	8	-	Arabidopsis thaliana	element involved in differentiation of the palisade mesophyll cells
LSNBS_D129	TCT-motif	TCTTAC	460	6	+	Arabidopsis thaliana	part of a light responsive element
LSNBS_D129	GA-motif	ATAGATAA	1135	8	+	Arabidopsis thaliana	part of a light responsive element
LSNBS_D129	ABRE	ACGTG	137	5	+	Arabidopsis thaliana	cis-acting element involved in the abscisic acid responsiveness
LSNBS_D129	WUN-motif	CCATTTCAA	12	9	-	Nicotiana glutinosa
LSNBS_D13	I-box	cCATATCCAAT	416	10	-	Flaveria trinervia	part of a light responsive element
LSNBS_D13	LTR	CCGAAA	304	6	-	Hordeum vulgare	cis-acting element involved in low-temperature responsiveness
LSNBS_D13	Box_4	ATTAAT	1340	6	-	Petroselinum crispum	part of a conserved DNA module involved in light responsiveness
LSNBS_D13	ABRE	ACGTG	1262	5	+	Arabidopsis thaliana	cis-acting element involved in the abscisic acid responsiveness
LSNBS_D13	TCT-motif	TCTTAC	801	6	-	Arabidopsis thaliana	part of a light responsive element
LSNBS_D13	TCT-motif	TCTTAC	1486	6	+	Arabidopsis thaliana	part of a light responsive element
LSNBS_D13	WUN-motif	TTATTACAT	122	9	+	Nicotiana glutinosa
LSNBS_D13	WUN-motif	AAATTTCCT	811	9	-	Brassica oleracea	wound-responsive element
LSNBS_D13	TCA	TCATCTTCAT	827	9	-	Pisum sativum
LSNBS_D13	TCA	TCATCTTCAT	830	9	-	Pisum sativum
LSNBS_D13	TCA	TCATCTTCAT	836	9	-	Pisum sativum
LSNBS_D13	TCA	TCATCTTCAT	1238	9	-	Pisum sativum
LSNBS_D13	Myb	TAACTG	940	6	-	Arabidopsis thaliana
LSNBS_D13	Myc	TCTCTTA	1484	7	+	Arabidopsis thaliana
LSNBS_D13	G-Box	CACGTT	1261	6	-	Pisum sativum	cis-acting regulatory element involved in light responsiveness
LSNBS_D13	GT1-motif	GGTTAA	943	6	-	Arabidopsis thaliana	light responsive element
LSNBS_D13	O2-site	GATGACATGG	443	9	-	Zea mays	cis-acting regulatory element involved in zein metabolism regulation
LSNBS_D13	TATC-box	TATCCCA	1204	7	+	Oryza sativa	cis-acting element involved in gibberellin-responsiveness
LSNBS_D13	CAAT-box	CAAT	19	4	+	Nicotiana glutinosa
LSNBS_D13	CAAT-box	CAAT	92	4	+	Nicotiana glutinosa
LSNBS_D13	CAAT-box	CAAT	137	4	+	Nicotiana glutinosa
LSNBS_D13	CAAT-box	CAAT	146	4	+	Nicotiana glutinosa
LSNBS_D13	CAAT-box	CAAT	200	4	+	Nicotiana glutinosa
LSNBS_D13	CAAT-box	CAAT	292	4	+	Nicotiana glutinosa
LSNBS_D13	CAAT-box	CAAT	311	4	-	Nicotiana glutinosa
LSNBS_D13	CAAT-box	CCAAT	416	5	-	Arabidopsis thaliana	common cis-acting element in promoter and enhancer regions
LSNBS_D13	CAAT-box	CAAT	427	4	+	Nicotiana glutinosa
LSNBS_D13	CAAT-box	CAAT	434	4	+	Nicotiana glutinosa
LSNBS_D13	CAAT-box	CAAT	436	4	-	Nicotiana glutinosa
LSNBS_D13	CAAT-box	CAAT	509	4	-	Nicotiana glutinosa
LSNBS_D13	CAAT-box	CAAT	517	4	-	Nicotiana glutinosa
LSNBS_D13	CAAT-box	CAAT	691	4	-	Nicotiana glutinosa
LSNBS_D13	CAAT-box	CAAAT	706	5	-	Pisum sativum	common cis-acting element in promoter and enhancer regions
LSNBS_D13	CAAT-box	CAAAT	857	5	+	Pisum sativum	common cis-acting element in promoter and enhancer regions
LSNBS_D13	CAAT-box	CAAAT	897	5	-	Pisum sativum	common cis-acting element in promoter and enhancer regions
LSNBS_D13	CAAT-box	CAAT	997	4	+	Nicotiana glutinosa
LSNBS_D13	CAAT-box	CAAAT	1090	5	+	Pisum sativum	common cis-acting element in promoter and enhancer regions
LSNBS_D13	CAAT-box	CAAT	1100	4	+	Nicotiana glutinosa
LSNBS_D13	CAAT-box	CAAAT	1132	5	+	Pisum sativum	common cis-acting element in promoter and enhancer regions
LSNBS_D13	CAAT-box	CAAT	1157	4	+	Nicotiana glutinosa
LSNBS_D13	CAAT-box	CAAT	1225	4	+	Nicotiana glutinosa
LSNBS_D13	CAAT-box	CAAT	1285	4	-	Nicotiana glutinosa
LSNBS_D13	CAAT-box	CAAT	1323	4	-	Nicotiana glutinosa
LSNBS_D13	CAAT-box	CAAAT	1344	5	-	Pisum sativum	common cis-acting element in promoter and enhancer regions
LSNBS_D13	CAAT-box	CAAAT	1420	5	+	Pisum sativum	common cis-acting element in promoter and enhancer regions
LSNBS_D13	CAAT-box	CAAAT	1466	5	+	Pisum sativum	common cis-acting element in promoter and enhancer regions
LSNBS_D13	TCA-element	CCATCTTTTT	1078	9	+	Nicotiana tabacum	cis-acting element involved in salicylic acid responsiveness
LSNBS_D13	GARE-motif	TCTGTTG	594	7	+	Brassica oleracea	gibberellin-responsive element
LSNBS_D13	Myb-binding site	CAACAG	595	6	-	Nicotiana tabacum
LSNBS_D13	TC-rich repeats	GTTTTCTTAC	359	9	+	Nicotiana tabacum	cis-acting element involved in defense and stress responsiveness
LSNBS_D13	AT-rich sequence	TAAAATACT	1177	9	+	Pisum sativum	element for maximal elicitor-mediated activation (2copies)
LSNBS_D13	F-box	CTATTCTCATT	1468	10	-	Lycopersicon esculentum
LSNBS_D13	ARE	AAACCA	13	6	+	Zea mays	cis-acting regulatory element essential for the anaerobic induction
LSNBS_D13	ARE	AAACCA	349	6	+	Zea mays	cis-acting regulatory element essential for the anaerobic induction
LSNBS_D13	ARE	AAACCA	1075	6	+	Zea mays	cis-acting regulatory element essential for the anaerobic induction
LSNBS_D13	MYC	CAATTG	434	6	+	Arabidopsis thaliana
LSNBS_D13	MYC	CATTTG	896	6	+	Arabidopsis thaliana
LSNBS_D13	MYC	CATTTG	1466	6	-	Arabidopsis thaliana
LSNBS_D13	MYB	CAACCA	250	6	+	Arabidopsis thaliana
LSNBS_D13	MYB	CAACAG	595	6	-	Arabidopsis thaliana
LSNBS_D13	MYB	TAACCA	1390	6	-	Arabidopsis thaliana
LSNBS_D13	MYB-like sequence	TAACCA	1390	6	-	Arabidopsis thaliana
LSNBS_D13	AE-box	AGAAACAA	235	8	-	Arabidopsis thaliana	part of a module for light response
LSNBS_D13	AE-box	AGAAACAA	1415	8	+	Arabidopsis thaliana	part of a module for light response
LSNBS_D132	MRE	AACCTAA	794	7	+	Petroselinum crispum	MYB binding site involved in light responsiveness
LSNBS_D132	ABRE3a	TACGTG	784	6	+	Zea mays
LSNBS_D132	GCN4_motif	TGAGTCA	174	7	-	Oryza sativa	cis-regulatory element involved in endosperm expression
LSNBS_D132	ARE	AAACCA	529	6	-	Zea mays	cis-acting regulatory element essential for the anaerobic induction
LSNBS_D132	ARE	AAACCA	817	6	+	Zea mays	cis-acting regulatory element essential for the anaerobic induction
LSNBS_D132	ARE	AAACCA	834	6	+	Zea mays	cis-acting regulatory element essential for the anaerobic induction
LSNBS_D132	MYC	CATTTG	377	6	+	Arabidopsis thaliana
LSNBS_D132	MYC	CATGTG	406	6	+	Arabidopsis thaliana
LSNBS_D132	MYC	CATTTG	838	6	+	Arabidopsis thaliana
LSNBS_D132	TGA-element	AACGAC	254	6	-	Brassica oleracea	auxin-responsive element
LSNBS_D132	MYB	TAACCA	693	6	+	Arabidopsis thaliana
LSNBS_D132	MYB	CAACCA	810	6	+	Arabidopsis thaliana
LSNBS_D132	MYB	CAACCA	929	6	-	Arabidopsis thaliana
LSNBS_D132	MYB-like sequence	TAACCA	693	6	+	Arabidopsis thaliana
LSNBS_D132	Box_4	ATTAAT	10	6	+	Petroselinum crispum	part of a conserved DNA module involved in light responsiveness
LSNBS_D132	ABRE	ACGTG	785	5	+	Arabidopsis thaliana	cis-acting element involved in the abscisic acid responsiveness
LSNBS_D132	HD-Zip-1	CAAT(A/T)ATTG	1045	8.5	-	Arabidopsis thaliana	element involved in differentiation of the palisade mesophyll cells
LSNBS_D132	TCT-motif	TCTTAC	802	6	+	Arabidopsis thaliana	part of a light responsive element
LSNBS_D132	TCA	TCATCTTCAT	1240	9	+	Pisum sativum
LSNBS_D132	Myc	TCTCTTA	1013	7	-	Arabidopsis thaliana
LSNBS_D132	ABRE4	CACGTA	784	6	-	Zea mays
LSNBS_D132	Myb	CAACTG	885	6	-	Arabidopsis thaliana
LSNBS_D132	MBSI	aaaAaaC(G/C)GTTA	664	10.5	+	Petunia hybrida	MYB binding site involved in flavonoid biosynthetic genes regulation
LSNBS_D132	MBS	CAACTG	885	6	-	Arabidopsis thaliana	MYB binding site involved in drought-inducibility
LSNBS_D132	GATA-motif	AAGATAAGATT	416	10	-	Arabidopsis thaliana	part of a light responsive element
LSNBS_D132	GT1-motif	GGTTAAT	691	7	-	Avena sativa	light responsive element
LSNBS_D132	GT1-motif	GGTTAA	692	6	-	Arabidopsis thaliana	light responsive element
LSNBS_D132	O2-site	GATGATGTGG	308	9	+	Zea mays	cis-acting regulatory element involved in zein metabolism regulation
LSNBS_D132	W_box	TTGACC	165	6	+	Arabidopsis thaliana
LSNBS_D132	W_box	TTGACC	578	6	+	Arabidopsis thaliana
LSNBS_D132	CAAT-box	CAAAT	179	5	+	Pisum sativum	common cis-acting element in promoter and enhancer regions
LSNBS_D132	CAAT-box	CAAT	305	4	-	Nicotiana glutinosa
LSNBS_D132	CAAT-box	CAAAT	312	5	-	Pisum sativum	common cis-acting element in promoter and enhancer regions
LSNBS_D132	CAAT-box	CAAAT	378	5	-	Pisum sativum	common cis-acting element in promoter and enhancer regions
LSNBS_D132	CAAT-box	CAAT	387	4	+	Nicotiana glutinosa
LSNBS_D132	CAAT-box	CAAT	399	4	-	Nicotiana glutinosa
LSNBS_D132	CAAT-box	CAAT	439	4	-	Nicotiana glutinosa
LSNBS_D132	CAAT-box	CAAT	443	4	-	Nicotiana glutinosa
LSNBS_D132	CAAT-box	CAAT	452	4	-	Nicotiana glutinosa
LSNBS_D132	CAAT-box	CAAAT	482	5	-	Pisum sativum	common cis-acting element in promoter and enhancer regions
LSNBS_D132	CAAT-box	CAAT	511	4	-	Nicotiana glutinosa
LSNBS_D132	CAAT-box	CAAT	521	4	-	Nicotiana glutinosa
LSNBS_D132	CAAT-box	CAAT	540	4	+	Nicotiana glutinosa
LSNBS_D132	CAAT-box	CAAT	566	4	-	Nicotiana glutinosa
LSNBS_D132	CAAT-box	CAAT	593	4	-	Nicotiana glutinosa
LSNBS_D132	CAAT-box	CAAT	599	4	-	Nicotiana glutinosa
LSNBS_D132	CAAT-box	CAAT	708	4	-	Nicotiana glutinosa
LSNBS_D132	CAAT-box	CAAAT	740	5	+	Pisum sativum	common cis-acting element in promoter and enhancer regions
LSNBS_D132	CAAT-box	CAAAT	775	5	-	Pisum sativum	common cis-acting element in promoter and enhancer regions
LSNBS_D132	CAAT-box	CAAAT	839	5	-	Pisum sativum	common cis-acting element in promoter and enhancer regions
LSNBS_D132	CAAT-box	CAAT	876	4	-	Nicotiana glutinosa
LSNBS_D132	CAAT-box	CAAAT	901	5	+	Pisum sativum	common cis-acting element in promoter and enhancer regions
LSNBS_D132	CAAT-box	CCAAT	911	5	-	Arabidopsis thaliana	common cis-acting element in promoter and enhancer regions
LSNBS_D132	CAAT-box	CAAT	962	4	+	Nicotiana glutinosa
LSNBS_D132	CAAT-box	CCAAT	996	5	-	Arabidopsis thaliana	common cis-acting element in promoter and enhancer regions
LSNBS_D132	CAAT-box	CAAT	1045	4	+	Nicotiana glutinosa
LSNBS_D132	CAAT-box	CCAAT	1050	5	-	Arabidopsis thaliana	common cis-acting element in promoter and enhancer regions
LSNBS_D132	CAAT-box	CAAT	1071	4	+	Nicotiana glutinosa
LSNBS_D132	CAAT-box	CCAAT	1199	5	-	Arabidopsis thaliana	common cis-acting element in promoter and enhancer regions
LSNBS_D132	CAAT-box	CAAAT	1206	5	-	Pisum sativum	common cis-acting element in promoter and enhancer regions
LSNBS_D132	CAAT-box	CAAT	1225	4	+	Nicotiana glutinosa
LSNBS_D132	CAAT-box	CAAAT	1275	5	-	Pisum sativum	common cis-acting element in promoter and enhancer regions
LSNBS_D132	CAAT-box	CAAT	1368	4	-	Nicotiana glutinosa
LSNBS_D132	CAAT-box	AGCTCAATTTCA	1370	11	-	Daucus carota	common cis-acting element in promoter and enhancer regions
LSNBS_D132	CAAT-box	CAAT	1374	4	-	Nicotiana glutinosa
LSNBS_D132	CAAT-box	CAAT	1421	4	-	Nicotiana glutinosa
LSNBS_D132	TCA-element	CCATCTTTTT	551	9	-	Nicotiana tabacum	cis-acting element involved in salicylic acid responsiveness
LSNBS_D132	TCA-element	CCATCTTTTT	1329	9	+	Nicotiana tabacum	cis-acting element involved in salicylic acid responsiveness
LSNBS_D132	G-box	TACGTG	784	6	+	Arabidopsis thaliana	cis-acting regulatory element involved in light responsiveness
LSNBS_D133	Myb	TAACTG	1202	6	+	Arabidopsis thaliana
LSNBS_D133	TCA	TCATCTTCAT	663	9	+	Pisum sativum
LSNBS_D133	GT1-motif	GTGTGTGAA	679	9	-	Solanum tuberosum	light responsive element
LSNBS_D133	TATA	TATAAAAT	378	8	+	Arabidopsis thaliana
LSNBS_D133	TATA	TATAAAAT	443	8	+	Arabidopsis thaliana
LSNBS_D133	O2-site	GATGA(C/T)(A/G)TG(A/G)	753	8	-	Zea mays	cis-acting regulatory element involved in zein metabolism regulation
LSNBS_D133	W_box	TTGACC	124	6	-	Arabidopsis thaliana
LSNBS_D133	STRE	AGGGG	230	5	+	Arabidopsis thaliana
LSNBS_D133	STRE	AGGGG	250	5	+	Arabidopsis thaliana
LSNBS_D133	STRE	AGGGG	858	5	-	Arabidopsis thaliana
LSNBS_D133	CAAT-box	CCAAT	213	5	+	Arabidopsis thaliana	common cis-acting element in promoter and enhancer regions
LSNBS_D133	CAAT-box	CAAT	214	4	+	Nicotiana glutinosa
LSNBS_D133	CAAT-box	CAAT	278	4	+	Nicotiana glutinosa
LSNBS_D133	CAAT-box	CAAT	344	4	-	Nicotiana glutinosa
LSNBS_D133	CAAT-box	CAAT	375	4	+	Nicotiana glutinosa
LSNBS_D133	CAAT-box	CAAT	464	4	+	Nicotiana glutinosa
LSNBS_D133	CAAT-box	CAAT	512	4	-	Nicotiana glutinosa
LSNBS_D133	CAAT-box	CAAT	522	4	+	Nicotiana glutinosa
LSNBS_D133	CAAT-box	CAAT	643	4	-	Nicotiana glutinosa
LSNBS_D133	CAAT-box	CAAT	715	4	+	Nicotiana glutinosa
LSNBS_D133	CAAT-box	CAAT	746	4	-	Nicotiana glutinosa
LSNBS_D133	CAAT-box	CCAAT	764	5	+	Arabidopsis thaliana	common cis-acting element in promoter and enhancer regions
LSNBS_D133	CAAT-box	CAAT	765	4	+	Nicotiana glutinosa
LSNBS_D133	CAAT-box	CAAT	780	4	+	Nicotiana glutinosa
LSNBS_D133	CAAT-box	CAAT	819	4	-	Nicotiana glutinosa
LSNBS_D133	CAAT-box	CAAT	870	4	-	Nicotiana glutinosa
LSNBS_D133	CAAT-box	CAAT	982	4	-	Nicotiana glutinosa
LSNBS_D133	CAAT-box	CAAAT	1074	5	-	Pisum sativum	common cis-acting element in promoter and enhancer regions
LSNBS_D133	CAAT-box	CAAAT	1088	5	-	Pisum sativum	common cis-acting element in promoter and enhancer regions
LSNBS_D133	CAAT-box	CAAT	1131	4	+	Nicotiana glutinosa
LSNBS_D133	CAAT-box	CAAT	1133	4	-	Nicotiana glutinosa
LSNBS_D133	CAAT-box	CAAT	1430	4	-	Nicotiana glutinosa
LSNBS_D133	CAAT-box	CAAAT	1475	5	+	Pisum sativum	common cis-acting element in promoter and enhancer regions
LSNBS_D133	Box_4	ATTAAT	449	6	+	Petroselinum crispum	part of a conserved DNA module involved in light responsiveness
LSNBS_D133	TCT-motif	TCTTAC	921	6	+	Arabidopsis thaliana	part of a light responsive element
LSNBS_D133	TCT-motif	TCTTAC	927	6	+	Arabidopsis thaliana	part of a light responsive element
LSNBS_D133	chs-CMA2a	TCACTTGA	1403	8	-	Petroselinum crispum	part of a light responsive element
LSNBS_D133	GA-motif	ATAGATAA	1220	8	-	Arabidopsis thaliana	part of a light responsive element
LSNBS_D133	WUN-motif	AAATTTCTT	264	9	+	Nicotiana glutinosa
LSNBS_D133	WUN-motif	AAATTTCTT	1030	9	+	Nicotiana glutinosa
LSNBS_D133	WUN-motif	AAATTTCTT	1476	9	+	Nicotiana glutinosa
LSNBS_D133	circadian	CAAAGATATC	198	9	+	Lycopersicon esculentum	cis-acting regulatory element involved in circadian control
LSNBS_D133	AAGAA-motif	GAAAGAA	268	7	-	Avena sativa
LSNBS_D133	MYC	CAATTG	1131	6	-	Arabidopsis thaliana
LSNBS_D133	GCN4_motif	TGAGTCA	1206	7	+	Oryza sativa	cis-regulatory element involved in endosperm expression
LSNBS_D134	HD-Zip 3	GTAAT(G/C)ATTAC	1419	9.5	-	Arabidopsis thaliana	protein binding site
LSNBS_D134	MYB recognition site	CCGTTG	995	6	-	Arabidopsis thaliana
LSNBS_D134	MRE	AACCTAA	1469	7	-	Petroselinum crispum	MYB binding site involved in light responsiveness
LSNBS_D134	ABRE3a	TACGTG	197	6	-	Zea mays
LSNBS_D134	AAGAA-motif	GAAAGAA	627	7	+	Avena sativa
LSNBS_D134	AAGAA-motif	GAAAGAA	1335	7	+	Avena sativa
LSNBS_D134	TGA-element	AACGAC	1018	6	+	Brassica oleracea	auxin-responsive element
LSNBS_D134	ARE	AAACCA	641	6	-	Zea mays	cis-acting regulatory element essential for the anaerobic induction
LSNBS_D134	MYC	CAATTG	946	6	-	Arabidopsis thaliana
LSNBS_D134	MYC	CATTTG	1405	6	+	Arabidopsis thaliana
LSNBS_D134	AE-box	AGAAACTT	70	8	+	Arabidopsis thaliana	part of a module for light response
LSNBS_D134	MYB-like sequence	TAACCA	512	6	-	Arabidopsis thaliana
LSNBS_D134	MYB	CAACCA	150	6	+	Arabidopsis thaliana
LSNBS_D134	MYB	CAACCA	382	6	+	Arabidopsis thaliana
LSNBS_D134	MYB	TAACCA	512	6	-	Arabidopsis thaliana
LSNBS_D134	ERE	ATTTTAAA	868	8	+	Nicotiana glutinos
LSNBS_D134	Box-II	ACACGTAGA	196	9	+	Arabidopsis thaliana	part of a light responsive element
LSNBS_D134	Box-II	TGGTAATAA	1283	9	+	Solanum tuberosum	part of a light responsive element
LSNBS_D134	ABRE	ACGTG	197	5	-	Arabidopsis thaliana	cis-acting element involved in the abscisic acid responsiveness
LSNBS_D134	ABRE	TACGGTC	1021	7	-	Arabidopsis thaliana	cis-acting element involved in the abscisic acid responsiveness
LSNBS_D134	WUN-motif	AAATTACT	659	8	-	Nicotiana glutinosa
LSNBS_D134	WUN-motif	AAATTACT	1081	8	+	Nicotiana glutinosa
LSNBS_D134	Myb	TAACTG	544	6	-	Arabidopsis thaliana
LSNBS_D134	ABRE4	CACGTA	197	6	+	Zea mays
LSNBS_D134	CCAAT-box	CAACGG	995	6	+	Hordeum vulgare	MYBHv1 binding site
LSNBS_D134	GT1-motif	GGTTAA	513	6	+	Arabidopsis thaliana	light responsive element
LSNBS_D134	CAAT-box	CAAT	3	4	+	Nicotiana glutinosa
LSNBS_D134	CAAT-box	CAAAT	478	5	+	Pisum sativum	common cis-acting element in promoter and enhancer regions
LSNBS_D134	CAAT-box	CAAAT	534	5	+	Pisum sativum	common cis-acting element in promoter and enhancer regions
LSNBS_D134	CAAT-box	CAAT	537	4	-	Nicotiana glutinosa
LSNBS_D134	CAAT-box	CAAAT	663	5	-	Pisum sativum	common cis-acting element in promoter and enhancer regions
LSNBS_D134	CAAT-box	CAAT	727	4	-	Nicotiana glutinosa
LSNBS_D134	CAAT-box	CAAAT	754	5	+	Pisum sativum	common cis-acting element in promoter and enhancer regions
LSNBS_D134	CAAT-box	CAAT	875	4	-	Nicotiana glutinosa
LSNBS_D134	CAAT-box	CAAT	904	4	+	Nicotiana glutinosa
LSNBS_D134	CAAT-box	CAAT	908	4	-	Nicotiana glutinosa
LSNBS_D134	CAAT-box	CAAT	922	4	-	Nicotiana glutinosa
LSNBS_D134	CAAT-box	CAAT	946	4	+	Nicotiana glutinosa
LSNBS_D134	CAAT-box	CAAT	948	4	-	Nicotiana glutinosa
LSNBS_D134	CAAT-box	CAAT	959	4	-	Nicotiana glutinosa
LSNBS_D134	CAAT-box	CAAAT	1027	5	-	Pisum sativum	common cis-acting element in promoter and enhancer regions
LSNBS_D134	CAAT-box	CAAT	1070	4	-	Nicotiana glutinosa
LSNBS_D134	CAAT-box	CAAT	1150	4	-	Nicotiana glutinosa
LSNBS_D134	CAAT-box	CAAAT	1167	5	+	Pisum sativum	common cis-acting element in promoter and enhancer regions
LSNBS_D134	CAAT-box	CAAT	1235	4	+	Nicotiana glutinosa
LSNBS_D134	CAAT-box	CAAT	1251	4	-	Nicotiana glutinosa
LSNBS_D134	CAAT-box	CAAT	1269	4	+	Nicotiana glutinosa
LSNBS_D134	CAAT-box	CAAAT	1358	5	-	Pisum sativum	common cis-acting element in promoter and enhancer regions
LSNBS_D134	CAAT-box	CAAT	1395	4	-	Nicotiana glutinosa
LSNBS_D134	CAAT-box	CAAAT	1406	5	-	Pisum sativum	common cis-acting element in promoter and enhancer regions
LSNBS_D134	CAAT-box	CAAT	1430	4	-	Nicotiana glutinosa
LSNBS_D134	TCA-element	TCAGAAGAGG	391	9	+	Brassica oleracea	cis-acting element involved in salicylic acid responsiveness
LSNBS_D134	G-box	TAACACGTAG	194	9	+	Brassica oleracea	cis-acting regulatory element involved in light responsiveness
LSNBS_D134	G-box	TACGTG	197	6	-	Arabidopsis thaliana	cis-acting regulatory element involved in light responsiveness
LSNBS_D134	G-box	GCCACGTGGA	693	9	+	Arabidopsis thaliana	cis-acting regulatory element involved in light responsiveness
LSNBS_D135	Myb-binding site	CAACAG	479	6	+	Nicotiana tabacum
LSNBS_D135	as-1	TGACG	1166	5	+	Arabidopsis thaliana
LSNBS_D135	MYB recognition site	CCGTTG	981	6	+	Arabidopsis thaliana
LSNBS_D135	Sp1	GGGCGG	1234	6	+	Oryza sativa	light responsive element
LSNBS_D135	GC-motif	CCCCCG	384	6	+	Zea mays	enhancer-like element involved in anoxic specific inducibility
LSNBS_D135	GC-motif	CCCCCG	700	6	+	Zea mays	enhancer-like element involved in anoxic specific inducibility
LSNBS_D135	GC-motif	CCCCCG	828	6	+	Zea mays	enhancer-like element involved in anoxic specific inducibility
LSNBS_D135	CGTCA-motif	CGTCA	1166	5	-	Hordeum vulgare	cis-acting regulatory element involved in the MeJA-responsiveness
LSNBS_D135	AAGAA-motif	GAAAGAA	254	7	+	Avena sativa
LSNBS_D135	AE-box	AGAAACAA	106	8	+	Arabidopsis thaliana	part of a module for light response
LSNBS_D135	MYB	CAACAG	479	6	+	Arabidopsis thaliana
LSNBS_D135	ERE	ATTTTAAA	950	8	-	Nicotiana glutinos
LSNBS_D135	AC-I	(T/C)C(T/C)(C/T)ACC(T/C)ACC	135	8.5	-	Phaseolus vulgaris
LSNBS_D135	ARE	AAACCA	176	6	+	Zea mays	cis-acting regulatory element essential for the anaerobic induction
LSNBS_D135	ARE	AAACCA	421	6	-	Zea mays	cis-acting regulatory element essential for the anaerobic induction
LSNBS_D135	ARE	AAACCA	646	6	+	Zea mays	cis-acting regulatory element essential for the anaerobic induction
LSNBS_D135	TGACG-motif	TGACG	1166	5	+	Hordeum vulgare	cis-acting regulatory element involved in the MeJA-responsiveness
LSNBS_D135	Box_4	ATTAAT	764	6	-	Petroselinum crispum	part of a conserved DNA module involved in light responsiveness
LSNBS_D135	LTR	CCGAAA	1038	6	+	Hordeum vulgare	cis-acting element involved in low-temperature responsiveness
LSNBS_D135	LTR	CCGAAA	1056	6	-	Hordeum vulgare	cis-acting element involved in low-temperature responsiveness
LSNBS_D135	LTR	CCGAAA	1098	6	-	Hordeum vulgare	cis-acting element involved in low-temperature responsiveness
LSNBS_D135	LTR	CCGAAA	1430	6	+	Hordeum vulgare	cis-acting element involved in low-temperature responsiveness
LSNBS_D135	GA-motif	ATAGATAA	319	8	+	Arabidopsis thaliana	part of a light responsive element
LSNBS_D135	CCAAT-box	CAACGG	981	6	-	Hordeum vulgare	MYBHv1 binding site
LSNBS_D135	TCA	TCATCTTCAT	90	9	-	Pisum sativum
LSNBS_D135	4cl-CMA2b	TCTCACCAACCACA	75	13	-	Solanum tuberosum	light responsive element
LSNBS_D135	STRE	AGGGG	129	5	+	Arabidopsis thaliana
LSNBS_D135	STRE	AGGGG	279	5	-	Arabidopsis thaliana
LSNBS_D135	STRE	AGGGG	467	5	+	Arabidopsis thaliana
LSNBS_D135	STRE	AGGGG	500	5	+	Arabidopsis thaliana
LSNBS_D135	STRE	AGGGG	517	5	-	Arabidopsis thaliana
LSNBS_D135	STRE	AGGGG	1074	5	-	Arabidopsis thaliana
LSNBS_D135	STRE	AGGGG	1136	5	+	Arabidopsis thaliana
LSNBS_D135	STRE	AGGGG	1281	5	+	Arabidopsis thaliana
LSNBS_D135	STRE	AGGGG	1376	5	-	Arabidopsis thaliana
LSNBS_D135	CAAT-box	CCAAT	10	5	+	Arabidopsis thaliana	common cis-acting element in promoter and enhancer regions
LSNBS_D135	CAAT-box	CAAT	11	4	+	Nicotiana glutinosa
LSNBS_D135	CAAT-box	CAAAT	24	5	+	Pisum sativum	common cis-acting element in promoter and enhancer regions
LSNBS_D135	CAAT-box	CAAT	27	4	-	Nicotiana glutinosa
LSNBS_D135	CAAT-box	CAAT	73	4	-	Nicotiana glutinosa
LSNBS_D135	CAAT-box	CAAAT	202	5	+	Pisum sativum	common cis-acting element in promoter and enhancer regions
LSNBS_D135	CAAT-box	CAAT	215	4	-	Nicotiana glutinosa
LSNBS_D135	CAAT-box	CAAT	303	4	-	Nicotiana glutinosa
LSNBS_D135	CAAT-box	CAAT	312	4	-	Nicotiana glutinosa
LSNBS_D135	CAAT-box	CCAAT	338	5	+	Arabidopsis thaliana	common cis-acting element in promoter and enhancer regions
LSNBS_D135	CAAT-box	CAAT	339	4	+	Nicotiana glutinosa
LSNBS_D135	CAAT-box	CAAAT	361	5	+	Pisum sativum	common cis-acting element in promoter and enhancer regions
LSNBS_D135	CAAT-box	CAAT	393	4	+	Nicotiana glutinosa
LSNBS_D135	CAAT-box	CAAAT	507	5	-	Pisum sativum	common cis-acting element in promoter and enhancer regions
LSNBS_D135	CAAT-box	CAAT	513	4	+	Nicotiana glutinosa
LSNBS_D135	CAAT-box	CAAAT	591	5	+	Pisum sativum	common cis-acting element in promoter and enhancer regions
LSNBS_D135	CAAT-box	CAAT	685	4	-	Nicotiana glutinosa
LSNBS_D135	CAAT-box	CAAT	795	4	-	Nicotiana glutinosa
LSNBS_D135	CAAT-box	CCAAT	804	5	-	Arabidopsis thaliana	common cis-acting element in promoter and enhancer regions
LSNBS_D135	CAAT-box	CAAT	824	4	+	Nicotiana glutinosa
LSNBS_D135	CAAT-box	CAAT	870	4	+	Nicotiana glutinosa
LSNBS_D135	CAAT-box	CAAT	1030	4	+	Nicotiana glutinosa
LSNBS_D135	CAAT-box	CAAAT	1064	5	-	Pisum sativum	common cis-acting element in promoter and enhancer regions
LSNBS_D135	CAAT-box	CAAT	1201	4	-	Nicotiana glutinosa
LSNBS_D135	CAAT-box	CCAAT	1230	5	-	Arabidopsis thaliana	common cis-acting element in promoter and enhancer regions
LSNBS_D135	CAAT-box	CCAAT	1300	5	+	Arabidopsis thaliana	common cis-acting element in promoter and enhancer regions
LSNBS_D135	CAAT-box	CAAT	1301	4	+	Nicotiana glutinosa
LSNBS_D135	CAAT-box	CAAAT	1343	5	+	Pisum sativum	common cis-acting element in promoter and enhancer regions
LSNBS_D135	CAAT-box	CAAAT	1470	5	-	Pisum sativum	common cis-acting element in promoter and enhancer regions
LSNBS_D135	W_box	TTGACC	1027	6	-	Arabidopsis thaliana
LSNBS_D135	TATC-box	TATCCCA	876	7	-	Oryza sativa	cis-acting element involved in gibberellin-responsiveness
LSNBS_D135	DRE core	GCCGAC	1483	6	-	Arabidopsis thaliana
LSNBS_D136	TGACG-motif	TGACG	495	5	+	Hordeum vulgare	cis-acting regulatory element involved in the MeJA-responsiveness
LSNBS_D136	TGACG-motif	TGACG	1268	5	-	Hordeum vulgare	cis-acting regulatory element involved in the MeJA-responsiveness
LSNBS_D136	TGACG-motif	TGACG	1429	5	+	Hordeum vulgare	cis-acting regulatory element involved in the MeJA-responsiveness
LSNBS_D136	CCGTCC motif	CCGTCC	572	6	-	Nicotiana tabacum
LSNBS_D136	AuxRR-core	GGTCCAT	186	7	+	Nicotiana tabacum	cis-acting regulatory element involved in auxin responsiveness
LSNBS_D136	re2f-1	GCGGGAAA	531	8	+	Oryza sativa
LSNBS_D136	LTR	CCGAAA	182	6	-	Hordeum vulgare	cis-acting element involved in low-temperature responsiveness
LSNBS_D136	LTR	CCGAAA	429	6	+	Hordeum vulgare	cis-acting element involved in low-temperature responsiveness
LSNBS_D136	TCT-motif	TCTTAC	255	6	+	Arabidopsis thaliana	part of a light responsive element
LSNBS_D136	TCT-motif	TCTTAC	335	6	+	Arabidopsis thaliana	part of a light responsive element
LSNBS_D136	ABRE	GACACGTGGC	603	9	-	Triticum aestivum	cis-acting element involved in the abscisic acid responsiveness
LSNBS_D136	ABRE	CGCACGTGTC	1039	9	-	Hordeum vulgare	cis-acting element involved in the abscisic acid responsiveness
LSNBS_D136	ABRE	ACGTG	1266	5	-	Arabidopsis thaliana	cis-acting element involved in the abscisic acid responsiveness
LSNBS_D136	CCGTCC-box	CCGTCC	572	6	-	Petroselinum hortense
LSNBS_D136	CAAT-box	CAAAT	29	5	+	Pisum sativum	common cis-acting element in promoter and enhancer regions
LSNBS_D136	CAAT-box	CAAT	94	4	+	Nicotiana glutinosa
LSNBS_D136	CAAT-box	CAAT	356	4	-	Nicotiana glutinosa
LSNBS_D136	CAAT-box	CCAAT	448	5	+	Arabidopsis thaliana	common cis-acting element in promoter and enhancer regions
LSNBS_D136	CAAT-box	CAAT	449	4	+	Nicotiana glutinosa
LSNBS_D136	CAAT-box	CAAT	1015	4	+	Nicotiana glutinosa
LSNBS_D136	CAAT-box	CAAAT	1020	5	-	Pisum sativum	common cis-acting element in promoter and enhancer regions
LSNBS_D136	CAAT-box	CAAT	1153	4	-	Nicotiana glutinosa
LSNBS_D136	CAAT-box	CCAAT	1174	5	+	Arabidopsis thaliana	common cis-acting element in promoter and enhancer regions
LSNBS_D136	CAAT-box	CAAT	1175	4	+	Nicotiana glutinosa
LSNBS_D136	CAAT-box	CAAT	1192	4	+	Nicotiana glutinosa
LSNBS_D136	W_box	TTGACC	656	6	+	Arabidopsis thaliana
LSNBS_D136	TCA-element	TCAGAAGAGG	796	9	-	Brassica oleracea	cis-acting element involved in salicylic acid responsiveness
LSNBS_D136	TCA-element	TCAGAAGAGG	801	9	+	Brassica oleracea	cis-acting element involved in salicylic acid responsiveness
LSNBS_D136	STRE	AGGGG	794	5	-	Arabidopsis thaliana
LSNBS_D136	STRE	AGGGG	1224	5	+	Arabidopsis thaliana
LSNBS_D136	G-box	CACGAC	668	6	+	Zea mays	cis-acting regulatory element involved in light responsiveness
LSNBS_D136	G-box	CACGAC	1159	6	-	Zea mays	cis-acting regulatory element involved in light responsiveness
LSNBS_D136	G-box	CACGTC	1266	6	+	Zea mays	cis-acting regulatory element involved in light responsiveness
LSNBS_D136	DRE core	GCCGAC	977	6	+	Arabidopsis thaliana
LSNBS_D136	DRE core	GCCGAC	1005	6	-	Arabidopsis thaliana
LSNBS_D136	as-1	TGACG	495	5	+	Arabidopsis thaliana
LSNBS_D136	as-1	TGACG	1268	5	-	Arabidopsis thaliana
LSNBS_D136	as-1	TGACG	1429	5	+	Arabidopsis thaliana
LSNBS_D136	P-box	CCTTTTG	936	7	-	Oryza sativa	gibberellin-responsive element
LSNBS_D136	CGTCA-motif	CGTCA	495	5	-	Hordeum vulgare	cis-acting regulatory element involved in the MeJA-responsiveness
LSNBS_D136	CGTCA-motif	CGTCA	1268	5	+	Hordeum vulgare	cis-acting regulatory element involved in the MeJA-responsiveness
LSNBS_D136	CGTCA-motif	CGTCA	1429	5	-	Hordeum vulgare	cis-acting regulatory element involved in the MeJA-responsiveness
LSNBS_D136	GC-motif	CCCCCG	755	6	+	Zea mays	enhancer-like element involved in anoxic specific inducibility
LSNBS_D136	Sp1	GGGCGG	198	6	-	Oryza sativa	light responsive element
LSNBS_D136	A-box	CCGTCC	572	6	-	Petroselinum crispum	cis-acting regulatory element
LSNBS_D136	MYB	CAACCA	340	6	+	Arabidopsis thaliana
LSNBS_D136	TGA-element	AACGAC	516	6	-	Brassica oleracea	auxin-responsive element
LSNBS_D136	TGA-element	AACGAC	747	6	+	Brassica oleracea	auxin-responsive element
LSNBS_D136	ARE	AAACCA	719	6	+	Zea mays	cis-acting regulatory element essential for the anaerobic induction
LSNBS_D136	ARE	AAACCA	914	6	+	Zea mays	cis-acting regulatory element essential for the anaerobic induction
LSNBS_D136	MYC	CATGTG	190	6	+	Arabidopsis thaliana
LSNBS_D136	MYC	CATGTG	1425	6	-	Arabidopsis thaliana
LSNBS_D136	MYC	CATGTG	1435	6	-	Arabidopsis thaliana
LSNBS_D137	TGACG-motif	TGACG	21	5	-	Hordeum vulgare	cis-acting regulatory element involved in the MeJA-responsiveness
LSNBS_D137	TGACG-motif	TGACG	239	5	-	Hordeum vulgare	cis-acting regulatory element involved in the MeJA-responsiveness
LSNBS_D137	Box_4	ATTAAT	517	6	+	Petroselinum crispum	part of a conserved DNA module involved in light responsiveness
LSNBS_D137	Box_4	ATTAAT	521	6	+	Petroselinum crispum	part of a conserved DNA module involved in light responsiveness
LSNBS_D137	Box_4	ATTAAT	699	6	+	Petroselinum crispum	part of a conserved DNA module involved in light responsiveness
LSNBS_D137	Box_4	ATTAAT	890	6	-	Petroselinum crispum	part of a conserved DNA module involved in light responsiveness
LSNBS_D137	Box_4	ATTAAT	997	6	-	Petroselinum crispum	part of a conserved DNA module involved in light responsiveness
LSNBS_D137	I-box	gGATAAGGTG	406	9	-	Zea mays	part of a light responsive element
LSNBS_D137	I-box	GTATAAGGCC	421	9	-	Larix laricina	part of a light responsive element
LSNBS_D137	I-box	cCATATCCAAT	863	10	-	Flaveria trinervia	part of a light responsive element
LSNBS_D137	ABRE	ACGTG	19	5	-	Arabidopsis thaliana	cis-acting element involved in the abscisic acid responsiveness
LSNBS_D137	CAT-box	GCCACT	52	6	+	Arabidopsis thaliana	cis-acting regulatory element related to meristem expression
LSNBS_D137	CCAAT-box	CAACGG	242	6	+	Hordeum vulgare	MYBHv1 binding site
LSNBS_D137	GATA-motif	GATAGGA	134	7	+	Arabidopsis thaliana	part of a light responsive element
LSNBS_D137	GATA-motif	AAGATAAGATT	1076	10	+	Arabidopsis thaliana	part of a light responsive element
LSNBS_D137	GATA-motif	GATAGGA	1382	7	-	Arabidopsis thaliana	part of a light responsive element
LSNBS_D137	GT1-motif	GGTTAA	432	6	+	Arabidopsis thaliana	light responsive element
LSNBS_D137	GT1-motif	GGTTAA	540	6	-	Arabidopsis thaliana	light responsive element
LSNBS_D137	GT1-motif	GGTTAA	580	6	-	Arabidopsis thaliana	light responsive element
LSNBS_D137	GT1-motif	GGTTAAT	882	7	+	Avena sativa	light responsive element
LSNBS_D137	MBS	CAACTG	229	6	+	Arabidopsis thaliana	MYB binding site involved in drought-inducibility
LSNBS_D137	Myb	TAACTG	146	6	+	Arabidopsis thaliana
LSNBS_D137	Myb	CAACTG	229	6	+	Arabidopsis thaliana
LSNBS_D137	STRE	AGGGG	453	5	+	Arabidopsis thaliana
LSNBS_D137	TCA-element	CCATCTTTTT	121	9	-	Nicotiana tabacum	cis-acting element involved in salicylic acid responsiveness
LSNBS_D137	CAAT-box	CAAT	77	4	-	Nicotiana glutinosa
LSNBS_D137	CAAT-box	CAAT	179	4	+	Nicotiana glutinosa
[truncated: 5,854 more rows]
