# Supplementary material for: Identification, characterization, and validation of NBS-encoding genes in grass pea
Source: Front Genet. 2023 Jun 20;14:1187597. doi: 10.3389/fgene.2023.1187597 (PMC10318170; doi:10.3389/fgene.2023.1187597)
Supplement: Supplementary file 4 [file Table3.XLS]

## Sheet: supplementery3_DNA
The DNA sequences of the 274 LsNBS that were confirmed as functional genes, fully annotated, and suitable for future analyses.
sequence_name	sequence	length	A	C	G	T	N
LsNBS_D1	GAGGCAAATGGTTGAAATGAAGAACCATCACTTCCATAGAACTCAATGCCAATTGTCTCTACTGATTGCATCCCTTCAATAACGAGTTCTTTCAGATTACTCAATTGTCCAAGGGGTGGAAGCCATAAACAATCATCACAACTCGAGATCCTTAAATAAACCATGTTTCTAAATGAAGAATCACCCAGCCAATTTGGAAAGGTGATTCCACCATAGCCTTTGATGGTGAGACTTTTCAAATTTGTAGAGGGTTGCAAATATTCAAGTACAACAATTTGAATTTGTGAATCTAAAAAATCACTACCACAGTCCCATTCTAAAGCTAACTCGTCTATTCGTTTTTTCCCCGTCATATTAGTTAGAGAAGCTTCAAAGGGGTTATTAACATTTTGTAGTTGT…	2401	750	490	399	762	0
LsNBS_D2	TAGAGCTGAGAGCACAGGAGTCATGAAAAGATCAAATGAAGTGATTGGTTGGTTACATGAATTTCAAAAATTTGAAGAGGTATGTTTTTATATGACTTTAATTTACAACATATTGAATTTCAAATTTGGAAATGGGTAAATATAACTTATTGTCCACTCAATTAGTTACATGTAAGTTTATTTCAACTTAAATTATATTTCATGTATGGAAAGCAATTTATTAAAAAATAAACATGATTATATTCAAGAAACAATTATGTGCATATAGTGCGCTTAGGTTTGTAAGTAATCGAAGTGGTTTGATCCCTCAAAACAAACTTTTTTGGAGAGGGATGAAACATTTTAATTAGAGACCTAAGCACCATAGCAGAGATTTGGAGCAAAGCTTGTTGGGTTATC…	2565	875	350	530	810	0
LsNBS_D3	AGCTAGTGGTACTCCATCACATTTTTTTGCTATTTTCCTATCCAACTCATCCATTTGTTGTTGGTAGTGTGCTCCAAATGCAAGTCTGGTAACTATAGACCAGCAATCTTTACTTTCCATAGGTCTCAAATAGTGAACAAAAACAAATGTCTGCATGGATAATGCAACTCTTTCATCTCGTGTTGTGATGATGATCCTACTTCCGGTTTTCCCCGCATTAAAGATGTCCATCAGATATATCCAATCGACAGATTTTGCATCCAACACGTCATCCAATACCAATAAAAACTTCTTAGTGCTTAAAATTTGTTGCAGCTTCACTATTAGAATATTCTGGTAAATGGTCTTCACTTCACCATTGCCATTTGTTTTTGTATCTAAAGATTCAACAAGTTGAGA…	1662	523	305	251	583	0
LsNBS_D4	GCCCTCTCAAATGCAGGAATCAACACTTACATTGACCGTCAGCTTTCCAAGGGAACCGAATTGGGATCAGAACTGTCGAGGGCAATACGAATGTCTCATATATCTATCGTTGTGTTCTCGAAAAGATATGCAGAATCCAGTTGGTGTCTTTACGAACTCAAAGAGATAATGAGTTGCCACAGAACTAATGGTCAGTTGGTTGTCCCTATATTTTTTGATATTGATCCTTCTGTTGTGCGCCACCAGGAAGGTGATTTTGGAAATAGTTTGAGAGCTACTGCGAAGAAAATATACCTTGACTTTGCAGAGGAAAGGATGGAATATGTGCTCTCTAGTTGGAGGAATGTGCTCACTCAAGCTGCTAATTTGTCTGGTTGGCATATCCCCAAATGCAGGTAG…	2118	657	346	463	652	0
LsNBS_D5	GCTTTGTTTTCCAACCTATGTAATTGGAAATGAAATGTCATAGCCAAATCGGTGTCGTGCATTTCAAATTTCTTTCGTTATCATTGGAGCATGGACGTATCAGAGACCTTGACACTAGTTCATCAAAGTATTCTTCTGCTACTTTTTCCCAAGTTTTCTCACGTTTGGGATAAGGTATAAAGCCTTCTGCAATCCATAACTGAACCAACTTTTTTTCAAGATTGATTTGAAAAATGAACAATAGCAAAACATCTTTTTAAAGGACCGGAAGATATTGATAGCTCAATGCAGAGCTGGTTGCACCATATCATTTGTCAATCCCACATACTATTGTTTAATACATCACTCCAATAATTTTCTGACAATTTGGCGAAGAATACCCCCAATTCTACTGCAGCT…	1632	514	328	243	547	0
LsNBS_D6	ACTACGAAAAACACTCGGCGGAAAAACGAGAAAGTCACTACCGTTCGTTATTTATCCCGAAGAAGGGAAAAGAAGCGATCAAGAAAACCTACGAAGAAGGGAAAGACAAGGTCATGACCAAATATTGGGTTGAGAGTCGTTACCTTAGGAAAAGGTATTAACACCCTCCGTCCGTTTCTCAGCGAGGATCACGCATTGTCTATCAGGGTGTGTTTACTATCTAAGATACATGCTCACAAGGTTAAAAGAAAATAAAAGTGACTCGACAGAGCATCGCCGCTCTATACTTACATACTCCCTCGTGTAATGAGAAAATCAGAGTCAACGTAGTTCAAAAAACTACGGGTGAAGGGCGGCGATGTCTTGGCGATCAACCTTTTCCTTCTTCATACAATTGCA…	2505	785	481	490	749	0
LsNBS_D7	TTGCAGAGGCTACCACATCCGCAGTATTGCGGCCACAATTGCGGTCGTGGAGTGTAATTTAAAAGCATGCACGAATATATTAAGATTATAAACATATACCTAAATATGTTGCTAGTCATTTTGTTAATGAAATATTTTGACTTTTCAAATTAATTGCGGGTTTTGTTGGCCAGTTTTGTCCATAATATTACTAACATTATAGACACTTGAGGATGTACAATTTTAATACATTCAAAGATTGTAGTGACAGCCCCTCATACATTCAGAGATTAAAATGGATATCATATATATGTTATTACAAGTTTATAAGTAGAGTATAAGGAGGTTGCATGAGTTTGATTAGACTCCGTGTTTGATAACCTTGCTTTGAATTATTGTTTATTTTTAAAAAGATAAGCA…	2136	663	328	423	722	0
LsNBS_D8	CTCATAAGCAAAGATGGCAGAATATTTTGATTTGGAATGTTCCATATGTTGTTGGTCATAACAGCAGCCCACTCCTTTGCATCTACCTTTGAAGACAAAAGTCCTCCGAGTGTTTTGGCAGCTAGTGGCAATCCTTGACACTTTGTCGCAATCTTCCTGCCAATTGCTTCTAGATCTGGGCATTCATTGCAGCCATAACTTTCACTTCCAAATGCATGTTTAGAGATTAAGGACCAGCATTCTTCGTGTGATAGAGGTTCTAGGCTATGAATAGGAAATGTATGAACGACCTCCGCAACTCTTTCTTGGCGTGTTGTGATGATCACCCTGCTACCAGATTTTCCATTAAATAAAACTGTTGCTAACTCATGCCACTCATCATAACCAATGTTCCACAAG…	1692	530	342	302	518	0
LsNBS_D9	ATTCTAGAATGCAAGAGAGATCGCAGACAGATTGTCATACCTGTTTTCTATGATATAGAACCATCTGATGTCAGGAATCAAACTGGGACTTATCGACAATCTTTTGAAAAACATGAGCGAGATTTGGGACACAACAAAGACAAGTTGCAGAAATGGAAAGATGCACTCACCGAAGCAGCCAATTTATCTGGATGGAACTCTCAAAATTACGGGTAAATAAAATTAATTTTCCACCTAATTTATTCTAAATCTATTTTTCCATTGTTTATTGGTCAATCATGTTGAGGATAAATGTTGACCTTTTTCCACTCCAATTCATAATGGTAGGATGGAATCAAATTTCGTTAAGGACATTGTAGAAGATGTTTTGAAAAAATTGTATGGGAGATACCCATTTGA…	1671	590	228	342	511	0
LsNBS_D10	ACAAGTGGCGAACATTTTCATAGCTCTTAGCGCCAAATTCAAGCCTGTAACAACTTTTTCACATACACTGTAGCTAAATCATTAACAAGATCATGCAAGACAAAAATTTGCCCGAGAATCATCATGCAATTGTTGAATCAATGATCTGGATAACAATTCGGCAAAACACCTCACCTACTTCTTCCATGGTTTTCTGTCTTGAGAATGATCAGGAAGCCTTCTGCCATCCACAACAAAACCAATTGCTTCATCAGCGGATAGTCTTTGGAAAAATAGAGCAATAGGAAAACATCGTTTAATTGAGAGGAAAGATATTGATAACTCGGGCTAATGCAGGCAGAATAGTATCATTCTCTAAGTTCCGATGTCATCGTTCAAAACGTCGATCCACTCTTTAGT…	1818	559	344	337	578	0
LsNBS_D11	TTTCTAGAGAGGAAGGTAACCTGTCCGGCAAGGACTTAAGTTTTTGGGCAATATGAAAATTCCAGTGATTTCAGATTGGAAGGAAACATGTTTTCTGGCAATGCTCCAAGCTTTGAACAATTATTAAATTTAAGATTTTTAAGAGAGGAGAGGTGTTGAAGTCCATTTCCTGGTAAGGATTTCCTTTTAGTGAAATCATGTATTGACAGAGACACGAGAGAAACCGGCAACAACTGCTCCTTCAACAAGGTGTTAACAATACCATCACCTCTGATATCCAAATCAGACAGAGCACTAAGGTTTTGGAGACCCCATCTGGTGGCAAACGTTTTTGTTCTCAAGGAATCAATGAAAATTGATCGTAAGTTGGGAGGGAGGCTAGCTCCTTCATAGCATGGT…	4188	1374	801	772	1241	0
LsNBS_D12	TCTGATGTCAGGAATCAAACTGGGACTTATCGACAATCTTTTGAAAAACATGAGCGAGATTTGAGACACAACAAAGACAAGTTGCAGAAATGGAAAGATGCACTCACCGAAGCAGCCAATTTATCTGGATGGAACTCTCAAAATTACGGGTAAATTAAATTACCTAATTTATTCTAAATCTATTTTTCCATTGTTTTTTGGTCAATCATGTTGAGGGTAAATGTTGACCTTTTTGCACTCCCATTCATAATGGTAGGATCGAATCAAATTTCGTTAAGGACATTGTAGAAGATGTTTTGAAAAAATTGTATGGGAGATACCCATTTGAAGTTAACAGGGAACTTGTTGGCATTGATACAAAGTATGAAAAGATGGAATCTTTACTGAAAATTGGGTCAA…	2265	760	332	440	733	0
LsNBS_D13	AAGATTTGATGCTCCTGTGAAATCTGGAGTTTTTTCCAATTGTACGCAACCAGAGAGACGCAGAACTCTGAGAGACCATACTCTTGATACACCGAAATCAAGGCTGGTCAGACGGGTGCAGTTCTGCAAACTCAAGAATACAAGTTCTGTAAGAAGTCCAACTGACGGATGCACCTGGGACAGGTTTATGCATCCTGTAAAATCTATTCGCTCAAGATTTGGGATCCCTTCAAATTTTGGAGTTACCATGAGATATTTGGAGTTGCTCAGATCCATCCTTTTCAAACAAGGTAGTCGCTGTGAAGGGAAAATTAGTGATCAACATGTTAGCATATTGTTTTTACATCTAAAATAGTTGTTTATCTGAGAAGAGACTACTCTGATTCGCCTTCTCCATGG…	1848	557	386	335	570	0
LsNBS_D14	TCCAAGGATTAACAATTTAACGATCAGGAGAGGAATGCACGAACTATTTGCCTATTCATGCTTCATTCCGATCATCATCATCATCATCATATATGGAAACGAAAACACAATCAACAACACAACAAAACAATCAATGATTTACTTTAAATATTTACAATGAAAGAGTTATGGATATCATTACTAATTCAAGGGGTCCAATCCCACCGTCCACTAGTGGATTACCATTTAAAGTCAGGGCAAAGAGCTGAATGGACTGACCAAACACAGAGAGTGTTAACACCTAGTTGGTTTCGAACCCAAGACCTCCAGATAAATACACTATCAAAACCCAAGCATTCACCAACAAGGGTGAATGGATTGTTATCATTACTATCATAATAAACTATGAAACTAAAAATA…	1680	575	356	251	498	0
LsNBS_D15	TTTATGATGTTTATCCATCGGTTGTTCGCCACCAGAATGGTAGCTTTGGAAAAAAGTTGAAAGCTACTGCGAAAAGAATATGTTTTGATTCAAGAACTAGAAAGAGAGAGATGCTCGCTAGTTGGAAGAGTGCACTCAAAGAAGCTGCTGGTTTTCCTTGTTGGCATGTCCCCAATTACAGGTAGCCTTTTTGTGTGTCTTAATCTATAAAGCACACACACGACGAAGACACTGACACGCCGTGATAGTGATAATTAATAATTTGTAAAAGAATAAATAAATTAAACTTAATCACAGGTGTTACACCAAACACCAGTCATGTCTTTGTTCAGAAGTGTCATTAATGTTAACTCTCGGGTTGCTTTGTAGTCTAGAGTTCCATAAGTGAAGCCTAACTAA…	2097	694	330	421	652	0
LsNBS_D16	CAATTACACTTTAGAAAAGTCAAACATGTGAGAAATCAATTCTACTTAAGGGTGTCCAAAAAAACTGGTTATTGTTAACCATATCAAAATTATTCCACTTTTAAAAACCACTTTTTATTTTTTCCTAGCCCATAGATCACTTTTTATTTTTTCCTAGCCCAAAAATAAAGCCAAACAGACACTTTATATAAGCAGAGTATATCATCTATCTGATTGTTGGGTATTACAAAACTTTTTGGTGTAGGGAAGTTGTACCCTTTTCTTTTGAAATGAGCATACTTTTCAGCTTATAATAATCTTTCGGATGATTTATTTATATTCATTCTTTGTGTTTTATTGAAGCAATGAAGTTGAGTTGATTTCTGAAATAGTTAAAGATGTTTCGAGAAAGCTAAAAAG…	1938	611	305	383	639	0
LsNBS_D17	TTTCTACAACATCAAAACATTACGTCATTATAAAATAATGTATTATTGTATTTACTTTCTCATGCATTATTTAAAACCACTTTTACAAAGTATGAATCTGAACTGAAGCCACAATTAGAACCACTTTTGCATTTTCCTCATTTACTTTGTTGTGATCATTCATGGCTGAATCATTTGTGTTTGATATTGCTGATTCATTGCTTGGAAAGCTTGCTTCATATGTTTGTGAAGAAGCTTCTCGAGCCTATGGTGTTTACGAAGATCTTCAAGGAATCAAAGACACTCTATCAATTGTCAAAGGACTTCTACTGGATGCTGAAGAAAAGAAGAAGCAACAACATGCCTTGCGTGAATGGACGAGACAGATTCAAAACATTTGTTCTGATGCTGAAAATGTAT…	1725	545	276	347	557	0
LsNBS_D18	GTGAAAATATTTCATTTTGTCTTTGCTTTCTTTGTAGGAAGCAAATCCCATATGCTGTTGCTGAAAGCCTATTTAACAGGTGAATAAATTTTATATTTTTAAATAAATATCATACCCAACATATATAAGATATACAAATATTTTTATCAATTTAAGAAAAAAAAAAAAGAGAAGTGTCAAAACGAAAACAATTAGTTTACAAAATTTTGTTTTAATAGGCTGGCTTCTGCAACCTTTCGTGAACATGGAAAGATTTATGGTGTTAAAGATGAGTTGGAAAGGCTTAAGAACTCTGTTGAACACATTTTGGGGGCGCCCTTGACCGAAAGAAACAAAAAACCCAAACCCGAGCTGTAAAAAATTAAGGGGAAGTCTTGAAGAGGGCTTCATTTTCCCGAT…	2295	799	313	465	718	0
LsNBS_D19	TACAGCCATTGAAGAATCTAGGATTTCAATCATTGTGTTTTCCGAAAACTATGCTTCCTCAACTTGGTGTCTTGATGAACTTGCCAAGATTCTTGAGTGTTGGAAAACAAAGGGACAGTTAGTTTTTCCGGTTTTCTACTATGTTGACCCTTCTTGGATTAGGCATCAAAGAGGAAGCTTTGGAATAGCAATGGCTAAACATGAAACCACATTCAAGGGTGATGTTCAAAGGTTGAACAAGTGGAAAAAAGCATTGTTTGATGCAGCCAATTTGTCAGGTTGGAGCTTAAAAAATGGCCATGGGTATGTAAAAAACATATATTTTCTTCTTTTTGTTCATGTATCTATATTTTGATGTCTGGGTGGACGGAGTAGCTCAACTGATATGTTTTAGTTGAA…	1899	630	265	403	601	0
LsNBS_D20	GGTGCGGAAGTGTGGAAAAAGGATCGAAGACGATGATACCATATTATGCTTCACATATGGAAGCCATTGAAGAATGTCAAGAAAGCTTAAAGAGAAAAGGAAGAAGATAAAATACAGAGCAATCTTCTCTTATTGATTGAATGAGGATTACATCAACTATATAGTTGGAGGAGAGATAACTAACTTCATAACAGAATGTAACAAACTATATAACTAACTATTGCTAGTGTCATCTATTACTAGAAAAAAAAATCGCACATAATGAGATTCTCCGTAAACCACAATGCGTAGGCAAGATTAAGTAGTATAAAGCATCAACAAATTAAAATTAACAGAGAAAATAGAAAAGAAAGTTACACACAAAACCAGATTAATCAGCAAAGAGCATAAATGAATTGG…	3411	1111	659	536	1105	0
LsNBS_D21	TCGACAACATTTTCAATGTCATGAATGAACAATGATCCATGTAAATCGCATAGCTCTCCCAATTCACTAATGGAAGATCCATGATTTTCACCAACGAAAAAATTGCTCAACTTTTGGAGGTTTTTCAATTCACTGATTTGCAATGGCATCCACTTCAAACAAGTGCCTCTAATATCCAAGTACCGCAAGTTGACAAGTTTATGAATATCTTTTGGCAACTCTTTAAGATTATAACATCCAACTAGCTTGAGTGTTTGTAAATTGAACAAACTGCAGATGGAGTCAGGTAACTTTATAATCTCGGTGTCGGACACTTCTAGAGAGCGCAGATGTTTTAGTTCGCCTATCGAATCAGGCAAACCGTAGAAATAAGCACCTACCAGGTTAACACCCTAAGTA…	2190	692	494	307	697	0
LsNBS_D22	GCACACTTGTTAAAGGATCTCTTGTTTTCTTCGATCATACCAAGCTTCAAAGTTCATATCACGAAACAACACCTTCAGAATCATCGCTTAAGGTAATTCAACACTGCAAAATTGCTGTAATCATACTTTCAACAAATTATACTAATTCATCATCGTGTCTTCAAGAATTGGAAAAAATAACTGAATGTTGCCGAACCACACCCGGTCTCATTGTTCTCACTATGTTGTATCCCATCCACCCAAGTTTGCAAGGAGGTATATTTGGAGGGGCTTTTCATGACTTTCTCGATAGGGTTTCCATAAAGGAAATCTCCCAAGAGGAAGACAAGATCATGACTTGGGTAGCAGCGATGAGCAAAGCCACCAGATATTCAAAAGAATTCATATCCCCGATCACGT…	2049	653	358	406	632	0
LsNBS_D23	ATATGGTTGAAAATTTGATGGCAAAGATGCGGAAGGATAACCATTCCAAGAAAGATAACATAAGGAATCAGAAAGAAATTTGTGGCTTCCTGAAAAATTTGAATGATATAATATGAGCACTTTCAACATTTTCAATTTTGATAAATCTTCAACACTCAACGGATTGAATTCGCAGACATCCTTCATTTGATTTAGAATTATGGCTTTAGCTGTTATTGGTTCCTGAAAAATCAAGAGCAAGTGTATTATAAAATAGAATTAAAAAATAAACGATGTAAATGAATTATATCCCAAGAGAACGGTCATGTGAGGAAATATAAAGTCTCTCAGTTAACAAGTTGTTAGTTTGAGTACTCGCTCATCTCCTTAGAGTTAGATAAATAATTAACAAATGAGTTT…	2097	708	397	314	678	0
LsNBS_D24	TATTATTTATAGATTTAAATTATTTATTTATATTCTTATTCTATCTTGCTAATTTTTAAGCAATTAAAATTTCAAATAAAAATAGTAATTAAAATGATATAATAAGATAACTTTTAAAATTAGCTTATTATATTTTGACATTTCACAAATGGATAATTAAAAAATTTTAAAATTTTAAAATTATATCATATCATTAAATTTTTAATCTTATTTTTTTTTTTCAAATTTTTTAAATAGTTTGCAATTCATTTTAGTATATTTTGTGACAAATTATTTTCTAAATTTTTTTTTTTTAAATTAGAAGGAATATTTCGGTTTAAAATATTAATGAATATGCGAATATTTCATCGAAAAAAAGCTTGAACCACAGAACGTGCGGCTGGTCTTATCCTAGTCTTA…	2274	713	373	407	781	0
LsNBS_D25	GCATGCAATGAAAAATAGAAAGAGACAAATTCAAAACCATAGTTTAACTTTAATTTGTTTCTTTAACGCACTGAAAGTATAAAGACTCATGAATAACCATTTCTATAGTACCTTTGTGCCCTCCCATAGTTTCCTAATGTTGCTGTGTCGTAGGACCAGTTGAACAAGTTTATGCGGCTGAAAACTTGATGGCAAACTAGTGAAGGGATATTTATCCCAAAATAGATACCCCAATTCACTTGAAAGGAAATTGAGACTTCCTGAGAAATTAAACTGCAACAGCTTGAGGAATTTAAGGTGACTCATTTTTGCTAAAGCTTCGGCCCTCAATGTTATCTTTTGTATTTCTTCATCATTTACTGGATCATACCGCATAACTATGGCTTCAAGGTTTTCTGT…	2118	668	449	326	675	0
LsNBS_D26	TTTCAGCGAGGAGGGAAAGGCTTTTTCTCCCAATGACACAAGCCCTGGAGAATCCAAAATTTCAACGACTTCTAGAGAGGAGAGGTGTCGAAGTCCATTTCCTTCTAAGAAGTTCATTTCAGAGAGACTTTTGAAACATAGACACACAAGGGAAACTGGCAACAACGGTAACATGTTCACAATATCATCACCCCTAATTTCCAATGATGAAAGAGCAGTGAGACATTGGATACCCCACTCTGTTACCGGTTTTGTTATCCCCACAGATTCAATATGAATTGTTTGTAAATTGGGAGGTAGGAAAACTCCTTCACATAGTGATAAATTCAAATTTGGAAGATTGGAGAGAGAGAGATATTCAAGAGAGGTGAGGGTGTCCATCCGTTGAGGTAGTGATAT…	3969	1243	739	779	1208	0
LsNBS_D27	CCTCAGGGAATGAACAAAGGTCCAAGAAACATTCCTTGATCTCTTCTCTTAAGTAGTTTATACTTATTGCCATTCTTTCAATTAGGTTGATTTCATAAGATTCTCCAATACTTTGGCCTTGAGATAACCTGTTTTTAACACTTTCCCAAAACATTTCGGTTTGATCTCTCAACGAAGCTCCGATCACTTTTAGAGCCAATGGAAGCTTTTCACACTCACTCACAACCTGTTTCCAATTGAATACTATTAGAACAACAATCATGGTTCAAAAGAAAACATATAAAAAATAAAATCAAACAGATAACACATAGGATTCGATCACTAGAAACTCAGACACACAACCGTAAGTATCAGGGTATAAACCCTGATGACAGCATCAAACCTAACAATATCAATTTC…	2214	693	477	341	703	0
LsNBS_D28	TTGTAAAGCTTGCATGTTTCAGAAGGCAGCCTTTCAATCTTAGTGTGAGAAAGATTTAAATACTGCAAGTATAACAAATTTCCAATAGAATTGGGAACCTCGGTGATACTCTTGTAGTTTGACAAAGACAACACACGTAATTGTTTCATTGTTGGCAACAACTCTTATACTACCTTGTTAGATAGCAAACAACAAGGCAATTGTGTTTGTAATGGTAATGCTAGAATGGTACGTAGACGTTTTAATCCAGACAATTTATCAAATTTATTAAATGGGTCATATAGCCCTCTATTGTATGACAAATAATGTACACTTTCATGTAGGTTATGTTCGTCCAACCTCATACAATATGGAGATGAAACCATCGTAGCTAAATCATGGATGACGTTATGCATTTCA…	2406	817	393	396	800	0
LsNBS_D29	TGAAAGATCAACAAAAGTAAATGCATTACTTTCTTTTGTTTAATAATTTATCTTCAAAAGAGGAAAGAAATGAATTGTTTCAATTTCTGAGAAAAAAATAATATGAGAATTTAAAATACCTTCTTGCCTTCCCAGAGTTGCTAGATGCTGCAAACTTCAATATCAACTCAACAAGTTGATTGGGCTGAAAACTTGACGGCAAATACATGAAAGGATAATAATTCCACTCAATATATCTCAATTTGTTAGAAAGATGATTGAGGCTTCCGATACTTTCACATACTTGAAGATGAGCAATCTAAGATTGAAAAAGTCTTCGAATATCACTGCATCCATATCTTTATCAACCTTACTATATTCATCATAATCATGATCCAAAACTATGGCTTCAACATTCTT…	2100	716	411	327	646	0
LsNBS_D30	TTCAATCCAATGACCAAAATTCGTTGTTTTAATGAAATGGACAAGAATTTCCAGGCATGTTCCTGTAATATGCTTTTGAAGATTCTTTGGTCCTTCTAGAGCCTTACGTTAGAAGTTGTATTTATCTATATTAAGAATCATTATTTATTGAACTTTTTCTTCTACTAATTGAACACATTTAAACTTAGAAGTTTTTTATTGTCAGAAGAAGATGCTACTAATGGTGATAGTAAAATAAGAATGATTTCCATGGTAGGTATGGGAGGGGTTGGTAAACAACCCTTGATAAATTTCTTTACAATGATCATCAAGTTAAGGCCAAATTTGGACTCAGAGGGTGGGCAGTTGTTTCGAAAGATTTTGTTGTTTTCAAGGTTTTGGAAGCCATTCTTAATTCTA…	1725	581	266	325	553	0
LsNBS_D31	ATACCCCATCCCACGTTTTGTATAGTATTATTGTATTGTCTATTTCCAAACTTTTGAAAATATAAAATACATGATATGCTAATATTTTAAAACATTTTGTTAATAATATGAATCATAAATTTTTGATAGTAGTAATATGAATCATCAAACATTTTGCGGTGTGATTGTGCTTCCTTTTACTACAGAAATTAAATATTTAAAAACTCAATCAAAGTTAATATAAAAGCAAAGTTAGTACATCATTCTGTCTGCCATATCTTGCAATTATACTGACCAGTGGGGACTAGTTTCATGAACTTTATGCAAATAAAGTCAATAATGGAACCTTGCATCAATTATTGTACTTTGCACTGTGGCTTTCATTATTCCTAATACATCAGTTACAACTACTTGCATACT…	2130	656	346	426	702	0
LsNBS_D32	TTCTAAGAATATAAATTTAGGGGCGTTTTCATGCAAGTATTTCGCTGGATTCATAGCAATAAACAAATTTTAGTCTTCTTATGATAAGATAAATTAAACTCCACTGCAGACATACAAACCAGAACACTTACTATGCTCCTGTCACTGATCAAGTTTTGAATTACACAGCAGAATGCAATATTGGAAAATAGCTTGTCCTAGTACTAATTAATGTTACACGAGATTTAAATTCCATAACACAGTCAAGGAAAGCAACATGATTAAACTAAAAATCGAAAGTTACCATCTTTTAATTCTTCCACAAAGATGATGCAGGAGGCGCAGTTCAATTTACGCTCAAAGCAACCAAGTAAGGCTTCCTTCACTGCCAAGAATTATTTTGCATGATTAAACTAGTAA…	4092	1146	881	775	1290	0
LsNBS_D33	GCTTTTATTTTCATTCATGTTCCAGAGAGTATTATAGTGAAGTCAAAAATCTAAAGCAAATTACAGCAAATGATTCTAGAATAATAGTTAGAGCAATGAGTACTTAAAAACAGGTAAAAATTGAGTTAACAAAGAATATCAAGTCATGCTACATGAAATAGAACAACAACATACCTGAAATGTGATTGCAATTCTTCCTTCCCTTCCCATGGCTCATATTATAATTTCATCATTAATTTTTATGACAGGGATGTAAGCAATGTTGGACCAATGTTCCCCTCTCTGATTTTCATACTTTGCTTTTAACAGACGGCAATTACTAATGCTCAGTCGCTTAAGAGAAGAAGGGAGACCGTCTTTTGGCAATGACCCAAGTCTTCGACAATCATCAAGCTCCAG…	4596	1515	886	844	1351	0
LsNBS_D34	TCGAAGATTAAAGAGACAAACCTCTAAGTCGATGATCGACAATAAGCTCGCAATCAATCTTGCGTAAACCCAAATGTCGATGGGAGCAAGCATATTCGAGACCAAGTATCATTTTCGAGACATCAAGTTCGAGTGGAGTGTTGAAGTCTGTACACCAGCACCTGAAGGCATGCGATGATTCATAAAGCTATGAAGACCGATCAATTTCTAGACTAAGGGATGAAATTGGTGTTACAAGTTTCGATGGAATATGAATTAAGGGATGGTATTAGAATATTAATAATAATTCATATTTATTTAGTTGTACTATTTTTCTTAGCCCCTAAGTTTGTTAGAGGGTATTTTAGTATTTTATCTTATTCTAGTAACCCTAGTTTTAGCTTATAAATAGGGTGACAA…	1818	582	367	259	610	0
LsNBS_D35	TGTCAGAGGTCTTCTGTTGGATGCTGAGTATAAGAAGGACCAAAAACATGGGCTGCGTGAATGGATGAGACAGATTCAAAACATCTGCTATGATGCTGAAGATGTATTTGATGGATTTGAGTTCCAACACAAAAGGAAGCAAGTTGTCCAAGCATCTAACAAAACTCGGACGAAGGTACGCTACTTATTTTCTTCCTCCAATCCAATTCTTTTACGCTCTAGGATGGCACATCAAATCAAAGAGATTAGAGAAAGATTGGATAAGGTAGCAGCTGATGGGAACAAGTTTGGCCTTGCTAGAATTGATGTTGGTCTTGAACCTGTTTTTCAGAGGAGAGAATTGACTCATTCCCATGTTGATGCTTCAAGTGTAATAGGAAGGGAGAATGATAGGGAAGA…	1662	527	258	358	519	0
LsNBS_D36	TGAATGGATGAGACAGATTCAAAACATCTGCTATGATGCTGAAGATGTATTTGATGGATTTGAGTTCCAACACAAAAGGAAGCAAGTTGTCCAAGCATCTAACAAAACTCGGACGAAGGTACGCTACTTATTTTCTTCCTCCAATCCAATTCTTTTACGCTCTAGGATGGCACATCAAATCAAAGAGATTAGAGAAAGATTGGATAAGGTAGCAGCTGATGGGAACAAGTTTGGCCTTGCTAGAATTGATGTTGGTCTTGAACCTGTTTTTCAGAGGAGAGAATTGACTCATTCCCATGTTGATGCTTCAAGTGTAATAGGAAGGGAGAATGATAGGGAAGAAGTTATCAAGCTTTTGATGCAACCACATCCTAACGGTGATGGTGATAAAAGTTTGTG…	2565	801	430	496	838	0
LsNBS_D37	GCGATGGTTTCACAGATCATCTTTTCGGTGCCCTCAGAAGAAAAAGCATTATTGCATTCAGGGATAATATAGACCTCAAAAGATGTGAATCCATAGAACCCGAGCTCTTCCGCGCAATCGAAGCCTCTCAGATTTTCATTGTGGTATTCTCCGAGAACTACGCTTCCTCAACTTGGTGCTTGCGAGAATTGGAACACATTCTTCTTCACTGCGGTCAACTATCTGAAAAGCGTGTTTTTCCTGTTTTCTGCGATGTTGATCCTTCTCATGTGCGATATCAAACGGGGAGTTATAAAAAAGCCTTTGATGAACATGAACAAACACTCTCTCATGAGTCCGACAAAGAGAAACTGCGAGGATGGAGGAAATCTCTCACAGAAGCAGCCAATATCTCTGGAC…	1818	550	280	391	597	0
LsNBS_D38	TGTAAGGTGCAGTCCTGTAAGATTTTTATTACACATCAATGAAGAAAATCCATGTACAACAGCGCCCCATAAAGACTGCTCCATTATTTCCTCTGATGTCACCGAAAATTTGGCGAGAGAAGAATCAGAGAGCTCCAGTGTTTGGAGAGATTTTAAATGAAGTTATTTTTCAGACTTCCAATCTTTTTGCATCCATTTAATTTTAGGTTTGTAAGCTTGGGGTTACTGAAAATGGATGGATGGAGTTGGCAAAGACTCTTACAATAAGAAAGGGATACTATTTGAAGATTTGGGGCCCTTGATAAATCTGGAATCTCAATCAGGTCTTCGGAATAATCAAGATCAAGAATCATTAAATTGTCAAGTCTCTATATGAGAAAAAAAAAACATCACATTATT…	2334	754	447	343	790	0
LsNBS_D39	CCTCTCCTGAAAAGAAGACAAAAAAATTACTTTCCTTTTCAATATTGTTAGTGACAATTCAATTAATAAAATTGAAATTGCCCAACAGTTTCATAGAATCATTGAAGAAGTAAAATTGATAAGAGTTAAAGAAAATAAAGATCAAATAAGCATTTTCCTTTCATTTTCTCCAAAAACTCTATTGTCAAATTAATCATTATAGTATAAAATGTTTCGGTTAACAAAAACAAATAATTCTAGTTTTGTTCACAAACAAACACATTTCATGCTTCTGCGTAATTTTTACTGAAAAGTGTAGCTGGAAGATACAAGTTTTGTAACATGATTAAAAGCAGTATAGAAAAGTCTCAAACAACATTAACTCAGATGATTCTTGGAATAAAAGTTGCAGCAAAAAGT…	4689	1496	877	839	1477	0
LsNBS_D40	TGGGAGTAGATTCTCCTCGGGGAAGGACTCCACGTTTTCAAAATCATCACTAACAAAAAATCGGTATAGAGAGTTGAGTTGGAACAAGCCCCATTCCTCTCTGGAAGCAATCAGTTTTGGGCAATTACATATTTCAAGGTTGCTCAAGTTGGAAGGCAAACCTCCCATAGGAAAAGATTCAAGCTCTGGACAATCATACAACACTAGAGAAGCAAGATTGGTGAACAAGTGTAATGAAAAAGGCAATGAGAAGGACTGCCATCCTGTTATTGTAAGAGTATCAAGAGAATTATGACAACACAAATCTAAAGATGGACATTCTACAAAGTCCTTGAAATCCAACTTCAACACTTTCAGAATGGAATTGTTGATTAAATGAACCATAGGGAACTCAACGTA…	3531	1153	681	540	1157	0
LsNBS_D41	TGCTGCACTCTCAAATGCAGGAATCAACACTTTTATTGACAACAAGAATCTTTCAAAGGGAAAGGAAGTTGGACCAGAACTAAAGAGGGCAATAGAAGGCTCTCAGATTTCTATTGTTGTTTTATCAGTCAACTATGCAAATTCTAGCTGGTGTCTTGGCGAGCTGCTACATATCATGGAATGCCGCAAAACTTATGGCCAGTTCGTTTTACCAGTATTTTACGGTGTTGAACCATCGGCTGTCCGTAGGCAGAGTGGTTTACTTAGAGAAGCCTTGAAAGCTAGTGCAAGAAGTGTTGAACTTTCTAATCCAAAAGGAAAGAAAGAAGATCTCTTCTACAAGTGGAGGACCGCACTCACTGAAGTTGCGAATCTATCTGGCTGGGATTCCCGAAGTTT…	2088	684	346	435	623	0
LsNBS_D42	GACTCCAAAACTCACAAGTAAGATTTACTAGTATTTATTATAAAGACTAAGCTCTTTTTTATGACCTAAAGTCTAAACTTTAGGTCATCTTAAAAACTTTTTGGGTATTTATTATTATTAGGATTTAACACAAAAATTTAGAATTGTTTGAATTAAATTAGAAAAATCACAAAGAGGGAAGTTGTGTTCTTTTATCCATAGTTTTAAATTGCAGTTGCGGATGTTATGATCATTGCGGTTGTTGTGATGTACATTGCTGTCGTTGCAACATGGATTTTAATTTGGAGGTGTTTGAAATATACCTTAAAAAATACTTGATGTTAAGATTTTTCATTACATAGGAAGTAAATTGAGTTTTTGAAATTTGAAATTTTGAGTTTTGAAGAAACATAGGAAAAA…	2475	794	366	521	794	0
LsNBS_D43	TAAAACATTTCTACAAATTCCAAGTGTGGTAAAACATTTCTACAAATAAGTCACCCCTCCTACTATCATTGGCTATAAAAGAAAGGGAAATGCACAGTCTTATATTTTGAGAATAAATACAGACTCTTATTAACCACACAATAACAGAAAATACTTGAAATTCACATTTTCACATAAACTTGAAGAAAAGATTAGGAAAGTGGTTGTTCTTCATGCTGATGACAATGGTATACATGAAATACATCTAGAGTGTTATTATTGTGCCGAACACACACAAAAATGAACACATGAGTTGTACTTGCCTCTGAACAAAAAAATGAACACCTCATTTCTACGGCTCAATCAACAATCATCAACGTTTCAAGAGAGTTGGGTAGACTCTCGTCTAGCAAACTCTCT…	4026	1322	794	614	1296	0
LsNBS_D44	AAGTGATTGGTTGGCTACATGAATTTCAAAATTTTGAAGAGGTATTTTTTATATGACTTTAATTTACAACATATTGAATTTCAAATTTGGAAATTGGAAAATATAACTTATTGTCCACTCAATTAGTTACATGTAAGTTTATTTCAACTTAAATTTATTTCATGTATGAAAAACAATTTATTAAAAAATAATCATGATTATATTCAAGAAACAATCATGTGCATATAGTGCGCCTAAGTTTGTTAAATAGTGCCAAGTTTGTATGTAATCGAAGTGGTTTGATCCCTCAAAACAAACATTCCTGGAGAGGGATGAAACGTTTTAATTAGAGACCTAAGCACCATAGCAGAGATTTGGAGCAAAGCTTGTTGGGTTACCACGTAAGCCCAATGGGATGCT…	2049	712	282	423	632	0
LsNBS_D45	TTTACTGCCAATGAATGGTTATTAATTTCAAAAATGGTTGGATGGAGTTAAGAATAAGTTGTTGGATTAAGAATTAAATTTTAGTCGAAATAAGTTTGAGGGAAATTTAGTTTTAAAACTGGTCCAAACAAAAACTGGTTTTTTAGTGCAAACCAGTTATTAACCAAACCGATCCAAACATAAACTGGTTTTGAAAAAATAAACCAGTTTTGTAAAAGTGGTTTTAAAAACCAAACTGATCCATATATTTGGTTCAATTTGGTTTGGTTTTAGAACCATGCACACCCCTACTTGTATACTTTTCTTTTCCTGAAAACCACTCATTTGGTTCTTAGTTTCTTCTGACAATAACAACTTGTTTGTACATTGCAATTTGGAAATAAACCAAAAAACAACAAC…	3504	1087	609	668	1140	0
LsNBS_D46	TGGTGTTCATATTCTTGTTTCAGTTCATCTTCTTCTTTCTGATACCTTGAGTTTTCTCAGGTGTTTCCCGACCCGAAATTTTTTTAAATTAGATCGAGTTGTTCGAATTCAGCGTGAATCGAAGCAAAATCGATCCCTGAACCTCGCGTTCACTCGTGTTTCAGTGTTTCCCATGAATCGAGCCAAGATCAGATACGATTGTTGGTGCAAGATAGAATAATGAAAATAGGAAAATATTCTATTAAGAGAATGGCTCTAAACATGATATAGAGTTCATGATTGTCCATATTTATAAGCTAAAACTAGGGTTACTAGAATAGGATAAATCTAAAATACCTACTAACAAACTTAGGGGCGAAAATAAATCTGTAAATAAATATGAATTATTAATAATATTAA…	1872	609	267	354	642	0
LsNBS_D47	CAGTCATCTTTATTCTATAATTTCATTAAAAAAACCTAAAAGAACATGCCAAATCAACTTTTTTTTTTTAATTTTAATTTTGGTTCATTTTGGCTTAAACAAAAATTCTACCTAATTTTTAAAATTTTTGTATTCATTAACCGTTTATTATTTGCATTTATAGTAATCTTATTTGCATATGGTAATAGATTATCCATCACTGATAATTTCTAGGTTTTGAAACTTTCCTGTTACAATTTTTTGTTGTCAATGTGAATCCCAAAACACCACCACCCAAAAAATTGTGAAGCACTAGTAATGGAAATTTACAGCTACAAAATAACCATAAATTGAACATACATTTTTATTCTTCAATCTCAAAGAGTACACTAAACAGATTATGCTCCCTGATTTATTTGG…	3372	1051	694	530	1097	0
LsNBS_D48	GTGGAGTCCATTCTTGACATCTTTAAAGTCAGTCCCTTAACATCTAAAGTTCTCTGTCAATCAAATTGAAAATGAAAATAAAATACAGTTTGGATAAAGATATGATCTATGTTGAGTAAATAGGCACTTTTAGTCCCTAAAATTGCAACAGTTGATCAATTTAGTCCTCAAGTTTAAAATTTAAAAATGCTATCAATCAATTTAGTCAAGTATTTGAAATTTTGCATCATATTCTTTTAATGCAGAAAAATACTATTAATTCAAATGTATATGTTTTGTCTGCTTTGATAGATGTTTTATAAAAATATTTTGATTGGAAGAACTAAATTGATTGATATTCTTTTTTAAGGGACTGATATGCTATTTCTTAAACTTGAGGGAGTAGATTGACCTACGTTT…	2118	662	417	328	711	0
LsNBS_D49	CTGCTAACTTCTCCGGCTACCACTTTAGTCCTGGGTACGTACCCCTCTTCACTTCTTATATTTTCTTTCCTTAATTTTGATTCATCAATTATTCCCTCTTAAAGATTATATTAGAAAGACAAATATTTTTATGTTAAAAACAATTAGAATTGAATAATATTATTGTCCTAAGACACTATGTGATTATGATACTGATGCATTTTTACAAACTTATCTTTTTGGAAATGAATAGATATGAATACAAGTTTATTGGGGAAATAGTCAAATACATCTCTAACAAGATCAACCGCGTTCCATTACATGTTGCCGAGTACCCTGTTGGATTACAGTCCCGAGTAAAACAAGTGAAATCGCTTCTTGATAAGGGATCTGATGATGGGGTCTACATGGTAGGACTGT…	1827	601	260	355	611	0
LsNBS_D50	AACTGAAAATTGCAATGATTAGAGAAATACCAGAATGTGTGTCCATAGTTGTTCAATGTTGCTCTCAGGCATATTAAATTCTACAAGCTTATATGGATTAAAATTTGGCAAAGAATTGAAAGGGTAACCATTCCACAAAAGATAGCGTAGGGAATTAGAAAGAGATAAAGGTATTTTTGAAAAAGTTGAATGATATAATATCAACACTTTCAAATTTCCCATTCTTGATAAATATGCACCACTCAACTCATTGAATTTGGATACCTCCACCTCCTTTTGATTTATGATTATTGCTTCAGCTTTTATTGCTACCTGAAGAAAAAAAAGAATGAGTATGATAATATTAAAGTATATGAATTAATGAACTATTATAAGTCAAATTAACATCTATCTGTTTTT…	2082	673	409	323	677	0
LsNBS_D51	ATGGCACACTTGAATGAGCACTTTGGACTTGTATCCTAAAACAAACATCTTGTTTGAACATCCACCAAACCTGACTTGTACAGACAAAATTCTGAATCTTTGATTAAAACTGGGCCAAACTTCTCATAGAACACTGCTTGAAAGCTTGATGAATTGTGATACAGGACAACTTGACCTTGAACAAACACATTGCCTGAGAAAATAGCCCACTGCCACAACCAATTTACACTGAAAGAAATCTCTTGATAGTTTGACCAAGATGAGGTCAAACGTCCATCTGATTTAAACTTGAATGAATGTCTTTGCCATCAATCTCCCTGCAAAACCCTAAACACACAGAGAAGAAGAAACAAAAAATATTTTTTGGTATTTTGATTAGATGTTAATGTAAAGAAACAA…	2727	882	447	541	857	0
LsNBS_D52	TGTTTCCGCACTACTATCATACAATTCCAATCTGTTCTCAAGATTTGGAAAGGTAGGCATGCAAGTCAACTTCAGACATCCTATGATTGATAATTGAGACAGACAAGGAAAAGGAGGCAAAGAGAGATTCTGTGAACAGTTAGTATTATTGAAATCATCTCCCATCCTCCACCATCCCCTCAACTTGTAACAGAATTGCAAAGAGAGGCTCTTTAAAGATGGAAAGAACACTGAAGAAAAATCTTGTTCATAATATATGTACTCCAGCTCTTCAAGGAAACCTATATGAAGTGACTTAAGGAATGGGAGACGCTCCAACGGTGGGAGAAGCCGGAGACTTCCACTCAAAAAGAAAGATATTTCAACAATATTTGTCAGTGGGGAAAGCCACTTTGAAAA…	1671	526	362	257	526	0
LsNBS_D53	TGTTTCATTTTTCCAATTGATCTACAAAACTTGCTTAAAGAACAATTCGACAGCTTCAAGACTCGCAACTGTTTGAATTTTGAAATGACCGACAATTCATCCTCATTCAATTCATCCTCATTTTCATCCTCATTGGAAGATAGCAAAATCAAAGTTCGCAACCTGCTTCCATCTAATGACTCCAACAAATGAGCTGCGTTGGGTTCCAACGATACATGTATGGGTCTTTGTACACAGCTTATTGTCTCACTGTCTAAGTAACAACAATCATTGCCAGCTACTTGGTTTGCAAGATCATGCATTAAATCATGCATTTTGAAACTAACTATATCACCATCTTCACCCACTTTTACATCTTGGAAAAATGACCTCATCAAGAAAATCTTCACAAATTCTTCA…	2193	688	466	275	764	0
LsNBS_D54	AGTTCCTCCAATTTTGGTAACGATTCCAGCTTCTCTAGTAATGATATCTCGAATTGTACACTATAGATTATACACTCATATGATTTACTTACACTAAATCTAAACACTTTTAATTGTTTAAGACTTTCTATCACTTCCAAATGAATTCCTTTAACTGCTAGACGTTTCATATCATCCATAAGGAGTACCCTCAAAATTTTCAACTTCTTCAATTCAATGGGCAACTTACGGACATATGTTCCTGAAATGTTAAGGAACTCCAAGTTGATTAAATCACATAATTCTGGGGAGATTATCTGAACAGAATCAGTATATGATAAATCCAACACTCTCAACCTTTTCATGGAAGGAAATTTTGTTGATAAATCATGATTATTATTACTAATGCAATGTCGAATG…	2271	692	494	306	779	0
LsNBS_D55	TAACATGGCTAAGTTGGTATGCTCATATTTTTTCTTTTCTCAGGTTGGCTTCCGCTGCTTTTCGTGAATTTGGACGGATTTATGGTGTTATGGATGAACTGGAAAGGCTTAAGAGTACTCTTGACTCCATTAAAGCTGAGATCCTGGATGCCGAGGACAAGCAACAACAAAACCGTGCCATACAGATCTGGATAAGAAGACTCAAAGATGATGTGCTTCATCCTGCTGATGACTTGCTAGATGAATTTCTTATTCAAGATATGAGACACAAAACTCCGAAGAACAGAATGACAAAGGTACTTCATTCCTTCTCTCTAAATAGCATTGCTTTTCGCCACAGAATGGCTCATGTGATTCAAAAAGTACAGAAAAAGTTTGATGATATTGTAAAAGATATGG…	3339	1063	520	661	1095	0
LsNBS_D56	TAAACCTTACCACTTTCGAATTGAGCAATACAAATCTAATAATACTTAATTTCGAAAATACTAACACTAAAATCGAAGATAATAAATTTATCTAAGATTTGAGTGAAATATTTAAGCTAATCTTAAAGAAGTATAAGTTCTTTCATATATTCGATGTATGTGAAGCTTAATAGTGATATAATAAGTTAAGTTATCTTTAGTTAATAACTAATTAGTCTATATCATCATTGGTTGCTAACTACAAGGATTTATTCAATCGATTCTCAAACTATCTTCATTGGTTTTTTATCCAATTATCCAGTAAAGTTATATATCTAGAAAACAATGAATGGGTTTGCTGATCTATCCAAAGGTTTAAATAAATGATTCTCCAAACTAACTCGATTTCATCAGTTATTC…	2013	674	295	396	648	0
LsNBS_D57	CAGAGTCATGAAAAGATCAAATGAAGTGATTGTTGGCTACATGAATTTCAAAATTTTGAAGAGGTATTTTTATATGACTTTAATTTACAACATATTGAATTTCAAATTTGGAAATTGGAAAATATAACTTATTGTCCACTCAATTAGTTACATGTAAGTTTATTTCAACTTAAATTTATTTCATGTATGAAAAGCAATTTATTAAAAAATAAACATGATTATATTCGAGAAACAATCATGTGCATATAGTGCGCCTAAGTTTGTTAAATAGCGCCAAGTTTGTAAGTAATCGAAGTGGTTTGATCCCTCAAAACAAACATTCTTGGAGAGGGATGAAACGTTTTAATTAGTGACCTAAGCACCATAGCAGAGATTTGGAGCAAAGTTTGTTGGGTTACC…	2112	723	304	428	657	0
LsNBS_D58	ACTTCTAAATTAGACAAATACATGAAGCAAAGTTGGACAGATGCACTTCATGATGCTGGTGGCCTTGCAGGATATGATGTCCGAAATTACAGGTTAATCCTTCTCTGCATTTTAAGACTTTGTTGATTCACTTACATACATGTAGCATGTGTGTATATGTAAATGAATAATTTCTGTCTTTTTTGTAGGGATGAAAATGAGGTTATCAAGCATATTGTTAAAGATGTTATTAGCATACTTGACATATCAGACTTGTTCATTGTTGATAATCCGGTTGGAGTTGAATCTCGAATGCAAGATATGATTCAACTTTTAGAAATTCGACAATCAAATGATGTTAAACTACTAGGGATTTGGGGGATGGGTGGAATCGGTAAAACCACAGTTGCAAAAGCTATT…	1788	587	234	376	591	0
LsNBS_D59	GATCATCACAACACGTAGCCATTCAGTTGCAATGATGACAGGTGCATCACATATTTATTTATTAGGTGGTCTATCGCGCGAAGACTCTTGGTCTTTACTCTTAAAGGATGTCTTTGCTTTTGGGGGGCTCTGTAGACCCAATGCTAGAATATATTGGCCAGAGCATTGCAAGAAAGTGTGGCGGACTGCCACTAGCTCTTAAGGCACTTGCAGGACTTCTACGTACTAATCTAGATGCAGAGTATTGGGATGCAATTTCGAACAGTGACATCTGGGACTTACCAGCAAATGATGTCATGCCGGCATTGCATGTGAGTTATCAATATCTTCCTTCTCACTTGAAAAGATGTTTCACTTATTGTTCCATTTTTCCAAAAGATTATCCACTTGATAGGAAGC…	2061	628	381	411	641	0
LsNBS_D60	AACTTGGCTTCTGACTCTGCTTCCTAATTTCCTTTTTCTTATCAATTTCATTGAGATATGATTTTGAATATACACCCAATTCTTTCCGATGTAACTCAATTGATCAGGATCCTGCCTCCCCACCTTTTACTTCTACTGATCATTTTTGTAATATCTCTACATATTCTCCTTTGTGTATTAGTCCATATTCTTTCCTTAAGTGCCATACATCTCTAACAACATCTTTTGTTTCTCCTAATAGTATTTTCCAATTATTCATCTCTGATTTATTCATTATGGGATTTAAAATCAGAAATTAATATCTCTGATTTTTTGTTGTGTCAAGGCCGATCCGATATTTGTTTAGTTCAAGTGCCCTCCTCTCTCTGCTACTTTATTGATTTGTTGACTTGGACAAAG…	4743	1446	903	913	1481	0
LsNBS_D61	TCAGATTAAGATATTAAGAGATATTTTCAATAATTTTTTTTCAGTCTTTTAGAATAAAATTACGATAAACTAGCTGATAAAAAATTTCAAAAAACAATATTAAAAAGACAATTAGTACTAGAGAAGTAAATTACATAGAAATTACTATGGTTTACAATGAAATTATAGCGGAAATTGGAGCAACGGTTCCATGAAGTTTCAACCTAATATTTGCGGTAAAGTCTTTGTTTATTTTATCTAATCTGTCATTTTCATCTTTCTTTTTGTTATTTCCACCAAGTTTCAATCAAGCAATAAGAAATTGTGAAAATTATGGCAACTTTGAGCAAAATTCCAAATACATCACGAAATTTGAATTAAAAAACAAAGAAAAAGTGTAAAGCAAAGTAATTTCTATAG…	1911	624	286	420	581	0
LsNBS_D62	ACAAAAGAGCTCCTCGAGTATAGCACTCGCGCGGGGGCTCTAGAACTCTTGGGTAGCCTTTTACTTCCTCTTATCTTATTTGAGTTGTTTTTTTCCTTCATGTGCTAATGTGCCCGTTGTTTTTGCAGGTAATATGTCTTCTGCGCAGGAGCGAATGGTGAAGAACGCCCATGGAAAAGCGAAGGGGCGGCGTGGTCATAGGGAAAATTCGTCTCAGTCAACAAGCGGCTCCTCCCCAGACAGGGTCGGGAACCTCCTCTTTCACCCCACTTGCTACCCAAACGTCGCCCATGCCTGTGAGTTTAAGGCTCAAGCGTTCACGCCCAAATAACTTCGTGGACCTCAGCAAAGAGAGAGAAAAAAGCAAGTTCGGGTTGCCTCTTTTCCTGCACAATAGGA…	2166	649	428	449	640	0
LsNBS_D63	ACAGATACTATTGCATAAGCTATTTTTAGATACAACGCCAATAAAATACCACAAGAGCCCCAATTACTAACATTGGGGCAACTTATTATCATTTCGAGATACACTAGCATCATCATTAATAATTTCAAGAGACAGTTAATCGAAGGAGGCGAACATCTCTCCATTCCCTTACTCAATAATCCAATTAATACACACATGTAATAATCCATCCACACACAGCACTACACTGGTAGTCACCTTTGGGATTGATTGCAGCTGCATTTCCATCAGCATTCATGCACATACAGATCGCATCAGCTAGATAGTTGCTATGACACAAACATAAAGGTAAGTAACTAAAAGTGGTGAAGACAATCATTTTGCTCCACTTAACAATCAGCATAAGCAAAGAGGATTAAT…	3864	1278	746	632	1208	0
LsNBS_D64	CGATCTTGTCTATGAAGCTGAAGATTTGCTCGACCAAATTATTACTCACCATTTAAGGGGCAAACTTGAAGCTGGTCAGGTTCTTACAAAACTTTTCTTCTTTTTTTAAAGGTTTAATAAGAATCAATTCTAAACTGCGAAATTTATTTGAAACTGCAACATTTGAAAACCAAATCCTGGATTGAAAGAAGGTGATTCCAACAGTCTGGAATGTTACTCCTACAAATTCTGTTGTGGAGATAAACTGCTATTTATGGCAGAATATGAAAAAGATACTTAAAGAGCTTCTGCTGTCAGAGGACAGTGGAAGTAAAATAGGAGTGATTTCCATTGTGGGTATGGCAGGATTAGGAAAAACAACACTTGCTAAACTCCTTTACAACGACCATGATGTTAGAC…	1611	516	268	324	503	0
LsNBS_D65	ATTATAATCAACTTCTGGTTTCAAAATAAAATGTTAATACTATACCCGGGTTTTATTCCAAACTTTTTTAATATTGCTGTGTTTTAAGTCGAAAACAACTAGATTTCCTTGATAAAATTCATCAGGTATATAGTTCAAAGTAAATCCTCGCCAATGAAGCCATCTCAGATTTTTAGAAAGGTTCTCATAATCTCCATTGAGGTCAACACCATCAAGTTGTAGAAGTCTGAGCTTCTTCATCTTCTTGAAAGAATAAGTACTGAAGCGAACTCTCCCAGTATTTTCCGACTTGAAAACCAATGCCTCTACTGCTTCTGTTCCCTACATGTGAGGAAAATATAAAAGTAATGGGAAGCGTTTTTCTTTTGCTAGAAACAAAGTGATGTATGAAGCTACAGT…	1608	490	336	246	536	0
LsNBS_D66	TCAATCTGTGTTTATAGAAAAAGGAACGATGATGAATAGGAAGAAGCAGAAGAACTGTTGGGTTCACGTTAAAAGAGTAGCAAATGGTTGTTTATGGCAATGCAATTATTGTGATCTTACTTTTGAGGGTGATGCTTCCAGAATCAAAGCACACTTGGGGCTGGATGGAATAACAGAAAACATTACACGATGCTCCCATTATCATGGTGATGAAGAAGTTCACAATAGTTTCGCATCCTCTTCAAGTAATCCAATACCAGCTCAAGGTGATTCAGAAGCGCTTTCTATATTCATGCGTTAATTGATTATAATGTATATCATGTTATTAGTTTTACTTCACTGTCACCATTTTGTTATGGAAATCATGGTTTTAAATTACGGTTACGTTCGCGAGTGCAG…	1899	645	240	460	554	0
LsNBS_D67	ATATATATATATATATATATATATATATATATATATATATATATATATATATATATATATATATATATATATATATATATATATATATATGTGGACAATGGTGATGCAAAATGTACACCCAATGACAACTTGCATTCCCACTATTGGTCAACAAACATACACTAGATATTTTTCAACAAGTTGTTATTTCTGTCCCTTTCTTTGGTCCTTAATATGTGTGTCCAATTTTCCTACCTTCATTCTCACTCTTAAACTCTGCAGAATCATAAGCACTCTGATTAATTGATCCATCTGTTTGCCTTGCTTTTTGAAGGATGGCCGAGCAAATTCCGTATGCTGTTGCTGCAAGTCTCATTAACAGGTGACTTCAATTTTAACGCCTTTTTTACTCCTTCCGTT…	1986	654	293	405	634	0
LsNBS_D68	TCTATCATGCTAACAACAAACTCCAAACCAGCTCATACGTGCTGAATTTGCTTACTCGTCTTGTTTCTCAAGCTGAAAATTTACTCAACAAAAGCTATTTTTTTGGGTATGCTTATGCTACCGGACTTAGTCCTGACCAGCTCAAAATTCATTCTCGTTTAAGTTTTTTAATTGTACTGATTGAGTCTAAAACGGAAAATTTAATGCAAATATTACAAGGCTTAAGTTCAGGAGAACAAGTTGGTGATGATGCATCTTCTATATATGGAAGAGAGGCTGATATAGAGAAACTTAAACATCTCTTGATGTCTAGTGAAACAAGAATGGTTTCTATTGTTGGTATGGGAGGGATTGGTAAAACAGCTCTTGCCAAACACCTTTACAATCATCCTCAAGTTA…	1713	541	303	333	536	0
LsNBS_D69	CGGTTGGTTTGGATTTATCTTTGATTAATTTGAAGATGGAAGTTCTCAGGGATGGTAGATCTACTATTTTGGTGACTGGTTTTGGAGGAATGGGTAAAACCACTTTAGCTGCTAAGCTATGTTGGGATGCAGAAGTCAAGGGTAAGTCATAAAATCTTCTTTCATTCTTTCTGCTTGATAAATAAGTGTTTTTGGTTAAGCTATTTCTATAACAAAAGTTAAAATAAAGTCAAATGGTTTCTAATTCTATGTAAGTTATAAGTTGTTTTTATAATCTCTTGTGAAGAGCTTATGGTAATAAGATGAAAACAGCTTAGAGCTATGTCATAAGCTCTTTTGTAAGTTTTTCCAAAGAGTCTTAGAAGTGGTTAGTTCAATAGGTAAGCTTGAACAAGTCAA…	1863	582	294	366	621	0
LsNBS_D70	ACATAATAGAGCTCTTAGTAAAAAGGCCTTACATTTATTCCTTGCCAAAGTTGTTCAATTTTGCTATGAGATAATTTAACATCAACAACTTCATCAAGTTGATTTGTTTGTGCCAGAGTCTTCAAAGGACATCCTCTCCAATGAAGAACTTTCACCGAACAAGGAAGGAATCTGAGGCCAAGGGGAAGTTGCACTTCATTTAAGATGAGCAATTTTAGCTGACTTGCCTTTGAGAATGCTTCGGTGCTCCAGCGAGCTTCATATGGTTGGAGTAAGTTGAGGACTATACTGCTAATTTTTTTGCTTCCCTATAAAATCATTATAATCTCTAGAATGTAAGTGGTTCTTATTCAACACAGAATGAGGAGAAACACAATCTTAAGCAAAAAAATACCGTAT…	2097	656	448	336	657	0
LsNBS_D71	AATAGAGGGCTCTCAGATTTGTATTGTTGTTTTATCAGCAACTATACAAAGTCTAGCTGGTGTCTTAACGAGCTGCTACATATCATGGATTGCCGCAAAAATTATGGTCAGTTAGTTTTACCAGTATTTTTCGAGATTGACCCATCATTTGTTCGCTGGCAGACTGGTGATTTTGGAGAAGCCTTGAAAGTTAGTGCAAGACGTATCGAATTTTTTAGTCTAAACAAAAAGAAAGGAGATCTGTTGAAAAAGTGGAAGACGGCACTCACCGAAGTTGCTAATCTATCTGGCTGGAATTCCACTAGTTTCGGGTAATAATAAACTAACACTTTTTTGAATTTATAATCACACCCTCATTCTTTGTCTTTATTATTTCTCTTATTACTATTGCAGAACTGA…	3093	975	484	613	1021	0
LsNBS_D72	CGAGCTCTTCCGCGCAATCGAAGCCTCTCAGATTTTCATTGTGGTATTCTCTAAGAGCTACGCTTCCTCAACTTGGTGCTTGCGAGAACTGGAACACATTCTTCTTCACTGCCGTCAATCATCTAAAAAGCCTTTTATTCCTGTTTTCTGCGATGTTGATCCTTCTCATGTGCGAAATCAAAGGGGGAGTTATCAAAAGCTTATACACGAACAAAGATTCACTGATGAGAAAGTCCGAGGATGGAGGGAAGCTCTCACACAAGCAGCCAATTTCTCTGGATGGGATCTACGCCATAGGTAAATCTTTCCCTCTTCAAACTATACTTTATTAAAACACTGTTCAAGATATATACAGATTTATTGTCAACTCTTTTAAACTTTCAGGCCACAATATGCAGA…	1992	624	322	392	654	0
LsNBS_D73	AAAGGTAGCTGATCCTGATCCCAAATTCTTGATCTTCTTACAAACAAAGTAACTAATGGATGGCGTTCAGAGAGAAAAACTCGTGTTACTCTCAATTTCTGTGAAAAATTTGTTAAAAGACAATTTTCCTGGTGAGTACATCGATTACTGGAGCGCGAATCGTTACCTTTCACTCTTGAAAAAGGTGGAGGAAACAATGGAGGATCTTCAAGATGTACTTTATTATGCTAACAAGAAACTCATCCCCACTCAAGCTAACAACAAATCGCTGGATTTCCTCACACGTGCTGTTTTTCAAGTTGACAGTTTGACAGATGCTGTTTTACAAGTTGACAGTTTGCTTGGCGAAAACCAAATTTCAGGGTATGATGCCGCACTTACTCCTGAACAGCTCAAAAT…	1713	541	302	351	519	0
LsNBS_D74	CAGGAGAAGAAGAGGATTCACCTGCGCTTAGAGTGAATGCTTCCATTTGTTGAACAATTGCCACAACGTTCTAACTTGTATTCTGTAGTGCTGTTGACCTGTTGTATCGACAAGAACAAGATTGCATACGGTCAATAGCTTTCTACAGTCACTCAGTGAGGGCATTTCTGACCATCCGATCTCAATCTTATCGCTAAAATAATGTAAGTTTAATATTTACTATATAATTCAAAGATGCTAAGATGAAATCGAATAGCTATTATCCATTGCAATCATGGTCCCAAAACAGGAGCGTGCAAAATAAATGGTTTCAAAGTGTTACCCATATCCATATTTAAAAAACCGGACTTTTGTAAAACTGGTTAGATTGGACTATTTAAAAATAATTGGATTATCTAA…	1842	564	337	389	552	0
LsNBS_D75	GGTGCAAGGTCAGGAATCCGGGGTGGAATTTTCTTTCATCTCTTTTTAATACCAGTGAAGATTTCAACTCCCAATTAAAGACTGCGTGTGAGAGACTGCAGCTTTATGCACAACAGATAGATAACCTTGGCTTGCAAACGGTAAGTCATAAGGTTCTTCCTACAGCCTATAGACGTTCAACTACAATATCATCGCTAAATGAATCTTTTATTGTTGGTAGGGTAGACGATAAAGAGAAACTAATTAAGATGTTGCTATCTGAAAGAGATAATGACAAAAATAACTTAGACGTTGTTGCAATTGCAGGCATGGGAGGTCTGGGTAAAACGACCCTCGCCAAACTTGTTTACAACGAGTTAAAAGTTAAGAATCATTTTGATTTAAAAGCCTGGGCTTCTG…	2934	911	502	597	924	0
LsNBS_D76	ATTCTCCCAGCTTGAAAGCGATCAAGGACACCTACTTTCAAAAGAAAAAAATATGCGCCATTATTAATAATGGTAATTTTAATAGCCATTTTATAATAATCTCAAAGTGTGATATCCATCTAGTCATTGATATAACTATTTATTTTATAGTAATTTCACGTGTCATTTGTATCATTTGTAGTGTCATTTGTATCATTTGTAGTGTCATTTGTAGCATGTACCTTGAAATTATTAAATAATGTATTATTGTATTACTTTCTCATGAAACGAATAAAATATCTATCGTTGTATAGATTGTGTCAATGTTGACTTAGGTTTATGCATTGCAAAGTATGAATCTGAACTGAAGCCACAGTTACAACCACTTTTGCATTTTCTTCATTTACTTTGTTGTGATCA…	2784	860	454	554	916	0
LsNBS_D77	AACTGAGAGTAGTGTCACAATATGGTCAATCTCTTATTGATTCATATCTAAAAGGTAAGGGTGGTTGTTTGAGGAGAGTTAAGTTTTCCATGGACATCAACTGTTTGTTGAAAGAGATTCTTGATATATCAGATAGGAAGGCCGTTTATGGTATTGGAAATATTCAAAGAACACAACCAGAGATCTCCTTTATTACCCAATAGAGCTTCAAGAAAGAGATATTGAGAATGAAATCATTCTGAACAGAGAAAGTTGGATGCTACGCCAGCAGAAGCTGCCTCCTCCTCCTCATATCAGCCTGTCACGGGGTTCAAAAAGAAGGTCCAATTAATCAGAGGGGAAAAGGAATTGATGGACGCGTTGCTTCTGGATGCAAATGCAATGGGAGAGCTAGATGGA…	1713	550	311	394	458	0
LsNBS_D78	TTTACTCTCAAACAAATCATGAAATAACAAACATTAATCGCAACAAGTCATGAAAATTACTAATGAATAACTAGCACAGCAAACCATTTACAACATACTAAACTAGGTGATGTTGTTACAAGGTGTCATCATTGTTGCTTATTACCACCATTTCAGTGTTCTTAAAATCATAGAAATTACAATACATTGTATATAGATTTCCGTTTGCAGTTTAACTTTATGTCTTCAAACAAGAAAAAATTTTAGGAGGTGAAACCAACACTTATTTGATACAAAATAATATTATATAAAATGGAAACATTTCTTGTGCACAACATAAAAAGCATTTGAACATTAGATTTTGGGGGTGAGACTGAGATACCAAATTAAAAGGGATAATGGAAGTGACAAAATGTTATA…	1932	665	338	322	607	0
LsNBS_D79	TTTCGTTTCTTATCTCCATGCTGCACTCTCAAACGCAGGAATCAAAACTTTTCTTGACGATAAGGATCTTCCAAAGGGAAAGGAACTTGGACCAGAACTAAAGAGGGCAATAGAGGGCTCTCAGATTTGTATTGTTGTTTTATCAGTCAACTATACAAAATCTAGCTGGTGTCTTAACGAGCTGCTACATATCATGGATTGCCGCAAAAATTATGGCCAGTTAGTTTTACCCGTTTTTTTCGAGATTGACCCATCATTTGTTCGTAGGCAGACTGGTGATTTTGGAAAAGCCTTGAAAGTTAGTGCAAGACGTATAGAATTTTTTAGTATAAACAAAAAGAAAGGAGATCTGTTGAAAAAGTGGAGGACGGCACTCACCGAAGTCGCTAATCTATCTGG…	2106	671	351	438	646	0
LsNBS_D80	GATGATGGAGATGCCAATGCATATTGTTGGACTAGAAAACCTTCAAACTTTAAATGTTTTTGTAGTAAACAAGCAAAAAGTTGGTGTAAGTCTCCGAGAGCTCGGGAAGTTTCCTAAGCTAGGTGGAAAATTACTCATCAAGAAGCTATTTAAATGTCTTCCCTTAGTTACACCATTCTTTGCTTTTAATGTTCTTTTGTCACAATCACCTTTCACGACATTGTTACATGGATAGTGCACCACTAATATCAATTATAGAATGGAGTCAGCATTCCATCATGGAATTTTATATTGCTTGCCAGCTCTATACTTTTGATTTTTTGTTAGACAACGATCAAATATTATTACTATTTATTCACATGTGAATCTCTCTTTTACTATATCCACTTCCAACCATTC…	4743	1468	868	896	1511	0
LsNBS_D81	TTACCCCTAGATCCAATGGATGGATCCTACGTGATGAAAGACTTCAAAGCTATGCCGTGTGAAATTAGTTCAAATCTATTCTTCATTTTGTTTGTACTAAGAACTTGGCTGACCGCGTCAAACAATTGTCAATTTGTACACTGACATCAATTAGCCGCGTATGAGAATGACCTCATTCAAAAAAGTCTACAAGTCATCTAGCTGTAATTTTTTCTGTCTTACCAAAAAGCATTCAATATTTAAGGTGAGGGAAAAATATGATCATACGGCAAGTTGCGAAAGTTACTACGCAATGAGCAAGAAAAACACAAGAAGAACAAAACTCATCATTCTTTTCTTGCCTATATAAATATCGTATCTTATATGTTTGCTTCAATTTCATATAACTAACCAACACAA…	2454	815	449	439	751	0
LsNBS_D82	TTGCCTTAATTCTCTAATTGTCTTTCTTGAGAATTGCGGGTCTGGAAAGTTCTGTTGGGATAGTTCATCGCCATCACTATCTTCCTTCCTTGAATCTCTCACCAGAGCTCTAGATCGGATGTTGGAAATTCACCTCACACCCTATGAAAAATTCCTCGATCTTGATCTCAAGATTGATGAACAAACCAGATATGATAGTAATGGTAATACAAGTAATTATCAAGAACAAAAAGAAGAAGAATAACAAACAAGAAGAGAAGAATGAGAAAAGAAATATTTGGAGAAAATTGTTACCCAAGTTGTGAATTCTGATTACTTATAGAACTTTCACTTGCTAAAACTGCATACTGTGAAATTTGTTCAATGTTGTTATTGAATACAAAGCAAGGCACTATTTAT…	1635	565	295	229	546	0
LsNBS_D83	TGCAACTTAGTAACGATTTTTACAACTTAACTATAGAATTAACGACGGTTTTAGCGATAATTTACTACGTAGCGAAGGAATTAACGATAGTTTTAGCAGGATGGACCAAAAATATGGATGCAAAATTTTAAAAAACTATTCTTTAAAAAAATTTATTTAAAAGACTAAAAGTAATATACAAGATATTTATCAGGACCACAAACATTTTCACATATTTAACGCTTTTATTTTATATTTTATATTTGTGTCTCTCATTACTAATTTAATATATCACTTTTAAGTAATTTATTTTACTTTACAAATACAATAGTATGTATAATTTAGTATGCAATTAGTTCAACTAACAAGTGATTTAAATTCTCTAAACAAATGATTATTGATTATAGTCAATAGTCATGC…	1695	568	263	348	516	0
LsNBS_D84	AAATACTGTCACATATCAACAAAAATAGAAAAATAAATTTTCATTTTGCGCATAAATTTAACATAAAGAGGGGAGGGGGAATTTTCATCTGATTTGTTTATGTTACATTCTTAAACAGGAAAAAATAAACAAAAAGGGAATATACATTATACATTATACAGTACCTTCTTGTCTTTCCATAGTTGTTTGATGCTGCTATACCTCAAGATCAATTGAACAAGTTGATTGGGCTGAAAACTTGGTGGCAAATACTTGAAAGGATATCTATCCCATTGCATGTATCTTAACTCGTTAGAAAGGCAACTCAGGTTTCCTATAATATTAACACCCTTCATTATGAGCAATCTTAGATGGCTCATTTTCGACAACGTTTCGGCCATGATCATTGAATCTATTTCT…	2031	678	409	288	656	0
LsNBS_D85	TTAGGAATGTGACTAATTGTATGCCAACGCTCTCCTCCATCCACTTTGTACTTCTCCTTAACTATCGGACAATCACTAATCGCCAACTTTACAAGAGAGTTGGGTAGACTCTTCTCTGGCAAACGCTCAAGACTACGGCAGCTCCAAATAGATAGATAGATGAGAGATTTGAGATGGAGAAAACCCTTGCAATTTATTATTCTTAATTTTGAACAATTTAACAAATAAAAAGAAACAAGATCTGGCGGCAGTAGATTCTCCTCGGGGAAGGACTCCACATTTTCAAAGTCATCACTAATTGCAAAGTATTTCAGAGAATTGACTTGGAACAAGCCCCACGTCTCCCTCAAAGCAACTAGCTTTGGGCAACTGTCTATATTAAGGAAGCTCAAGTTGGAA…	2655	855	548	422	830	0
LsNBS_D86	ACAATCTTTAATTACCAGAGTTTGCAATTTCGGGAAAATATGGAGGGAAAGACTCCAAGCTCTTACAAGATTCAATATACAATGCTTCAAGAGAAGTGAGTTGTGTCTGTGCCCCGCTGGCCAAAACCTTCATATTGTCACAATGATATAAACCCAAAGCTTGAAGATGATTCAAGCTTGCGAATTCTTCCAGTGACAGAGAAAACTGTTTTGTGGTTATATTACAGTTGTCGAAGGCTCATCAACTTCTCGAATCCTTCGGGCAATGTTTCAAGTTCCGTGCATCCAACGAGGGACAAAACTTGCAAAGATTGGAGTTTGAAAATAGAGCGGGGAAGTGTTTTGATTTGGCAGTTATTTCGAATATCGAGAACACACAGGTGCTTCAATTTGGATATT…	1698	565	303	281	549	0
LsNBS_D87	GATAGTAAGGCAAATCATCGTAACTTAAACCTAAAATTTTTTCTATACCAATTAAATGTGTATCTTTCTTTAGCTCTAAACTTAAATTTTCTTTGAATCTCTGCCACTCAAACACGTTTTTCTCTCTTGTAGACAAAAGACCACCAATGGCAACAATTGCTAGTGGTAACCCTTTGCATTTTTCAACAATTTCATTAACTATATCAATAAACTCTTTTGGACAACACCCGCCATAGTCAAATCTGAATGCCATTTTATTGAACAACTCCATAGATTGTTCTTGAGATAAAGGTTGCAACTCAAGCACTTCAACCAAAGAAGATCTTTTACAAGACGCTACAACATCGAGATTCCTTGTTGTTATCAATATCTTACTTTCATTTTTATTATCAATTACAG…	1776	552	362	269	593	0
LsNBS_D88	CATGTAAAGGGAAGATGGAAGCATGAAATAAAAAACAAAATTGAAAACATGTACTTTGGTTAGAGTGGCAATGTTAGAGGAAAGAGTACCTTAATGTTTTAGATATTGAGTTGAGTAGGAATCGGGCGCAACTCATAATCATGATAACTTGATCCTACTTTCTGACGAATCAGTACAAGGGGAATATGATTGATAATCCATTGGTATGGTCCACCTTTGTCTAGATCAATGCTATCAACCAGTTCAGCTGGCATGTCAATCAATTCAAGGAGTTGAAGGTTTTTCAAGTTTTGGAGGTCTTGGGGTACCACCTTCAATTGAGGGTTGTTGTTAAATCTGAAGTCTTCAAGCCCAAGTAAAGCTTCTTTGTCTATAGACACAGATTTTAGTCTATTTAAT…	3372	1037	684	534	1117	0
LsNBS_D89	ATGCTTAGCTTGAGGGAGGCTATTACAGTTAACCACTGTTAGTTTAAGTTTGCTAGCTGTTAGTTAAGTTTGTTAGAGCTTCTTCTATATAAACATGTAATATGCTCTTCATTCCAAATGTAAGAACTCTACAATCATATGGAGGATTTCCTTCTATTCCTTTCTTATTTTTCTTCTCCACATTTCTGTTATGAATTCTGTTAAGAATTCTGTCATGCACAATAGAGGAGATATTTGTTGATACATTATATATTAATCTAATATTTTAAATTTTATAGAAATATAAATTCTTCCATTTATAAATATTTAAATCTCTACCTTTATATCAATAAATAATGTAAAATTTCAACTCATACTTATTATAGTCAACAATGGGGTCGCTCAATAATGTTGTATACA…	3525	1077	601	653	1194	0
LsNBS_D90	ATATGGAGAGGTTGCAAAAATGGAAGATGGCTCTTATCCAAGCATCTAACTGGTCCGGCTACAGTTTTCATATTGGGTAAACCATTTCACTCAATTTTTTCTTTCTTAAATTGATCATGTATTAATTATTTGTGGTTAGAAATATGGTTTTAAGTTGAGTTACGGAACTGAAATTGGGACCGCAGTATTGCTGGTGCTGTAGCCCCCATAACCGCATCAGACGGGCGGTGTGATTTTAAATCACCCGTGAGACCGCATTAAGAACTCCATCGGATAATTTCTTAGTTTATTCTGTTAATTTAAAAAAAAAATCAATATACAGGTGCTATCTAGAATAGAAAATGTATGGGGCTCACCTAGGATATACTTCTTGATACTTATTCACTTACTGAAACAATT…	2043	667	283	416	677	0
LsNBS_D91	GACGGATACAACTACCTCTCCACACTCAGTTTTTGCATATCCTTCATCTACAGTTCACTCGAGTCTCATCATTCTTCTTTCTCAACCTCATCACTGAAAATGAACAACATATTATTACCCTATCAAAACACTATTTATCTATTTGAAACTACAAAATTACAAGGAAAGTACATATAACAAACATATTCTAAAATAACAGAATTGAAAAGTGTCTCAAATTTAAGTTAAACAAACAGTAATGTTCTTACCTAAGGTACGGTAGAAGATCATCGTTGCTCATCTCTCCTTCCTGAGGAACCCTTTCTTCTTCTTTTTCTTCTTCTTCTCCAATGGAAACATGGTTTAATGTGAGAAATCATGGGCCAATACTCACCATAATGTGGCTGACATTTCTGACAT…	3402	1102	684	554	1062	0
LsNBS_D92	TTTCTGAAAGATAGTCAAAATCTCCATCAAGTTCTACTCCAACAAGTTGAAGCAATCTGAGTTTCTTCATCTTCTTAAATGCTTTAGTGCTAAAACATTCTGAATTAGCTATTGGAAACTTCAAAGCTAGTCCTTCAACAACATTTGTTCCCTGTGGTAAAACATGAAGAACTTTAAGAAACAAAACCAGTTAAAAAACTTGTGACTAAGCTGACTGTTTGTTAGAAATCTGAAAGAAAAACAATTTTAACTCTCAACAAAACTAATTTTCAAATTTCTTATGTTAATTAACTCATAAATGATTTTTTTTTCTTTTCTTTTTTATGCTATAGAGATTTTTAAGAAAAAAAGTATAAAATGCTTAATTTCAAGATAAAACAGAACATCCATGAAACCATA…	1914	601	411	252	650	0
LsNBS_D93	GAATCCGATGGTGCCAGAGTGTGCTAATAAGAAAAATTAGAATCACACTTTTCGTGGTCTAGATCCGGAACCCTAAAAAACAATCTATTCTCGAAATATTGTAGATGGAGAATATTAAACTTGAATGGAAAATCTACACATTAAAGTATCCTAATCCATCCTAGAGTAAATAGTGGATCCGTAAAATCTCGATTCCATTCAACATGAAATTCATACAACCCGTCATACAAGTTACACGCGTAGATTTTCCATTTAAGTTTAATATTTGAAGTAAAGCAAGAAAGATTTTTAAATAATAAATCCATGTTAAAATTACTATATACTTTTCCTTTTACAAAAGAAACAAGAGAAATCAACTTTCCACAAGAAATGCTTTACAGATTCCCACTCTTAGTGGAT…	1776	596	287	367	526	0
LsNBS_D94	TTAAACATATATAATTATATTTTATATCGTATCAAATATATATATACATTTAAAAATATTTATATCATATCAAATAATTTTGTCCTTGTATCACACGCATATCTTACTAATACACGATAAAAGTGAACTGTAAACAAACTTTGTCTATCACAATTTAAGTTAAAATTAATTTAGAAAACATTATTTAAAGTTTAAAGTGTATTCTCTCCATTTTTTTAATTAATTTTTAATTTTTAAATCGATTGAATAAATGATGTATTTGAATAATATATAGATTAAATATATTAATTATTTAATAAATCTAAAATATTAAAAATTATTTATAAAAAAAAAATAGACACTAGTTGATAAAAAAAAACACTGTTATGGTCAATGGTGAATAATATATTATGTAGTACA…	3537	1175	565	651	1146	0
LsNBS_D95	TAACACATCCATTCAATCAAACTTACACATGCATTATTTACTACCTTCTCTTCATGCCAAAGTTTTTTCACTTGGCTGCCCTGCAAGTTTAACACAACAAGATTCTCCGCCGTAAACTCCGATGGTAAGGACTCCAAAGGGTAATATGCCCAGCGAAGGTATTTGAGTTCATTTGGCAAAGACTCCAGCCCTTGAGGAAGATACAAGTTCCGCGGAAAGTGGCGAAACGTGTAATAGTATCCTTTACTATAAATATCCAGATATTGTAGTTTGTTCATCTTAGAAAACACTTCGGGATTTAACTTCAGATCCTTTTTTATCGGCAAGTCGGTAGCTATGCTTCTAATAGCCGTACTCCCCTGCAGCAAAAAAGTAGTAAAAGATTCTCAAGCATCATTG…	2145	720	427	323	675	0
LsNBS_D96	ACAAAACTGCAAAGAGAGGCTCTTTAAAGATGGAAAGAACACTGAAGAATAATCTTGTTCATAATAAATGTACTCCAGCTCTTCAAGGAAACCTATATGAAGTGACTTAAGAAATGGGAGACGCTCCAACGGTGGGAGAAACTGGAGACTTCTACACAAAAAGAAAGATATTTCAACAATATTTGTCAATGGGGAAAACCACTTTGAAAAATTCATCCTCTGATGCTGCCAAATGCTCAATTTTACAAATCCAAATGTTGTCCTGTCTCTTGAGACTTCCCAATCAGAAATGTGAAGGTGTCTCAAATTGATCAATTTTGATAAAGCCTTCATAGAAAGCTCCACTTTTTCATTAGGTGTCAATATTAGTGTTTGTAACAAAACAAGACTGCTTAAGGA…	2310	720	510	341	739	0
LsNBS_D97	AAGTTTCTTTAATAATTTGATACATTTTCCTTTTTTTATTCCTTAGGAATGACGCAGAGCTTATTAAAGAAATAGTTAAAAATGTGTTGAAGAGGTTGGATCAAGTGCGTCAATTTAGCTCAAAACACCTTGTTGGGATTGGTAAACAAATTTCACAACTGGAATCATTGTTACAACTAGATTCACAAGATGTTCGTGTGATTGGAATATGGGGGATGAATGGTATAGGTAAAACCACTATTGCAGAGGTGATGTATGACATGCTATCTTCTGAGTATGAAGGTTCTTACTTCAAGGCTGAGGTAAGAAAAGAATGGAGAACACATGGACATTTGTATTTAAAGAAAGATCTTTATTCTACTTTACTTGGGGAACAAGATTTGAAAATTGATACACAAC…	1662	549	254	331	528	0
LsNBS_D98	ATCAATGAAAACTCATAATTCTCTAAAAATCCGATAAAACACAAAATTTTTGTAAAAAATTCAAAATTCAAAAAATATATAAGGTAAAAACACTACTAATGCGGGGTGTTAGGCGTAAATGGGAAGGTGTTTGGATAAAATGTCATTTATCTCTTTAAAATGGAATCTACGTAACATTGATTGAAGAAAAAACGAGCCATCATGGCCCACCAGAGTTGTTAAAAAAGGAATGCGAGAAATGTGAACTGCGACAGTTAACAACCCAAAGCGTTTTAATAAAGCATGATTGAACCAACAGTTGAATTTTGTTACAGTATCCTTCAAATTTCAACGCAGCAAGTTTCCAAGAAATAATCAACAGCAATTGTTCATTACTACCCACTCAATGTATGCTTGTTT…	2427	787	397	463	780	0
LsNBS_D99	TTCTGTGAGTTTTGAGCAGCAAGATAAAATCAAGGTTTGCAAGTAATAGAGGTTGCATATGGTGTCAGGCAAGCTTGCGATATATGTGTGAGAGAGATTTAGATAGCGCAACTGCACTAAATTGCCAATTGTAACGGGTAGTGTCGCGATGTTTCTATATTTTGATAACGATAACACACGCAACCTTCCAAATGTGGGTAGCAAATCATCGACCACCTTTCTTGATATATTAGATTCCCCTCTAGAGCCAATGGCAAGAAGGCTTCTCAAGCATTTGAATTTGTGGAAAGTCTGGAACTTCTTGAAAATGTCAAAAAATTCTTGATTATATGACAAGTGGCGAACATTTTCATAGCTCTTAGCGCCAAATTCAAGTCTGTAACAAGTTTTTCCAGATAC…	2409	782	436	460	731	0
LsNBS_D100	TCATTCAAATCAAGAGAGCACCAAATGTGGCGTGTCCTTTTAGATATATCTTGCACCTTATCACCCTTCACTTGTAAGCAAAACTCTTGAGACTCTGATTTTGCCAAGTCATTGACAAGATCATGCATGACAAAAGAACCATCAAAATGAAAATTTCTTGATCTTTGAAAAAACGAAATTGACTCAAGATCATTGAATAATTCACTACCCAGTTCTTCTTTACTTTTGTCACTTTTGTAGGAATTCAGCAAACTATTTGCCATCCACATTTTGATTAACTTGTTCTTAGCAAACACATAGCCCTTAGGAAATATGGATCAATATGCAAAACAACATTTCAAATTTGAAGGAAGATTATGGTAGCTCAGTCTCAATACTGGATTTATGTCACAATCTCTC…	2040	625	413	307	695	0
LsNBS_D101	GGTTTTGACGTTGTTGATGGCGAAAGCGGAGTGGAATTTGGATGTTGCCGCCTGAGAGGGGTTGGATTTTGAGGGTGATGAAGTTTCATCAGATGTTCGAGAGTGGGAGCTTTCTTCTGCCATGGTAGAACAGAAGGTGTGCGGCGGCTGGAAAAATTTGTAGGGTTAGGAACGTGATAAATCTGATACCATGTAAGAATTGAATTCCCTGCTTCTCATTGATATTCTTTGTCCTAATATACAAGTGTGAATATCTCTATATTTGGAAGCTAATAATATACGTTATTATTATACTAATTAGAATATATCCTAATAACATACAATTATGATTATACTAATTATAGATATATTCTAATAATAAGTAAGTTGTCTTTTTTGTGTTTGCACTAAGTTGAACTA…	1797	570	255	387	585	0
LsNBS_D102	ATGGTTAACATTGCTGTGTTTTAATTCAAAAACAATGAGATTTTCCTGATCAAAGTCGTTGGGTACAAAGTTGAAGACAGGTCGTTGCCAATTGACCCATCTCAGTTGTTTGGAAAGATGACCAAAATCTCCAGTGAGGTCAACACGATCAAGTTGTAAAAGTCTCAGTTTCTGCATGTCTTGAAAAGCATCGGTACTATAGCTAACTCGTCCTGTTCTTTGCAAGTTCAAAATCAATGCCTCAACAGTTTCTGTTCCCTGCATATGAAGTAAAATAATTGAGGAAAGTAACGGGAAATGCCTTTTATTTGCATGCTAGAAAGTGATGCATAAAATGGCAGAACTCAAGCACGCTTGTAAAGAATGTGGGAAGGAAAAAACACTAGGATTATGAATCCC…	2121	685	444	302	690	0
LsNBS_D103	TATTCCGTACACTTTCTTCTTTATCACTCATTATTAGGCATTTTTCATGGGTCTTTCCAACTGCAAGAACAGGTTGCATACCCCTCTTAAGAGTGACAATGAAGAAGATAATAAGATTGCAGCTGATTTGTAAGTTTATAAAAATAGTACTAGTAACAATTTTAAAGATGTTAGTGCAATTTTAGAGTTGACTCTTTTTATGATTGGAAAAAAGAAAGAGATGGTTACAGTCACACACGTTACTCAGCAATCACATGCGGTTCACCGGATTCAATAAACCAAACTAGTACTCCAGCTTGCAACAACATTTTAAAATTAGATTCTCGATTTTCACACAAGTTGCCGGCGGGGAAGTAGTTGAAACCACAGATTACGCTTCCTAATCCATTTTTATATTCT…	1734	580	281	350	523	0
LsNBS_D104	CTGTCAAATATAATGGACCAAAAATATAAAACACAAAAAATGTTTTAAAAAAATAAAGCAACAATGCATGTATAAAAAATTGCCATGAAAGAAACATTTGTTACTAGCTAGAAGTCAAAAACACAAAGATTCAAACCAAATTAATTTTTAATGATATCGTGATAATCAACAAAAACAAGATAGAAAAGATAAAAAAGTATATATAGTATATTAAGTTCTTACCGTTTGTCTTGATAAAATTTCTATGACATCCTTCGGAAACCACAACCTACTCTGCTTTTCAGGCACCCTTGGTGATTCCTCACGAATGATTTCTCTTCCCATATCCCAGCAAATCATGCATTCCAATTTTTAAAAGGAACCAATTTGCAGAAAGTCCACTCATTTAATACAAGTATC…	1776	585	366	257	568	0
LsNBS_D105	AAGGAGAGTACTAATGCTGCAACTAAGTCGCTTATCAGATCGGGTTTAAACATAAAGAATCGCGTTAAAGCGACTCTCCAAGTTAAGAAAGCAACCGAAGAACTCAAACGGTTGTTGAATGAGGAAGATGCAAAGGTAGAAGAACAAGAAGAAGAAGAAGTTATTATTAGTGATAATAATGAGAAAAGAAAGTCTGCATACAAAATGTTTGTGGAAAATACTGAGTGTGTAGCGGTTGGCAGAGAAAATGAGAAGAAGGAGATTATAGATCAACTGCTGAACATGAACATGAACAACTCTGCTGTTAATCCTGATGTAATTGTAATTGTTGGTGTTCCGGGAATTGGGAAAACTAAACTTGTGCGTCTTGTTTGTGAGGATGAGCAAGTCAAAGCTCAT…	3573	1140	624	750	1059	0
LsNBS_D106	AAAGAAAATGGATTCATACTCCCATTATGCATCTGGTTGCTAAAACACTATCAAGTTTATTACCATATACTCACATACGAGTGTTAGTACTAAAGTGAATAGTTAGTAAAAGTGAGAAAATCAAGACTTATATTTCAACCGTCTATATAATTTGTTCTATATGTATAATATAATATCGATTATTGATTTGTTCATCAAGGGTGGATACTACTAAATTTACTTTTTCAAATGAATTTGGATTTTACCTTGTTATTTTTCAGTACACGATAAATATCATCGGGATCTAGTAGTCGACTTTGCTTTCCAGGGTCGTCGATGGATTCTTTACGAACAATTTCCCAAGCTGTTTCTTGTATAATGCTACGCATGGATACAACATTATCTTGGGAAATAGTTATA…	1848	613	330	239	666	0
LsNBS_D107	AAATGAAGTGATTGGTTGGCTACATGAATTTCAAAATTTTGAAGAGGTACTTTTCATACTAGCTTTTCTTTATTTGACTTTACTCTACATCATATTGAATTTCAAGTTTCGAAACTGAAAAATATAGCTCCGTGTCACTCAACTAGTTACATATATTTCTTCAACATAATGAAATTTTTCTAAATTTTCTACTACCTCATATGTTCATGACTCTGTATTTCTAACAGAAAATGAAAGATATTCCAAATTCTCAAGAAATTCAAAGTAACCAATGTCTGAATGGTTATTGCGCAAAGAATTGTTTGTCAAGCTACAACTTAGGGAAAAAAGTTGTTAAGAGGCTCAATGAGGTAAACGGCCTGCTTTCTAGAGCTGGTAATCTACAGATTGCTCTGAAGC…	3174	1007	496	624	1047	0
LsNBS_D108	CAATCAGAGTTTAATTTGATTAGAGCCTTCTGATGTTGATCAGAGTTTTGCTGAATCAGAGTTTTTGCAGCAGGTGTGCTTTTAATGTGTATAAATTCAGAGCAGAGTTTTGGTCAGATCCTCGGTACTGGCAGCGTTAGTACTCTTAGAGTCTTCTGAAGTAAATAAGCTTGAAAAACTCTTCATACAAAATTCTTCATAGGTTTAGATGCTTCTGACTTGTTTCAGATTCTTCTGGAGCTTCTGCTTCAGATCCTTCTGGAAACAACGCTCAGGATCTTCTGATGGCAGCGTTCAGAGTCTTCTAATGGTTGCATCTGACACTTCAAAGCCTTACAAATTTCTTATGTTCAGTTCTGATTTGCTTCTGGAGGATATTTATTTTGATATCTTCAGTAA…	2001	620	338	399	644	0
LsNBS_D109	GGTAAAACAGCCCTTGCTAAACACCTTTACAATGATCCACAAGTAAAGGACGAATTCGAGTTAAAAGTATGGGCATATATCTCAAAAGATTTTGATGCTGTTAGAGTTTTTGAAACCATTCTTAAATCTATCACTTCCCAATCGATTAGTAATGGAAACTTGAGTTCTCAAATTCTTGAATCTCACAATGCAAAAGGAAAATACACCATTTACCCGAATCTTCTATTAGTTTCATTGCAACAAATTTTAAATACTTCCAAATTTTTGCTAGTGCTGGATGATGTGTGGGATACAAAATCTGTCAATTGGATCAGTTTGATGGATACCTTTAATGCTGGGGAAATGGGAAGTAAAATCATCATCACAACACGCGATGAAACAGTTGCAAGATCCATGCAA…	1929	633	352	365	579	0
LsNBS_D110	ATTTTTCACCAAATTATATGTTTGCCTATCTCTCTAAGTTAGCCTCATTTTTATGTGAGCATGAATTAATTAATACTAGCTATAACAGTGAAAAATGAAATATATGTTTTATCAATATGAATTATTTATATTTCACATTATAATTATTTTATGACTAAATGAAGAAGACATTAATTTTTCCATTTTTTACTATATAATTGTACATTCTACACACTACACTGTCCTAATAAAGTGAAGTATTCAACTATTTTTATTCTACCATAAAGTGAAGTATTCAACTATTTTTATTCTAATATTAGTCAAACAAATTCCTAATCAATGCTTTAATGCTCACTTTTGTCGCAACGCCACATTATTACATGGACCATGCATTCTACTGATATCAATTATTACTTTCCA…	1743	574	332	290	547	0
LsNBS_D111	AATGTACCATGATAAATTTAAGGTTTGCAAATAGTACAAGTCACATATTGATTTAGGCAGGCTTTTTATATCAGTGTGGGAGAGATGAGGTACCCCAAATACAACAAATAAATTGAATATGGTAACTTTTGATTAAGTTTCTGTGATGTGATAAGGATAGCACCGCATAACGTCCAGTGTGGTGGGAAATCATCAACCACCTTTCTAGATAAGTAATTTGATCAGCGATTGCAAATAGGCAAGAAGCCGTAACTTCAAAATGTGAAAATCTCAAACTTCTTGAAAGTGTTATACTCGTCTTGAATATATGACAAATGGTGAACCTTTTTGAGATGATGCCACCACATTCAAGCTTGCAACAACTTTTCCAGATACAACCTCGGCTAACTCATAGAGAAG…	1674	556	357	256	505	0
LsNBS_D112	AACATTGCCTGCCCGTGTTGTTCTCTGGACAAATAGGAGGAAGTCTGGGAATAACACGACCTGTGTCAGGGAAAACAGTCGGCCTGTGTTATTCCCTGGTCTGATGAATGGGTGCAACTCTTTGGGCCAACATGACCTGTGTCAGCTGATATTGCCCAACCATAATGGCCCTGGGTCTTTTGAATGAGAGGACTTCCTTTTTGTGCGTTTTTTAATATTTTTCGCTTCAGCTTGATATAACACTCCCTTATTACCTGAAAATAGCAAAAACACACCAAAATGTATAAAAGTAGAATAAAACAAGGAAATAAAGCATAGTAAATGCGCATAGTGACACACAATAAGCGGTGTAAACACCACTTTTTACCTCCCAAAATTAAAATTCATTTGAGAATGGTT…	2115	694	329	438	654	0
LsNBS_D113	TTAATTACCTCTGCTGCTCCATCCATCTTTAAATCAACATTACGAAGCGTTTGTAGGGATGTCATCTCTCCAATACCACTCTTTAAATGAATTAAAGATATTCGGTAGCCGATAAGATGTCTTAGCTTTCTAAGCTTGCCAATCTCCTTTGGCAACTCAATCTTTGCATGTCTTGCATCTAAGGTCTCTAGGTTCTGGAGCATGCCAATGGATTTTGGGATTTTACCATCTCTAATATAGTTGAAACTTAAATACTTCAAATGGATTAAACTTCCAACCTCATGAGGAGGATGGAATAATTTCACAAGTTCATAATCAAGAACCTTCAATAACCTGAATTTTGTAGGGATTTTCCAAGAATACATGAAACGTGATGCATCATTTCTAAAAAAAAACAAT…	2571	826	517	359	869	0
LsNBS_D114	ACAAAGTCCCGGGACATTTCTCCAAGTTATAGGATCAGATGGGAAACGGGATGCATTGCTTTTGTTTTCTTTTTGATTTATTTAATCTAATCAAAGTGAAATGGCTTTCAAAAATGAATATAGCATAACTATGCAATTCTTGTATTCATGGGTATGATCAGTTAAAAGCTTATGATACATTTTAATTTAAATATCCGGTATACATAAGAATGGTAAATGAATGTATTAGTTGTGTGAAAACATTTTAACTCAAAGTGGCAAGATGATTCTGTATGTGATATAATCTTCAAGCTTATAAGAAGGGTTTGCGCGCAACCAGCAGCAGTCAGGAAATTGAGTAATGCAAACTTCAAAGTCTCTATTTGGTGATTGTGGTTGCAATTTTGTCCGTGATCCTAA…	3591	1160	722	585	1124	0
LsNBS_D115	ATTGTTGCTAATCAAAATTCAATCCACTCCTTTGCATCTACATTTGAAGACAAAAGTCCTCCAAGTGTTTTGGCAGCTAGTGGCAATCCTCGACACTTTCTTGTAATTTTCCTACCAATTGCTTCTAGATTTGGGTATCTATTACCACCATAATCTTTACTTCCAAATGCATGCTTGGAAAGTAAAGACCAACAGTCTTCATATGACAAAGGTTCTAATTTATGAATTGGAAATGTACGTACAACCTCTGCAACTTTTTCTTGACGCGTCGTGATGATCACCCTGCTTCCCAATTTCCCATTAACCAATGGAGCTACCAACTCATGCCAATCATTATAACCAACATTCCATAGGTCATCCAACACAAATAAGAATCTTCTACACTTCAACTTTAGCTTT…	1644	550	318	249	527	0
LsNBS_D116	CTCCTTCGTGCAATCCAAGACTCTCGAGTTTTTGTTGTGGTATTCTCAAGGAACTATGCTTCTTCAACTTGGTGCTTACAAGAATTGGAAAAGATATGTGAATGCGCTCAAGTGTCTAAAAAATATGTTCTGCCTGTTTTTTATGATATTGATCCTGCTGACGTGAGGCATCAAAGAGGAATTTATCGTAAAGCCTTTGCCAAACATGTACAAAGGTTCCAGCAACAATCTGAGAAGGTGCGGAGATGGAGGAAAGCTCTAACTCACCTTGCCAATTGCTCCGGCTGGGATCTATGTCATAAGTAAGTAATCTTAACCTTAAGTCTATCTTTTAGATTTAAATATGTTTTTTCGTTCATCTAAATGTACTTTTTGTATTTTAAGTCCTTGTTGTTTTGT…	1998	640	298	392	668	0
LsNBS_D117	AATTTAACATAAAGAGGGGAGGGAGCATTTTCTTTGTGATTTGTTCATGTTACATTCTTAACAGGAAAAAATAAACAAAAAGGGAATATAATTATACAGTACCTTCTTGTCTTTCCATAGTTGTTTGATGCTGCTATACCTCAAGACCAATTCAACAAGTTGATTGGGCTGAAAACTTGATGGCAAATTATTGAAAGGATATCTATCCCACTCCACGTATCTTAACTCGTTAGAAATGCAACTGAGGTTTCCTAAAATATTAACTTCCTCCATTATGAGCAATCTTAGATGGCTCATTTTCGACAAAGTTTCACCCATAATCATTGAATCTTTTCCACTATCATGATAAATGGCTTCAACCTTGTTTTCCTAAAACATTACCAAAGAAAGAAAAACTTT…	1989	658	393	284	654	0
LsNBS_D118	ATGGTGATTTCTCTGCTTTCTCATCTTCAATACCGCTTCTAGATTGCTTCTCCCGTTATTTATAGCAGCAGATCACCTCTGGGATGGGCAGATAAATTAGGTTTTATCCATAATAAAATTGAGCTTCTAATTTGTTTCCTGAGTTCTAGTTCTAAAATGTCTCCTGCATTCCAGCTTGAGCTTCTGATTTGTTTCCTGAGTTCTAGCTACCAGAATAACAAACCTGTGCTTGATGTCATACGACCTATGTCATAACATTGAGTATGACATCCATCTTAACTTATAGTTAGCTTAGTTGACTTACCGTGCACAGTCCATATTATAAATGTATCAACATCAGCCATGGCATTCATACATACACTAATATTTTGCCAAAAAATGCAGCCAATTAAGAGCACT…	1884	586	315	370	613	0
LsNBS_D119	CCTTTAGCCACACTTTCTTCTTGAGAGCTTCTTCAGTATTCACTGGCTCAAAGTCTACTGGCATGGAACACCAAATGACTTCCCCCTTCAAAGTCTATCTCATTATCTCGCAGCATGTCAAACTCTGTCAATCTTCTTGGTATTTGTCTGATTCTTTGTGGTCTCTGAACTTATTTAGAATCTTCTTCAGATGCTGGAAAAATATAAGATGTTGGACTATCTTTAAAACCTAGTCCATCTTCAGAGGCATGACCACCACCAAATACATTATTATCATTAGAATCTAGATCATAATAAGATTCACCTTCAGACTTTTCTTCAGCATCAAAGTCACCTTCAAACTCTGACTTATCCTCAGACTCATAATCTTCTTCAGAGAGGCAGATTCTTCTTCAAAGC…	1791	559	388	249	595	0
LsNBS_D120	TATCACCACTATCGGACTATTGGATCACATTCCAATTCTCCGGTTCTAGACGTGTGTTAAGAGTCTCACACTGAGATGAGATCTGAACATAAATTCATAAGTGAGAACAATTGTCACCTTACAAGCCGGTTTTGTAAGACTGAGTTGGAAAAGTCCATAATTTTAATATCATGTTTGCCTTAGTCATTCTAGCTCAATCATCACCCATTTATTGCATTCTCAAGCTGATTTGGGGTTCAATATTTCAAGTGCTAGTGTTTTCTAATTTTTATTGTAGTTCAAGAATGTTTTCTAATACATTGACAGCTTCAATACTCACAAGTTATATAGAATAATCTAGAAATATAGTTCTTGTGTGATAGTAGCTATCTAGATTCTACTATGATACTAAAAGAAAAA…	3384	1018	644	587	1135	0
LsNBS_D121	TTCTCAAAAGCAATAGTATCGAAGCAAACACTACTGGTCCCTTGAAACTTCATAACCAATCCTTCAATGGCTTTTGTTCCCTACGACACAAAGAAAGACCATAGAAAAATAAAATAAAAAGGAAACCATAATTTGTTGTTTGGTAACCAAAAAGCAACGAGTACAACTTGAGTTGTTACATGAAGCAACAAATACAATCATATATAAAATCACATGATTCTCATGAACAAACTTTTCCAAAAACTTGGATGCTGCTACATGGACAAAAAAACATGGAAAAAAAAAAATTCAAAGAAATAATAGGAACATCTAAGCCTAAGCTGTTTTTTATACTGCATCTTTAACAAGGACAACACAAACACCTGTGAGATAATGAATCCCAATATTTTTATACAATTT…	2103	726	427	292	658	0
LsNBS_D122	AACCACTCTCGCCCCGGTTTCAATGTTTCGCTTTATGAAGCAAACAATTTGCACCACAAGTTAATATTCAACATTCCGGAAGTAGCCTCCTCTTTCACACCTAATTCTAATATAGTATACTTACTTTATTTCCTACCTTCATTTCACCTAATTTTATAAATAGTTTAATTTAATTAATACTAATAATAACAATTTTCTAAATAATATGCATTCAATTTCCATAATTATTTTTATAATAATTTCCCGCGTGCGTTATTGTGTTTTTTCTTCTTTCTTAGAGTAGCAACATAACTAACTCTATTTATCCCGAATGTGTAACTGGTCAAAGTTACAACTTTGTCTCTTTCTCATCTTAGTTGTAAAAGCTCAAATCATTGCTAAAAAAGGGCATTCTAGTAA…	1680	461	289	353	577	0
LsNBS_D123	GTTCTCTAGTTCGATGGAAACTAAATTTTCTCTATGGAAGTTTGTAGGCATTTGACTTAATCCATTCCATGACAGCCATCTCAGATCTCTAGAAATGTATTCAAAATCTCCAATAAGTTTTACCTCATCAAGTTGAAGGAATCTGAGTCTCTCCATCTTCTCAAATGCTTTAGTGCTAAAACATTTTGCATAAGCTCTAGGAAGATTCAAAGCCAGTCCCAAAACACCTTCTTTTCCCTGTGAAGTATAAAGAAACAAAAAGCAAAAAAAAATCACAAATTAAAGCAACAAGGTGAATATAAAACTTGCCACGAAACCAATTCTATTACTAACTATAAGTCAGGACGGATAAAAAGATTCACCGCCAAAATAATTTCCAATGATCCATTGATAATCAAC…	2466	809	498	354	805	0
LsNBS_D124	TTTAAATATATATAACTATATTTTATATTATATCAAATTTATATATACATTTAAAAATATTTATATCATCAAATAATTTTATCTTCGTATGACAGACATATCTTACTAATACACGATAAAAGTGAACGGTAAAAAGAGTTGTCTATCACAATTAAGTTAAACTTAATTTAGAAAACATTATTTAAAGTTTAAAGTTTATTTTCTACATTTTTTTATAAGTAAATTTTTAATTTTTAAATTGATTGAATAAATTATGTATTTGAATAATATATAAATTAAATATATTAATTATTTAATAAATAAAAATATTAAAATTTAATTATAAAAGAAAATGGAGTGGGTAGATGATAAACAAAAGCACTGTTATGGTCAATGGTGAATAATATATTATGTAGTACA…	3534	1173	543	668	1150	0
LsNBS_D125	AAACATTTATATGGTAGACTCTGTTCTCAATTTGAACGTACTTGCTTCATTGAAAATATAAGGGAAGAATCAACCAAGCATGGACTCAAGTTTGTACGTAACAAACTTTTTTCTACATTGTTGGAGTTTCCTCTCAATGCACCTTATGTAGAAACCCCAATTTTCAAAAAAAGACTTGCACATGAAAAAAGTCTCATTGTGTTGGATGATGTAGCAACCTTAGAGCAAGCAGAGAATGTTAACATAGTCAATACGTACTTAGGAGATGGAAGTAGAGTCATTATCACAACTAGAGATATGCAGATATGTAGCCAATTTGATGAGTGTGAAATATATAAGTTTGAGGGAATGAATCCCGATGAATCTCTTCAATTATTCTGTTGGAATGCTTTTGGAGAA…	1623	538	243	308	534	0
LsNBS_D126	GAAAAAAAACAAACATATAAATATCATAAACTATAATTTTGCGTGAACTTATAAATATACACAATTCAAAAACGAACTTGTTTCACTTGCCTTGTTCCAAAAACTAGATGATAGAGACTGCAAAGGACATCTGTTCCATTTTAATACTCTCAAACTAGTAGGAAGATATCTTTCACCTTTAGAAAAATGAACATTTTCAATGATAAGTGTTTTAAGATTTTTCATCTTTGTGAATGCCTTTTCATTCCAATCTACTATTGCTTCGGTTGAACAGGAGTTCAAATGTAAGATTTCAATTTTCCTAGTTCCCTTTTGACACACAAACCATGAATCAGCCACAATACATATATATAACATCGGCACACATATATTGAGAAATTAACAAGTAGTCAAGAGTAA…	2112	702	416	306	688	0
LsNBS_D127	GAAATGCGCAAATAAAAGTCAAAATAATCATCTTTAATTGCATAAAGACAATGTATTCTCTTTCCTATATTGCCATTGCTAATGATCATGTTGTAAGAGAATGGATATAAGTTGTTGCTTTCAGTCTATTTGTGTCTTCTTAACTTGAGAGCAATTTCTAGGTAACATCTTTTACTACCATATAGCTTTTTCTTACTTAAAAAGAAAAATACAAATTCATAAACCAAATTAAATATTCAGTCCTTGGTTGGTGCTTACCCCAAATTTTAAAGATAAGAAGACAAAAGCATAGCCAGCCAAAATTGAAAAGAGTTGTATCTGTCCCCACACCACAATAGAAAAATAGTGTCATATAGACTAAACTATTCACTAGTCAACTTCTTCCACAAATCACAACTA…	2973	985	497	663	828	0
LsNBS_D128	GATTTTTGGAATTACTCAAACCGATTACTTTCAGCTTTCCGAAACACTGAACAAAAACAAAGGAGAAATGGATAAGTAGTATTTGAAATTCCTAGTTATAAATGAAAACTCTTATTTGAAGCTCCTTACCTGAGTTCCGTTCCACAGTTGTTTGACTTTACTATTGACCATCTGTAAGTGAACAAGCTTATCCAGTTGAACTCCAAGTGGTAAAGTATTCATTGGATATCCCCGCCATACAATTACTCTTAGTGAGCTGGAAAGACATTTCAGACCAAGTGAAAGATGCAAATCACATAATATAATGAGTAACCTAAGATTACACATCTTTGAGAAAGCCTCGGGGTTCCAACGTGCTTCAAATGACACAGATGGTGATGACTTCAAAACAATACCTTG…	1821	577	390	264	590	0
LsNBS_D129	CATACTTTTGCTGCAGAACATCAAATACTAGCTACTGCAGATTCGAAAAATATCAGGAAGATTGTTCTTAGTAGCTATTCGAGTTGAGCATTCGCCGAAAGTGCATGAAATAAGGTAACCAAGTTTTAGACTATTCGTTTAAGAGTATTTACAAGAGTTTATAATTCTTCAACTTAGAGTTTTATATTTATAATTCTATAACTTGTACATCATTTTCAAAGATAGACTGGCTATTTAGAAATCTGCTTAAAGGATCTTAAATTTAGATATCTAATGGAATCTCTGTTTGAACATTCTCAAATATTTGTTCAAACAAACTATAAAATAAATTCTTTGATGAAAAATGTGTACATCAAGTTCAATTTTTCAAATAAACATGCTCTAAATGAAGAAAATCTC…	2346	818	342	476	710	0
LsNBS_D130	TCCTACCTAATAATTCTGGAAAACTCTTGAGACTCCTACACTTAGAGAGTTCCAATTTTTTAAGAGAGATCAAATGTAAGGGTGGAAAACTCTCGAGCTTATTGCACCCTTTTGCATTTAAGATTTCAAGTTTATTTAGAAACCCAATCGAACTGTGAATCGTAATTAAATTATTACAATTTTCAAACGAGAACTTTTCTAAATTTGGAAAACTTGAGATATTAGGTATATCGGTTAGATATTGACAATTGTTAAATGTCAAAACTTTCATATACTCGAACATCTGCATAAACAAAAAGAAAAGAAAAAACAAACAAACAAATAAATAAAAATAATAGTGAATTTATAAATATATACAATAGGTAAATGAACTAATTTCACTTGCCTTGTTCAAAAGCA…	1683	559	321	243	560	0
LsNBS_D131	TGAAAAGTCAGGGAGGGGTGTTTAAAATGAAACAGTGGAAAAATAACTATTTCCATTAACCATGATTATAAAAGGAAAAATATCTAGTGATATATGTACCTGAGGCTTCTTCCAAACTTGTGCAAGATTACTGTGCTTTAAGTCCATAACAACTAGATTTTTCTGATAAAAGTTTTCTGGCGTGTATTTTAAAGGAAACCCTTGCCAAGAAAGCCATTTCAGGTTCTTTGGAAAACACTCATAATCTCCGATGAATTGTACACTATCAAGTTGCAACAATCTCAATCTCTTCATTTTCTCAAAAGCAATAGTATCAAAGCAAACACTACTGGTCCCTTGCATCTTGATAACCAATCCTTCAATGGCTTTTGTTCCCTGCGACAGAAAGAAAGATCATAG…	2118	666	454	319	679	0
LsNBS_D132	ATTCTAGAATGCAAGAGAGATCGCAGACAGATTGTCATACCTGTTTTCTATGATATAGAACCATCTGATGTCAGGAATCAATCTGGAACTTATCAGCAAGCTTTTGAAAAACATGAGCGAGATTTGAGACACAACAAAGACAAGTTGCAGAAATGGAAAGATGCACTCACCGAAGCAGCCAATTTATCGGGATGGAACTCTCACAATTACGGGTAAATTAAATTAATTTTCCACCTAATTTATTCTAAATCTATTTTTCCATTGTTTTTTGGTCAATCATGTTGAGGATAAATGTTGACCTTTTTCCACTCCCATTCATATTGGTAGGATGGAATCAAATTTCGTTAAGGACATTGTAGAAGATGTTTTGAAAAAATTGTATGGGAGATACCCATTTGA…	2343	782	356	449	756	0
LsNBS_D133	GTAATTATCTTTCTCTCTTTGTAAATTTCTTTTTATACGTTTTTAATGCATAATTTTCTAGGTTAGATTTGATTTAAATGATTTGTTGTCACTTTAGATAAATCATATTAAATAGGTTTTTATCAATTGAGTTTAGTCTTCGCATCGGCATCGGCATCGGCCGGTGGAGTTGAACCCACCACAAAACTCCTTTGTAACTGAGTCAACCCTAATTATCTATTTTCTAGAGAAGAAATATAGATGAATGATCAGTGTGAGAATTTCTGGATAATTTACCCTGATTCTAACTCTGGTCACCAGGGTCGAATTCACTTTAGGACTAGAATTCACTTTTTGAAACAAAAGAACTATTCGTGTGTAACATTTTCTACTCCTAAGAAATATTTATTCATGTTTCAA…	4437	1338	762	871	1466	0
LsNBS_D134	AACATATGTTAGGCAAGGAATGGTAAGGGTTTATGGTCCACTTGCAGATGGAAGATGTTGATTGGGAATGTGAAGCAGTTTCAGTTATATCCAAATGCCTTGTATTGTTAAACTCTTTGAAACAATACCCATACATATTTAGATCTTTAAGGGAGCTGAGACCAAATATATTGTTGGGTATGCTTACTAGACTTTTCAATATTTTAAATTCAAGGAAACAATCTTTCTTAGAAGCCAAATAGATGGATCCAATGTCACAAGTTTAATACATCCTTTGAGATTTAGCCGCTCGAGATTCGGGAACTCTCCAAAATGTGGCATCTTTATTAGATATTCGGAGTGGCTCAGATCCAAAATTCTCAATTTGGGCAGATTCTGTGTGGAAGATCAACATATGTA…	2472	825	483	370	794	0
LsNBS_D135	AACATAACCATCGTGACAAGATCTAGAACATCTCGAGCACCAAATAGACACGCATTTGGATCATCCAACATTCCAGTCTACCATCAAATCGGAAGTTTGGTGTTCATGTTGTCGTTCCGTTCATCTTCACTTGCACTATACACTCGAGTTTTCTCACGTGTTTGACCACCCAAATTAAAAAAAAAATTGATCGATTGTTCAAGATTCAACACGAATCTAAGAATCAAAATCAAACACAAGACCTCACGTTCACTCGTGTTCCGTGTTTCCAATGAATTTGAACGAGCTCTAGATACCAATTGTTGGCAAGGTGAATAAATGATGAAGGTAGAAATATTCTATTAAGAATGACGGCAGAAGAAACAGATTAAGATTTACAATGATTGTCACCCTATTTAT…	1686	511	374	272	529	0
LsNBS_D136	AGTTAGGCCAAACATCATCCAAGACTAACAATATTGGTTTTCTACCAACTTGCCTCAGAAGAAGTCCCAATCGGTTAATCGCTTCTTCATCGGTTTGAAACTCAGGCACACGACATCCACAATGCTCAAATAGTGTCTGTACAATATTCTTCAAGTTGGGATTTCTTGAAACAGTAACAAAAAAGATGTTTCCACCAAACTTGCCTAATCAACACAAAAATAGCTTTCTAAATCAAGGAGAATGGAATACAATGAAAGTGCTTATATTATAAGTCATTTCTATGATAAAAGATAAAATAAAACCAAATTATTTTCATATAAGCTATAGACAATCCTGGAGAGCTTATGACAATAAGCTAAAAACACTTTATGAACATGTTATATAACTTATAAGCTCTT…	1623	546	304	226	547	0
LsNBS_D137	GCATGCAATGAAAAATAGAAAGAGACAAATTCAAAACCATAGTTTAACTTTAATTTGTTTTTTTAACGCACTGAAAGTATAAAGACTCATGAATAACCATTTCTATAGTACCTTTGTGCCCTCCCATAGTTTCCTAATGTTGCTGTGTGGTAGGACCAGTTGAACAAGTTTATGCGGCTGAAAACTTGATGGCAAACTAGTGAAAGGATATTTATCCCAAAATAGATACCCCAATTCACTTGAAAGAAAATTGAGACTTCCTGAGAAATTAAACTGCAACAGCTTGAGCAACTTAAGGTGACTCATTTTTGCTAAAGCTTCGGCCCTCAATGTTATCTTTTGTATTTCTTTATCATTTTCTGGATCACACTGCATAACTATGGCTTCAAGGTTTTCTGT…	2106	662	439	326	679	0
LsNBS_D138	GAATACCTGGGCCTCTTTCCACACAAATCTCATATTACTGTTTTCTAACTCTATGGAAACTAATTTTCCTTGATAAAAATTTGAAGGTAGGCATGTTAAAGGAAATCCATTCCAACATAGCCATCTTAAATTTCTTGAAAGATAGTCAAAATCTCCATCAAGCTCTACTCCAACAAGTTGAAGCAATCTGAGTTTCTTCATCTTCTTAAATGCTTTAGTGCTAAAACATTCTGAATTAGCTATTGGAAACTTCAAAGCTAGTCCTTCAACAACATTTGTTCCCTGTGGTAAAACATGAAGAACTTTAAGAAACAAAACGGTTAAAAAACTTGTGACTAAGCTGACTGTTTGTTAGAAATCTGAAAGAAAAACAATTTTAACTCTCAACAAGACTAATTT…	1896	613	383	254	646	0
LsNBS_D139	ATAGAAAAATTAACTCTCATCTTGCGCATAAATTTAACATAAAGAGGGGGAGGAGGCATTTTTTTGTGATTCGTTCATGTTACATTCTTAAAAGGAAAGAATAAACAAAAAGGGAATATACAGTACCTTCTTGTCTTTCCATAGTTGTTTGATGTTGCTGTATCTCAAGATCAATTCAACAAGATGATTAGGCTGAAAACTTGATGGCAAATACTTTAAAGGATATCTATACCACTCCATGTATCTTAACTCGTTAGAAAGACAACTCAAGTTTTGTAAAAAATCAACTCCCCTCAGTATGAGCAGTTTTAAATGACTCATTTTTGACAATATTTCACCCGTGATCATGTCTGATTGTTTTACCACTGTGCCAAAACAGATGGCTTCGACCTTGTTTTC…	1608	543	316	221	528	0
LsNBS_D140	AATCATCTCTAATATGCATGTTTACAAATAGAGAACATGAAAATATCATTATTCTTTCTGTTTTTATTTGGAAGTTTTCACTTTACAATTTCTAATAAGATTTAGTTACTACTTCCATTTCCATTTAGTCTTTTCTTTTAACCTAAGAGCTATCAATTTGATGTATCTTGAAAATTTTCACCACAAATATTTTGTAGAAACAGTATGCAAGCATTAATTAATATTTTTTCAATTATACCAACAAACTAATAATATATACATTACTCTCAAACTATTACTTAAACTTTGTAATACAATAAAATTTATCATTAGTGAAAAGGTTGGGTCCATAAACCATTAATGAGCTTTGCTTTCCAACAAAAGAGCATTATCACATCTGTGTCTTCTTTTGTCTACCTC…	3867	1192	710	737	1228	0
LsNBS_D141	TTAGAGGCGAAGACACTCGCCAAGATTTCACTGGCCATCTTTTTGCTTCATTGGAAATAAGAGGGATCAAAACATTCAAGGATGATCATGATCTTAACAGAGGTGAAGTGATATCAGTAGAACTCAATAAAGCTATTGAAGAATCTATGTTTGCTATCATCATTCTCTCACCAAACTATGCTTCCTCAACATGGTGTTTGGATGAGCTGCAAAAGATTGTTGAATGCAGCAAAAATTTTGGTCAAGCTGTTTTTCCAATCTTCTACGGTGTTGAACCGTCTGATGTCAGGCATCAGAGAGGAAGCTTTCATGAAGCTTTTAGAAAACATGAAGAAAAATTCAGAAAAGATAGAAACAAAATTAAAAGGTGGAGAGATGCTTTAAGAGAAGTTGCTAGTT…	1917	639	288	402	588	0
LsNBS_D142	TGTAGAGTATCATGTTTCTATCATGTTTTAAATGTGAAATTTCTATGTTGTTTTGTTGTTCTATTAGCCAACTATACACACAAACATAACCTTAATCTACAACCAACTTATATAAACATACTTAAAAAGATACATTGAATAATATACTAACACATTAATGTCTTCACATAATTAAGATAGAAAGAAAACACATAAATATTTATCAGAGAATACATTAACATAAAACTAAGCACTGCATTCATCAAAAAATCTAACTGCAATAGGTAACAGTGTTGGAGAAGATAACAGACAGTAAACCTTCTTAAGCAACCAAATTCTGCTTTCTTTTTCATACCTCAGTCTTCTAGCAATCTATGTCAGCCACATGAACAAATACACCGAACTGAATTACCACAAGTA…	4536	1430	850	857	1399	0
LsNBS_D143	CCCATAATCTCCTTTGAGGTCAACACCGTCAAGTTTTAAAAGCCTCAGCTTTTTCATTTCTTGAAAAGCATTAGTGCTGAAGTGAATTCTTCCTGTTTGTTGCAACCTCAAAATCAATCCTTCGACAGCTTCTGTTCCCTACAATGTGAAGTAAAAAACAAGATAAAAATAAGGGAAAATGTTTATCATTGGTATTGCTTGCTAAAAATTTAAGTGTCACTAACACTTCGCATTGAGGTTGTGCTTTGCATCGGACCCATGTCAGTGTTAAATAATATTGACACATGCAATTCTTTACCATTGTCAACGTGTTAGTGTAAAATGTCGTGTTAGTGTTAGTGCTTCATAACTAGAAAGTAATACATATAAATATATACTTGCAGAGGTGCAGCGGCATAA…	2094	636	433	360	665	0
LsNBS_D144	AAATGAAAATGTTATCACACCTCGGTTTCATTCCAAGCTTGCCTAATTCTATTGCGTTTCAAGTCAATAACAACTAGATTTCCCAGATAAAAGTCATTAGGTATAGAACTGAAGGTGGATTGTTGCCAATGGATCCATCTGAGCTCTTTAGAAAGATACCCATAATCTCCAGTGAGGTCAACACAATCAAGTTGGAGAAGTCTCAGATTCTTCATCTCATTGAAAGAATGAGCATTGAAGCAAACTCTGTTGGTTCTTTGCAACTTCAAAGCCAATCCTTCTACAGTTTCTGTTCCCTACATGTGAAGAAAATACCAAATAAAGGTAATTGGAAACCTATTTTCGTTTTTATAGTAGTGGACCCAAAGCATACTAGTAAGGAATGAGAAGGAAAATACA…	2133	674	451	338	670	0
LsNBS_D145	TGTTACTTGAGAATTACCATGCTTATTGTGAACGAGACACTTAAGTTGGGAAATGCAACTCAACTGAAGCTCGACTAGATCATTCATACCATGATCCATAGGAACAATTTCCGGTATGACATTTACCCATTCCCACCAGATTCCTGTTAGTCTAAGAGCCTCTGCTGCTTGTATACAGTCCTTCAGTGTTCTTTTGGAGGGTAAATATTCTTGATTTTCAAGAGTCACACATTTTGATAGTGAATCTTTCACAAAGTAATAATTAACATCAGTTAATATAAATCTTTGTAACAATGGGAAGGATATTTCTCGACAACAATCATTAAAACTGCATATGAAATACAACTCTTCAAGTGAGGAGCATCCTTCAATCACTTTAAATGGATTATTCCATCTAAC…	1917	591	390	271	665	0
LsNBS_D146	GAAATTAACCCATAATCTCCGATGACGTCAACACCATCAAGTTTTAAGAGCTTCAGTTTTTTCATCTCCTGAAAAATATTAGTACTGAAGCGAATTCTGCCTGTTCTATGCAGCTTCAAAATCAATCCCTCAACTGTTTCTGTTCCCTGCATGTGAAGTAAAAAATGTTGAAAAAAGTAAGGGAAAATGTTAATCATTTGTCATGCTTGCAAGAAAGATAGGTAGCACTGACACTTCATATAGGGATTGTGTTTTGTATCCAACACTCATGACTATATTCAATTATTTCATTTTTTCTCAATTTATTTTCATTGTCGACGTGTTAGTGTTAAAATATTGTGTTTGTGTTAGCCCTTCGTAGCTTAAAACCGACACGAGAATGCAAATCATGCATTCAAA…	1944	595	400	326	623	0
LsNBS_D147	TGTCAACTAAACTTGGTAGACGATAAAGATGGAGATGTTCCAATGACGAAAGATGAAGATGAAGATGCTTTTCAGTATGGTTTTGATGATCATTAGTGTAGTGTCCAAATATGAACTCTAATTCACGGCAATTAACAACGCGGAGCTCTTTTAATTTTGGAAAGACATCATCAAAATTATTTCCACCAGTACTATCATGATCTCCAGTGTCTATTATGATATGCTTAAGGTCATGACAATCTTCAATTCTCAAAGTTTCCAATAACATTTTTGGAGTAATGGATAGGACAAATACTGATTTTATCCCCAAATTAATCAACACCATGTTTTTAACATTGCACATTATCTTTGATTGTCTTGAAAGACATTGAGCACGCTCCCATATTATTATGCTAAGGT…	3633	1127	738	561	1207	0
LsNBS_D148	CATATTATTTGGATTTTTGAGCTTAGTTATTTTGCACTTTGGTAATTTTAATTAATGTTTTTAGAAAACTCTTATAATGTTTGGAGTGTCTAGATATTTCTTAGGGTTGTAATATTTTTTAGAATATTCTTGGAATTCTTAGAGTTGAGAACTCTCTAGAATTAGTGTGTCTAGAGTTTTTCTTAGAGTACTACAAATAAATATATAATTCTACACTTTTGCATCAAGCAAAATACAAAATTCTCTCTTCCATTAATAATTATTCTATCTATCAAGTTTCTTTTAAGCCTCTAATATTTCCGTACACTTTTTCTAAATATAAAAGGTCTTATTTCCAACCGAAGTCTCATTTGTAAATCTGATATTATGACCTGACTAAAATATTTTCTTAATGAAAAG…	3903	1299	576	756	1272	0
LsNBS_D149	ATAGGAACAATTTCTGGTATGATATTTACCCATTCCCACCAGATTCCTGTTAGTCTAAGAGCCTCTGTTGCTTGTATACAGTCCTTCAGCGTTCTTTTGGAGAATAAATGTTCTTGATTTGAAAGAGACACACATTTTGATATTGAATCTTTCACCAACGGCAAATCATCATCAGTTAATATAAACCTTTGTAACAATGGAAAGGATATTTCTCGACAACAATCATTAAAACTGCATATGAAGTATAACTCTTCAAGTGAGGAGCATCCTTCAATCACTTTAAATGGATTATTCCATCTAATATCACAATATCTCAGTTTCAACAATCTAAAATTCGGTAGTTTTTCCATTCCTTTTGGAAATTCATTAATTTTACAAAATTCCAAATCAAGTGTCTCA…	1809	555	376	252	626	0
LsNBS_D150	TTATATTAGTTTATCTGATAAATATGTCAACAAATTTCTTATCACTTCGGATAACTTTTATGCTGCCATTTAATGAAATAATGAAAATCATTCCATGTTCTCTTAATTAATAACAAATATGAGTAAAGGTGAAAGGATGGAGAAGGGACCTGTGATAAGCTCTTCCCAAAAGTATCGATGACCATTTGGGAACTTCCCATTCCAACCACAAGTGATCTCAAGGAAGGATTTGAGATTTGTCGTCTATGTGATGTTGTTTCCAACTCAGTAAAATTCACATCATATAGATCACCAACAAATTTTGTAATTCTTGAGTTATTTGAATCTCTGAATGGCACTGAACCCAAACACATAACTTTCGCCAACAATTGCTCTTCCCATGTCTCATAGCAAATCATG…	1776	564	348	280	584	0
LsNBS_D151	CTTTTTGAAAACAAATAAGTTCTGATTTCTTTTAAAGTGATTTTGTTGTATTTAAAGTAAATGCCTAGTTTTTACTATCTGGTTCAAACCCCACGCTTTCACGTGCCGGCTCGTATTTTAATAAGTTTTCCACTCTCATGGAAAAACTATTGTAAATAGCTTATCACTCTCGTGACGAATGTTTATTTAGAAAATTAGATTAAAAACCACGGCCAGAAAATCGTTTGTAAAAAGATAAGAGCACCGGGTATTATTGAATCTCGTCCTACTAATTTGCTTACATACCGATAAAACTAATTTAGCTAGACATCATAATTAATGCAAACGGAAATAAACATAAACAACAAAATGATATAACATGCATAATGAAGGAAATAAAATAAATATTCAATTAATAAG…	1719	580	288	316	535	0
LsNBS_D152	TCCTTCCAAACTTGGTTAACACTGCTATGTTTTAATTCAAAAACAATGAGATTTTCCTGATCAAAGTCGTTGGGTACAAAGTTGAAGGCAGGTCGTTGCCAATTGACCCATCTAAGTTGTTTGGAAAGTTGACCAAAATCTCCGGTGAGGTCAACACGATCAAGTTGTAAAAGTCTCAGTTTCTGCATGTCTTGAAAAGCATCGGTACTATAGTTAACTCTTCCTGTTCTTTGGAAGTTCAAAATCAATGCCTCAACAGTTTCTGTTCCCTGCATGTGAAGTAAAAAACTTGAGGAAAGCAACGGAATGCCTTTTATTTGCTTGCTAGAAAGTGATGCATAAAATGGAAGAACCCATGCATGCTTGTAATGAATGTGAGAAGGAAAAAACACTAGGATT…	2124	678	427	334	685	0
LsNBS_D153	TATAGAAGTATGTATTGTAAATCCTCCATTTTGAAATTTCTAGAATTGTTGGTGAGCTGTTTGTTGTAGCCATGAATCCTTATCTCAAATTTCTACTACTCTTTTATCCTCCACTTTCCTTTTCTCTAAGGATTTGCAGACCAAATAAAACTATGTTGTATTCTTGAGGTTGATTTTAACTGATCATCACTCTGCACTACAGGATATGGTGGGTTAATATTGATCCTCTATATAATTATTATATCAGAACATGCATGTGAATCTAGACTTGCAAGAGATTCTTAAACTGCTGTCGAGTGGCTTTTGATAAATTTCATTAACTTAACTTATAATAATGACAACAGATTGCTGGTTTACGATGCTTGTGCTTTTCTTTCATTTCCCATTCCAATGCAGTTT…	2049	642	308	401	698	0
LsNBS_D154	TGCCATAGCGTTGTCTAGTCTTTCGTCCACAAATTGAGTCAATCCTAGACTACGAGACCAAGCGTGCCCCTGCAAAGGAATATATACAAGCCCGCAATCAGCCATATCTTCCTAAACACTATTAAGTAACATTTGGAATGGGTTGGAGGTCTCTCTTTTAATCATGCTAAAGTAAATCATTAAAATCTTCTAATATGCACCATGGATGTGATGATTGGGATGCCAAGGAATGTTGGATGCTCCAAGGATTTCTTCTCTTCCCAGAATACAGGTCTTTTGTGGAAAATTGTAGATTCTTATTACGATTGTACAACAACCATAAAGTTATTTTTACTAGGTGATCAACAAATGGCAGTGCTCACTCTATAGTTAGAAAATCTATTTCTTATGCTCCTTGCA…	2091	671	338	422	660	0
LsNBS_D155	ATTACATGAGATATCTGAACTAAAGTAATATTTTTCTTTTCCATATATCAAAGACAACACAAAGGCATTAATTTGTTCTACAAACTATAGAGTAGGAAGTGAGATTTTAATGAAGGGAGGGAAAAAATAATAAAGAGAAGGAAATAAAAATTAAAAATATTGTATTGTAGTTGATTTGTCAAAAAGTATGAGATTTTAAGTAAGATTCTATGAAAGTTCAAAACGTTAAACTCAATCTTCTATGAAAGAATGATATGAATTTTCCGCAAATGAACTGCAGAAAATTGTAAGAGAAAATTTTAGTGTATGCAAAATTTCAAACAAAGTAACTTCACATTCACCAAACATGCCATAAAAAGATTCTAAGAGTTAAGAGAATGTCATCTATAATCAACAATA…	2787	905	561	461	860	0
LsNBS_D156	TGGAAATTCATTAATTTTACAAAATTCCAAATCAAGTGTCTCAAGACTTTGCAGATTTCCCAAAATAGTGATATCACCTAAATCAACGGCATAAAAAGAAGAGATCGAATATTCTTCAACGTCTGAATTGATTGAGGCAATGATAGAGGTAGTTGATAAAAATCAGTAAATAAATAAAAAACACGAAGGCCACTAATATTTTCAAAAAATGAATTTGGGACTTCAATTTTCTGGTCATGGAAATCACCATCCTTATGCAAATTGACAATTAGAATCTGGAGCTTTGAACTATCAATCTTGCAAGAGAGCACATCCTTTAGCTTTCCTTCGCATAACAAATACTTAATATTTTTCTCCCTTTCAACCATTGCCTTCTGATTTTTATCATACAGCCTTATT…	1980	594	423	261	702	0
LsNBS_D157	GAAAAAAAAAATTATAAATCCATTGATTATCTGCAATCTTGGCCGTTTCAGGACATGATTGGCTGTTTTCCGGCCACCACCATTATAGGCCGAGAAGGATGACCAGATACCGGAGCGCAACAATTGCGGTTCGGCAGAAGCCATATTCCCACGAATACCTTTACCTACCAAAATATCATGTAAAAACCTTCCATTTTAGTAATATCATACAATTTTTGTTAGGATTTTGTGGTTTACGATCTTGCTTCCCCCATCCCGATCTAACAAAAATAATTGGTAGGATCTTCCAATCTTAGTTATGATTTTATGTTTTACGATCTTACTATCTTTTCCGGATCTTATGCAAGGTCCCGATCTTGACAATCTTGCATACAAGTTTAGCAAAAAACATAATTTGTC…	2043	638	416	325	664	0
LsNBS_D158	AAGAAACTCAGCACAAAAAGGATCTGGAAGACACTTTATAGGGTATCCATTCCACTCAAAGTATCTAAGCTTATCAGAAAATTGCACAATGCCTTGATCAGAATGATTCAAGGTAGCCAATCTCTTCTTACCCAAAGGGACATACAATCTTAGAAATCTTAAATCAACCATCATGTCGAATGCGTCGGCTTTGACATATAAATTTGATTTTTGAGACAAATCAAATATTATGCCTTCCACAACATCAGCTCCCTGATTAAAAAAAAACATCAACATCTTAAACAAAAGAAGTTCATAAGCTATAGAAAATCAGTTGTAGTAAAACTATGAACACGTGTTAAAAAATATTAGTGTCTTTTACCTTTTTATGTTTAAGTACATCCGAACTTCTTCAATATC…	1923	613	356	310	644	0
LsNBS_D159	CAAGACAACTCCTTCGGTAGATTTGTGAGCTTTAAACCTTCTAAATTGAGCCACACCAGCTTGCTCATACCTCCGATTGTAGAGTGCAACTTTTCAACTCCCGTATTGCTTAAATCCAAACTTTCAATTGAATCTGAAGGACACTGAAAATTCCTTCATGCTTAAACATTTGTAGACATTGATCTTTTGTAGGCTTTTAAGTGTTTCTCACTTACAAGACTTTGCAGATTTGTGCACCTATCAAGTAACAAAGTAACAAGTGTGTCCTTTAAAATAGAAGGTTGAATTTCGCACAAACTTTCACAGCCAGAAAGGTACAACGATCTGAGTTTTGACGCCTCAGACAAATCAGGGAGGTTGATCAAATGTTTGCACTCACTTAGGTCGATTGCCTCTAAA…	1992	622	428	292	650	0
LsNBS_D160	TTCTTTCCAACAAACATTTCCCAAACACTTAGGTACTTCAAATTAGGAAGCTTTTCCAATGTTACCATTGGATCTTCAACAAGCTTACAACCCGATAAAGTTAGCTTCGAAAGTTGTGGAGAAATAATCGAGCTTCGGGAAGCCTTTCCAGTCTCCCTTCTACATGCAGTTTGTGAAGTGAAGGACACCTAACACCAACTTTTCGACATCAATCACTTGATCAGGGAATGAAAGCAAATCGGTTTTTAAGGACAGTGATTCCAGGTATTCCAGCTTTTTGTTACATAAACTGAAACTTTCGGCGAAGTTCTGAAAGTATCTTGGATCGTTCAGTACTAACTTTTTGAGCTTTTTCAGTTTTAACAAATCTTTTACATCACATTTACTAGCCGGAAAGTT…	1998	631	406	317	644	0
LsNBS_D161	CCTCGGTTATTCTCGATTGCCTTTCAAGTACATCTTCTCCTCTTATTAGGTATGAGGTTATATGTTTATGTATCATCTCCCATTCATTGACTGTTTCCTTTGTAGCCAAAAGACCTCCTAGAACAATGATAGCCAAAGGCAGGCCAGAACATTTTGCAACCATATCTCTGCCTAATCTTTCAAACTCATTGCAGATTGTGAATTCTGCGAAAGGTAAACAAGTTTAGCATACAAGTTTAGCAAAAATAATCGGAAGATTGTAAAACATAAAGATCGTAAAACATAAAATCATAACTCTAATTGGAAGATCGTAAAACAAGTTTACAAAAATCACAACTAAGATTGTGAATCCTGATCTTGACAACCTTGCATACAAGTTTCGCAAAAACATAATTTCTC…	1800	568	375	270	587	0
LsNBS_D162	TTGCTGACAACAAAGTCGGACAAAGTGTGGAGATTTTCTAGTTTGGCTATTTGTACGGGCATCTCCCTCAATGCAGTGTCACTAACGTCAAGGTCGCAGATTAACCAATTTTCCTATGTCCTCCGGCAATTCAGTGAACCTTTTACAGCCTGCCAACAACAAAAATTGCAAACGGTAAAGCTTGCATATTTCAGTAGGACCTTTATTAGTTGGAAAGATTTAAGTATGCAGTATACAAATTTCCAATAGATTGGGGACCTGGGATACTCTTGTAGCTTGACAAAGACAACACGCGTAATTGTTTCATTGTTGGCAGCAAGTCATGTACTACCTTGTTAGATAGCAAACAAAGAGGCAATTGTTCTTGTAATGGGAATGCCAGAAACATACGCAATTCTT…	1974	614	380	356	624	0
LsNBS_D163	AGAACTAAACATTATTAAATCAACTTCTCTCATTTTCATTTGCATAAAAAACGAAGAAAAAAACCCCACAATCTAAATGAATTAGTGTAAGTGCACTGCACACATACCTGCATCCCGAACCAGAGATGTTCAATGTTGCTGTACGGCAAACAAATCTGAATCAACTGCTCAGCACGGAAAGGTTGTGGGAGAGACTTCAAGGGATACCCATTCCATTCAAGGTATGTCAATTTGTTAAAATATAGCTTAAAATTTTCAGGAAGATGCACTGTGCCCAATTTCTTCTTACCTTTGGGGACGTGGAATTTAAGAAATCTTAATTCAGTCATCAAGTTGAATGTGTCAGCTTCAACTTCTAAATCTAGCTTTTGAGACAAATCTAATATTATTCCTTCAACT…	2082	651	422	326	683	0
LsNBS_D164	CTCTCTCCATAGGCCGTTTTGCATCTTTGGTGACCATAAAACAAGACAGAAGAATATTATCAGTCCATGATATTGGAAGCTATTTACTTTTGAAAATCCAGAAGAAAAAAAAATAGAAACAGTTGTTATAAGAGGATATATGGTACCTTTCTAAATGAAATCCCTTAAGATTATGTTTGGGATGTGAGCAATTCTGGACCAAGTTGAGCCCGTTTGTGTGGCGCATTCTTTAACTAACAGGGGACATCCAATGATTTCAAGGGTCTTTAATTTGGTAAGATGAGACATTCCTTCAGGCAGCGATGCTAAACTTGCAAAATATCTTATGGTCACATGTTGAAGCGACGAGAGGCTACATATCCAATCAGGCAATGCCTTTGGGTCATCACAACGCTGTAA…	2706	861	531	443	871	0
LsNBS_D165	CAATACCATAGTTTTATTCCACCGAAAATCAACATTACTGTTCTCTAACTCGATGGAAACCAAATTCTCTCGATAGAAATTTGTAGGTATGTGACATAATCCACTCCATGACAGCCATCTGAGATCTCTTGAAACATATTCAAAATCTCCATCAAGTTTTACCTCACAAGTTGAAGCATCTAGCTTTTCACTTTTTAAATGCTTTGGGCTAAAACATTTTCATTTCCTAGGCACTTCAAAGCAATCCCTAACACTTTTTTTCCCTATCAAATATAATGGACCAAAAAGCAAAAGCAAAAAAAATTAAACAACAAGCGGTATAAAACTTGCCATGAAAACAGTCATTTGTTACTAGCTAGAAGTAAGGAAGCTCAAAAAGATTCACAACCAAACTAATTT…	2673	895	530	400	848	0
LsNBS_D166	ATTTATACTGGTCATTCAAGCATCCATTCATTTTCACACCATACAAAGGAAGCAAAAACAAAGAAAGAGCCCCATAAACCAAATGAATAAGTATACAAGTACACGCACCTGTTTCTTGAACCAAAGATGTTCAATGTTGCTGTGTGGCAAACAAATATGAATCAGCTGCTCAGCGCGAACAGGTTCTGGGAGAGACTTCAAGGGATACCCATTCCATTCAAGGTATGCCAATTTTTCAAAACATAGCTTAAAATTTTCAGGAAGATGAACCGTGCCCAATTTCTTCTTGCCTTTTGGAACGTGGAATTTAAGAACTCTTAATTCAGTCATCAAGTTGAATGTGTCAGCTTGAACTTCTAAATCTAGTTTTTGAGACAAATCTAATATTATTCCTTCAAC…	2085	661	427	325	672	0
LsNBS_D167	TCGGATCATCTATGACCAACTTTCGTAAATCCGTTAGTTTCATGAGATCTTTAACATCACATTTTTCTGCAGGGAAGTTTACTAAAGTTTGCAAGCTTTTCAGATTGGATATGCACCATTTTTCGCTGTCATTACCGCATGATTCCGGTAGAAATAAATGCCTCAACTTTTCCATTTTTCCTATGACATTTGGTATTTGAACAGTTGAGTTTCCTGTGAGAAGATCTAGTGTTTGTAAGCACTTTAAATTCCCTATTGAATTTGGCAACTCGTCGATTTTCGTGTTTCTTAGACTTAGAAACCTTAAATGGATCAAGAAGCCAATTTCTTTAGGTAATTTTCCCATTTGACATTGTATTCCTTCCAAATTCAAAACTCGAAGTAACCTGCATTTTCTGA…	1635	476	317	267	575	0
LsNBS_D168	GATTCATACTAAACATAACGGATTGGTTGTTTTAGCTTCAATTCGGTTCAACAGTCAGTTCAATGGTTTTTTTTATAACAATATCAAATGTTATGTTTTCGGTGTCCGTATTTCATAAATATTAAAAGTGCTGAGTAGAGAAACTAAATCTACATACCTGGATCATCATATTTTGGAAAAGCCTTTTTCTGAAAAAGCTCCCAACTATCATCTTCATCCAAACACTTTGGTTTATGAAGATAACAAGTAGGATCCATATGCAATGCAACATCAGTATTCCTAGTAGTAAGCAATATTCTACTCCCAACAGACAACAATCTCCCACTTGGAAAACCAGGACTCAAATTCTTCCAACTATCAACACTCCAAATATCATCAAGAACCACCAAACACTTCTTC…	1713	565	340	247	561	0
LsNBS_D169	CGTGAGGCAGCAAACCTTGCAGGATTTGTAGTACTAAATTCAAGGTAAATTATGTTCAACAATCATTCTATCAACCAAATGATTTTGCATATATAAAGTAGTAATCTCTTAAGTTATATTTTAATTTTCTGGATTTTTTATATCAAATTTCCATATACTTTTGAGGAGTAATCTTCTAAGTTATATTTTGATGACGCCGTGCTAACGTGGCCAGTTAAGTGATAAGTCATGGACTATTTTGAAATGTTGATAGAGGGACTTACAAAGTCAAGGTCCAACTAGGTCACTTCACTGGCGCCATGCAAGCGGCATTAACGACCTCATCAAACAAGTGTTGATGGAGGACATAACTGAGTAACGTTAGTAAGAAGCCATTTTGAGATATTGATAGAGACATTT…	2067	687	282	444	654	0
LsNBS_D170	CAAGATTCTATGTTTGCTATTACTATTCTCTCACCAGATTATGCTTCTTCCACTTGGTGTTTGGATGAGCTTCATATGATCATGGAGTGCAGCAGCAATAACAACCTGCAAGTTTTCCCGGTCTTCTATGGCATAGACCCATCTGATGTGAGGCATCAAAGAGGATCTATGAGGATGCTTTCAGAAAACATCAAGAGAAATTTGGTCAACACAGTGACATGATTGAGAGATGGAGAGATGCTTTGACACAAGTTGCTAGTTACTCTGGATGGGACTCCAAGGGCCAGTAAGCTAGTTATTTCATTATAGACTTATTTGTTTTTAAGCTCTTGATCTGAAATCTGAATGTTGTTTTTTTGCTTATGAACAGGCATGAAGCATCACTAGTGGAAAACATTG…	1722	535	268	382	537	0
LsNBS_D171	CTGCATGGGAGGGCTAACATTATTAAATCATTTCTCTCATTTTCATGTGCCTAAAAGACGAAGAAAGAACCCCCACAATCTAAATGAATTAGTGTAAGTGCACTGAACACATACCTGCATCCCGGACCAAAGACGTTCAATATTGCTGTTCGGCAAACAAATCTGAATCAACAGCTCAGCACGAAAAGGTTGTGGGAGAGACTTCAAGGGATACCCGTTCCATTCAAGGTATGTCAATTTGTCAAAAAACGGCATAATATTTTTAGGAAGATGCACCGTGCCCAATTTCTTCTTACCCGAGGGAACGTGAAATTTAAGAAATCTTAGTTTAGTCATCAAGTTGAATGTGTCAGCTTGAACATTTAAATCTAGCTTTTGAGACAAATCAAAAATTATTCC…	2085	646	435	342	662	0
LsNBS_D172	CATCATTGTGATTAACTAGGAGACAGGTTTACAATGTTGATGTAATAATAATTAACCAACTGAGTTATTAACAAGCATTCTTTTTCTCTTTCCTTCTTTACTGTTACTATTATTATAAAAAAACTAACTATGCATTCGATGGATAACCATGAAATCTTATATAAATTTTTTGAATATAGTTAAATATATTATCTCCTTTTTCTCTGCCACAAGAAAGAACATAAAATTTCATTTAGTTTATCCTGGTGGTCATCTGTCAATAAGTACTCCCATCAGTTTTGAAGCAAACAAGTTACAAAAGCATTGTATGTGCAAACTGTATGAAATTATTGCTTTCTATCATTTCTCACCACATTATTACATTACTTTAATGCTCACTTTTGTCACAATCATCTCTCA…	2157	675	399	386	697	0
LsNBS_D173	ACTCGTAAAGAATAACATTTTAGTACTTGAGGTGGGGAACAATTGTAATATTGTGTTAAAAAGGTCCTTAATGATTTGATTCCATGCAACTGAATTGAACCGACTACCATAGATAATTTCTCACCATAAGTTGAGTGGTCGTGCAATTTAAAAATTTTAATTTCACCAATATCATCTTTCTCTATATCTTGAAAAAATGATCTCCAATATAACTCATTCCGCACCTCATTGCCAATATCTTCTGCTTCCAGAATTGCATTGGATGAAATGATTCTATTAGCCATTCAAAGCTTAATCAGAAACTTCTTTTTTATTATTTGATCTTTTCAAATAGCATGTAAAGCAAAACATTGTCTCGCTTTCTGGATTCAAGTAGCTTAATCTCAAGGCGATGACATA…	1614	459	340	241	574	0
LsNBS_D174	GAAACTATGTATTGACAGAGACACAAGAGAAACCGGCAGCAACTGCTCCTTCAACAAGGTGTAAACAATACCATCACCTCTGATATCCAAATCAGACAGAGCACTAAGGTTTTGGAGACCCCATCCGGTGGCAAACGTTTTCGTTCCATAGGATTGAATGAAAATTGATCGTAAGTTGGGAGGGAGGCTAGCTCCTTCATAGCATGGTAATGATGGTAATGTGAGATGCAAGCTTTCAAGAGCAATGAGGGTGCCCATCCGTTGAGGAAGTGATATAAGTGCATTACGGTTGGGGGTGCCCATCCGTTGTGTTAGTGATATAAATGCATTACCATTGTATACATGAAGTGATTGGAGGGTTGACGGGCAATGGGAATAAATTTCTGAAATAAAAAAGCA…	4011	1308	775	743	1185	0
LsNBS_D175	TCAGGTATGATATTTCTCCATTCCCCTTCAATTCTTCTTAGCCTAAGAACCTCTGCTTCTTGCATACAATACTTAAGTGTTGTTTCAGATAGGAAAACCTCATTTGAGTGTTCAAGAGAGACATACTTTGATGGTGAAACCTCTGGAATGTAGGCACGATAAACTACATGAAACCTCTGCAATTTAGGGAAAGTTATTTCTCGACAAAATTGGTTAAAACTATCCATGAAGTACAACTCTTGAAGTGATGTACATCTTTCAATCACTTCAAATGGATTATTCCCTTCAATTCCACACTTTTCCAATCTCAACAATCTAAATTTCTCTAGTTTTGTGATTCCATTAGGCATTTCATTGATATAACAATCATCCAAATCAAGTTCCTCAAGACTTTGCAGA…	1800	539	385	274	602	0
LsNBS_D176	GTCAAGAGGTTGAGAACCGACAATGGCCTTGAATTCTGCAACGAAGCATTCGAAAGTTATTATGTTGAGTCTGGGATTGCAAGGCATAAGACTGTAGCAGGTACTCCTCAACAAAATGACTTAGATGAGAGATTCAATCGAACAATCCTTGAAAGGGTTAGATGCATGTTGGTTAGTGTTGGATTGAAAAAATGTGTTTTGGGCAGAAGCTGTTTCGACAGCAACTTACCTGATAAATTGATGTCCTTCGATTACCTTGGGAATGAAGACACCTGAAAAAGTTTGGTCGGGACATCCACCTAGGCTTGACATGCTGAGAGTATTTGGTTGTATGGCCTATGCGCATATCAGGCAAGACAAGGTCGAACCTAGAGCTCTGAAATGCATGTTCAAGTTTCA…	1632	527	266	333	506	0
LsNBS_D177	GGAGGCAAGCTTAATAACGAGTAACAATTCTCTAAAGATAGATGTTGTAGAGCTTTCAACTGTACCAACCCATAAGGCAACCTTTGGAGCCTTGAACAATAATCTAACTTTAAAATCTGCAAATTCCGTAACTTGCATAAGGATTCTGGAAGAGTTTTGAATATTTCCATGAGAAAGATTCAAGTATCTTAAATGTTTCAAAATGTGGAGCTTCATATCTTTTAGGAAAAGGTCCTTAATGATTTTTCATCAACTGTGTGAAACTCTAGAGGTTTAATTGGGGGGATTCTTTTAGATAGGTTGTTCTGTATGCAACAACTAACCTCTTCTGCAATAGATTGAGCAAGATCATGAACAAGGTCGTGCATTTTAAAATTTTCAATTTCCCCAATATCATCT…	2223	683	454	390	696	0
LsNBS_D178	TCCAATGACAAAAGACAAAGATGCTTTTTAGTATGGTTTTGATGATCATTAGTATAGTGTCCAAATATGTACTCTAATTGCACGCAACCAACAACAGCGAGCTCTTTTAATTTTGGGAAGACATTGCCAAAGTTATTTGCACCCATACTATCATGATCTCCGGTGTCTATTATTATGTGTTTCAATTGATCACATTTCTTGATTATCAAAACTTCCAACAACATTCTTGGAGCAATAGATAGGACAAATACTGATTTTATCTTCCTCAAATCAGTCAACTCAATCTTTTTAACATTGCGCAGGATCTTTGATAGTCTTGAAAGACATTGAACACGCTCCCATATATTTATGCTAAGACAATTTGAATTTGATTCCTGCAATATAATCCAAATAAATAGG…	3204	994	630	500	1080	0
LsNBS_D179	ATTTATACATTCCGAGATCTTCATACGCACCATGTTGCTAAAGAAAGGTCTGTCCAACCAATTTGGTAATTTGTCTCCACCATATCGAGAGATGGCCAGACTCTTCAAATTTGTCGACGGACGTAGACGTTCCAATACAACATTTTGTATTTGTGAGTTTGAAGGAGTAACGTAAGACCATTTTAGTTCCAAGTCATCAATTTCCTTTTTCTTCTCCATGTTTGCTTGAGAAGCATGAGATGGATCAGTTACATTTTCAAGTTGTGAGATGGAAAGGCTTCCCTGTAGATGGGGATATTTTCCAAGATCTTCAATCTTCAATCCAACGTCCTTAACGCTGCTCACAACAAAGTCTGACAATGTTTGTAGACTTTTTAATTTGGAAATTTGTGTCGGCAT…	2211	687	413	395	716	0
LsNBS_D180	CAAGAATCTAGAAGTTTGTTTTTGGATATAACTACTCGACTTCGGGCTTCGTCGTAGCTGCCATAATCTTCCCCAAAAAGGCCTCCTCCGATGGCAAGTCTAGCTAAAGTTTCAGTATGGATATCTTCATCTTCTCGAAATACAGAACATAAAAGGAATAGACTCTTGGCCTCTTTATTCAACTTATCATAGCTAAACTTCAAGCAATTATAAATTTCAAGAACGTCATCATCGTCGTTGTGCCTGGAGATGTCTTTTTTCAAGAATTTTAAGGCCATGTCCCATTCTTCTTGACGTTGTTTGCCCTTCAAACTACTAGCGATAACAGCAATTGCAATGGGTAGGTTTTTGCATTCATTTGCAATTTTACGGCCCTTGTCAAGAAAAAATTTCATTGAG…	1851	588	357	264	642	0
LsNBS_D181	TGAAAACCCAAAGTTTGAAGATGGATCATGCTTGCAAATTCATCATGTGACAGAAGAAATTGCTTTGTTGTTATAAACAATTGTCGAAGGTTGATTAGCTTCCCTAGTCCTTTAGGCAATGCTTCAAGCTCGGTGCATCCTCTGATTGACAACACTTGTAAATTTTGGAGTTCACATATACAATCAGGAAGTCTTTTGATTTTGGTGTTACGAGAAAGAATGAGAACTCGAAGAAGGTCCAATTTAGAAATCGAACTCGGAAGAGCCTCAAATGAAGAATCACTTAAATCTAAATAACGCAAGTATCTATATCTTGATATCCATGAATCCAAGAGTGTTTCACTATCAAGACCTACTCCTTGGATGGGAAACAAAATACTTCTCACACTTTTCGAATCG…	2460	837	475	401	747	0
LsNBS_D182	ACTATTTTTTCAGACAAAAGCTTTACTTTTGTAGAGGCAAAATTTCCTGGATTCAACATGTATGATTTATAACTATTAAATTGGCCTGCATTTGGTTTTATTGTGTCATCCAAGGAGTTTAGTCAACAAAAGTGGCCTTCTGTCATGTTGTGAGTTATTATAATAATCTGGATTATTGCTGCAACTTGTTTTCATGCTATTCCAACTATCTCATTATAAATGTTTTTTCATTTGTCCGGCTCATTTACCATATTATTTTTATAATCACACTAATTGAATCAGTATTCCTTCAATACCTCTTACGATCTTGTCGTGAGCTTTGCTTCCAGCTTTATAATTTTTGTTATTTCTTATTACTATTCATTCAAATCTTAATCTCTCTTTACTATATGCATTGCC…	2148	659	395	396	698	0
LsNBS_D183	AATGTTTTAGAGTCCAAATAAGTTGTGGAGTCCATTCTTGACATCTTTAAAGTCAGTCCCTTAACATCTAAAGTTCTCTGTCAATCAAATTGAAAATGAAAAAAAATACTATTAATTCAAATGTATATGTTTTGTCTGCTTTGATAGATGTTTTATAAAATTTGTCCTCAAGTTTAAAATTTAAAAATGCTATCAATCAATTTAGTCAAGTATTTGAAATTTTGCATCATATTCTTTTAATGCAGAAAAATACTATTAATTCAAATGTATATGTTTTGTCTGCTTTGATAGATGTTTTATAAAAATATTTTGATTGGAAGAACTAAATTGATTGATATTCTTTTTTAAGGGACTGATATGCTATTTCTTAAACTTGAGGGAGTAGATTGACCTACGTTT…	2145	671	416	329	729	0
LsNBS_D184	CACTATTGCTTCTGACATCCATGATATGCTCCAACTCTAGCATACACCATCTTGAATTAGCATAGTTACTAGACAAAACAACAATATGGATTCTAGACTGTCCTATTGCTTTCAAAATTGAGAATGAGATCTGATCTCCTCGTCGAATCCCATCCTCGTCTATGAAACTATAAATCCCTGCATTTTGAAGGGAGGTATAGAGATGTGAAATGAATTTTGCCCGACAGTCTTTCCCTCTAAAACTTAAGAACACGTCGTAGGTCATTTCCTGAAATTAAAAAAAAAAAAAAAGTAAATTATCAAAACTTGTATGGTGGCTAAAAATCTGGTTATGCTATTGACATCAACAATCAGTTTTAAGACTAACATTTTGGTACATTTAATTTTTATTCACAATCT…	2058	646	412	322	678	0
LsNBS_D185	TTATCCTCTTTGCTCTCTAATATGCAGAGATCTCTGAGAAGATCATGGATGCGACATGTTTTCATGCCTCCACTATCTTTCACTTGTGCTACTTGGATCAAACTACGATCAATGAGCTCATACAAATAGTCTTCCGCAACATCATATGCATCTCTACTTCCAGTTTCTTGTATAAATCCTTCAGCCATCCATAGTTGCAACAATTTCCTTACACGTATTTCAGAATCTTCAGGGAATATCCCTAAATACAGAAAACACGGTTTCAGTCTTGCAGGCAAGTTGTTGAAACTAAGTTTAAGTACAACATCTTTTACTTGAGTCTCGTCTCGAGTAAGATACCAGTTAACATGACCCAACACTTTGGACCATTCTCTGTGTGATTTTTCCTTATTTGCAGAA…	2067	569	430	369	699	0
LsNBS_D186	TAACTCTCTCCAAGTGTTCAATGCAAAGGTCTCCGATAAGGTTCATCTGTCCTAGTTCCGCCAAAAGAAACCCTTTTTCTTGCCAACTACATACTTAGTTAAAGTTTTTAGCAAAACCAACATCCCTATATGGGAGGCAAGCTAGATAGTGATACAACTTAAAGATAGATGTTGTAGAGCTTTAACTGTACCAACCCATAAGGCAACCTTTGGAGCCTTGAACAATAATCTAACTTTAAAATCTGCAAATTCCGTAACTTGCATAATGATTCTGGAAGAGTTTTGAATTTTCCAGAAGAAAGATTCAAGTATCTTAAATGTTTCAAACGAAAAATTGAAGATGGCAACTCTTCCATTCTTTGGAAGTCAAGTACTCGTAAAGAATAACATTTTAGTACT…	2088	632	453	336	667	0
LsNBS_D187	CTAGTATGTAGTCTAGTATCTATTTATAACAATTCAATTGCATAAACTTTTAAAATTGTTCTTTCGTCACTAATTATTTACACTGACAAAAGGGTATTTTAGTAATCAACTAATATTTACTTTTTTTCAAAATTATTCTTTCATCATTAATTATTTACACTGACAATAAAATATTTTGATAATCAACTAATGTTTACTTTTTTCATTCTACATCATGACAAATGACATTAATTTATCAACCTCCGTCAATACATTATATATTTGAATAATATATAAATTAGATATATTAATTAATCAATAAATCTAAAATATTAAAATTTAATTATAAAAAATGGAGAGCGTAGATCATAAGCAAAAAGACTCTTATGGTCAATGGTCAATAATATATTATGTAGTACA…	3489	1142	561	657	1129	0
LsNBS_D188	TTGTTGGATTTGAGGTTGAAGCACTTCAAGAATCTCCTCAACATTTTCTTGTAATTGAGAATCTTCATTTATCTCCCATTCCAATTCCAAATTGTTCACTTGTTTTCTCAACATATTAGCTTCTTTGGCATCCATCACACTTTCAACTCTCTCCAAGTATTTAATGTAAAGGCTTCCTTTAAGGTTCATTTGTCCTAGTTCTGCCAAATGAAACCCTTTTTTCCTGCCAACTACATACATGGTTAATGTTTTTAGGGAAGCCAACTTCCTTATATGGGGAGGAAAGCTTAATAACGAGTGACAACCCTTTAAAGATAGATGTTGTAGAGCTTTCAACTGTACCAACCCATACGGCAAACTTTGGAGCCATGAACAATGATCTAACTTTAAAATCTGCAA…	1887	544	426	291	626	0
LsNBS_D189	TTCCAATTCCAAATTGTTCACTTGTTTTCTCAACATATTAGCTTCTTTGGCATCCATCACACTTTCAACTCTCTCCAAGTATTTAATGTAAAGGCTTCCTTTAAGGTTCATTTGTCCTAGTTCTGCCAAATGAAACCCTTTTTTCCTGCCAACTACATACATGGTTAATGTTTTTAGGGAAGCCAACTTCCTTATATGGGGAGGAAAGCTTAATAACGAGTGACAACCCTTTAAAGATAGATGTTGTAGAGCTTTCAACTGTACCAACCCATACGGCAAACTTTGGAGCCATGAACAATGATCTAACTTTAAAATCTGCAAATTCGTAACTTGCATAAGGATTCTGGAAGAGTTTGGAATATTCCCCGAGAAAGATTCAAGTATCTTAAATGTTTCAAA…	1878	545	421	298	614	0
LsNBS_D190	ATTTTTTAAAGAAATTCTTTTGAAGGACTAATGACAAAATTCACAATACTAAAATAATCACAAACATATTTAACTTTAATTATGCTAGTTGAATATAACTTTAATTATGCTAGTTGAATATAAGTGCGGTGAATTATTATGTTATACTGATACAAACATAGGACATGATATCAACTATTACAAGTCAACATAAATAATAATTTTAAAAACTAAATAAATTAAACGTAATAACAAATGTGGGTGTCTGTCACGTCGGTGTCCCACAATCGGTAACACTCCCAGTTGTGTGTAAACTCTACCATATATGCAAGTTTTGAAAGGTAATAACTGGCAAAATATATAGTGATTTTGAATTGTATATAAGACAATAAGCAACGAGTATTTCTAAGGTAATAACGG…	4689	1586	876	794	1433	0
LsNBS_D191	AATAAAATTAAAATGAATAATCTTTAAATGAATTATATATGTATATATAGAAAAGAAAAATGTATTTATTTCACTTGCCTGGTTCAAAAAGCTAACCAATTCCAATGAGGTCAAGCAATTATTGGGTAACTTAAATATGGCCAGATTCTTAGGACAAAAGTTAGATGGTATATACGGTGAAGGATATTTCTTCCATTCCAATACTCTCAAACTATTTGGAAAACTTGTCGGACATTTAGAAAAACGGCCTTGTTTAATAATAAGTGTTTTGAGATTTTTCATCTTCTTGAAGCTCTTTCCCTCCCAATCAATTACTAGTTCATCCAAGGGGCAATCCAGAGATATGATTTCAATTTTATCTGTTCCCTTTTAACAAACAAATAATCACGATAAAAGTAA…	2124	714	410	306	694	0
LsNBS_D192	CTCAGTCAACATGGTGTTTGAATGAAATGGCTGCTGTTGCTGAATGCCACAGAGAATTGAAACAAACCGTTATCCCGATTTTCTACGGTATCAATCCATCTCATGTTCGAAACCACACTGGGGTTTACAAAATTGGTTTTAATAATTCAAACAAGAAGTTCAAATATGACCCAGCAGAGGTTGATCGATGGGAGAGAGCTATGACTGAATTGGCCAATTTGGTTGGATTTGATCTTAGAGATAAGTAAGTCAATAACTACACTTCTATTTTCCCAATTATGACCAAAATCTAATCAACATGGTTTTTTTATAGTTGTCGCAATAACCGTTACGCATAGCGATTCTTGATCAGTGCTTCATAGCTGCTTGCCATATCAACTTTTATCGTCCAATTTGCAC…	2094	686	328	424	656	0
LsNBS_D193	TCTTCATACGAGAAATTCAAATCAAATTAACAACGACAAAAAATTTAAGGAGTCTTGTTGAAGGTTTACTCCTAAATTTTCTTCGGTCTTTATTTTAAAAAGAAGTTTTATTTTTAAATTTATTAAATAATTTATGTATTTATACTCATTTATATAATAGTTCAAAAACATTGATTATTTAATGCATGTAAAAAGTATTTTTTTTTCCTTATAATAAAGACTTGTGTGAATAATTTTTTATTGGTTTCCATTAAGTTCCCTTTGTTTATAGTCAAAGTACACCAATAACCATATCTTTTAATGTTCACATTCTTTGAACTAGTTGTCTTGTAGGTAGCTTGATATCCAAAAGATATGCTTTATAGATTCCCATTTAGTGGATAGCAAGCAACTTCTTTT…	1776	581	261	360	574	0
LsNBS_D194	ACAAACTCAAACAAATACTTGCCTGAATTGGTTCACTTATCCTTAGGCGACTCTCGGATAACTTGAGTATCACCAGTTTCTTTGGATGAAAACCATCAGGTAATGACGATGAAGGATACCCCGACCATTCCAACACTCTTAAACTATTGGGAAGATGTGTTGGGCCTTTGTTAAGACGAACATTTCTAATAATAAGTGTTTTAAGGTTTTGCATCTTCTTTAAGGCCTCTCCATCCCAAATTTACTTCTTCGCCATTTGAGTTTATTCCATCTTTGGGGAAATCCAGCAATAAGCTTTCAACTGTATTAGAACCCTTTTTAAGATAAATAAAAGTACAGGTCAATCGCAATAGAACTATATTTGTTGCATTGGTACTGTCAACAAAAGATTAGAAACAA…	2028	671	427	290	640	0
LsNBS_D195	ATGTAGTTTCATCATCTCTATTGTTCAACTTTTGCATATAAAATTAAATCATGATGGTTAGGTCGTGACCATGACAACGTCTTTGTTTTGGAAAGGGGGCGCTTCCTCCGCTTAGTGAGAAAGTATTTCTTCCTCCATTGAACCTAATTCAACTACTGGAAATAATGCGAAAATTCTTTGCTCTTTCTAACATCACAATTTACTGCGTGAGTGATACATAAGGGATAACTAAATCTAATGTCATGAAAGGGAATCTAATTCCATGCAGTCACCCTCTCTCTCTCTCTACAAGTCTTCTTTTATTGTTTTTTAGAATAAAGCTATCCATTGTTGAATCTAATTCCCTCAATAACTTACTACACGTAAATGAACCGAACAAGACATGAAAAAGAGTAAACA…	1971	657	346	381	587	0
LsNBS_D196	GTTTTTTACAAAGTGAACCCTTCTGAAGTTCGGTACGGGAGAGGAAGCTACGGAGAAGCACTGGCTAAGCATGAGGAGACATTCAAGAATGAGTTGGAGATCGTTAACAAATGGAGGACTTCGCTACACAAGGCGGCTAATCTCAAAGGCTTTCATTTCAAACATGGGTATATTATATATTTTCTTAACTTCTCTTTTGTAAGGATTTTGATATGATGCATTATATATGACTTGTGTGATAATGCATCAATTCTGTTAGTTGTTAGGGATTAGTAAAGAGTTTGTTAGGAGTTAGTTGCAAGTATCTTAGGAGTTTGTTAGGATTAGTAAAGAGTTTGTTAGGAGTTAGTTGCAAATATCTTAGGAGTTTGTTAGGATCAGTAAAAAGTTTGTTGAGTT…	2100	672	289	465	674	0
LsNBS_D197	TTTTATGGTCATCATATACTTACTATAATATACATGTGAAGACAAGTCAGTCAAGTCTTTATAGTTATATATATGTTTTGGTTGATTTATTTATTTTATTGGGCAGCATCAGCATGTAAAAATGACAAGTTTAATATATACAAAAGATCGGTGTATGGTAGTTGGTGAATAATTGTATGAAATATCATTTACGTTGCCGGCCTAACTTCACATACAAAATCAAATCTAGAAATTGACATGTTTGATTTATATAATAGAGATTCATCTTTATTCTATTGGACAATGTTTACTCTTTTCCATGTTGTTTCATTTGCTTACTTCCATGTCCATAAAAGTGGGTTTGACAGTGTGAACATATTCTATATATTGCAGCTTATGTACTGATCCTTCATATGCAAG…	3837	1178	677	752	1230	0
LsNBS_D198	TGCCCGAACTTCAGAATTATAGAGGGAAGTATATTCGGGGAGGCTTTTCATAATTTTATTGATAGAATTTCGATGAAGGAAATCTCTATAAAGGAAGATAAGCTCATGACTTGGGTGGCATTGATCAGTAAAGCTACCAAATATTTAAAATCAAGTGATCTCCTACACAAACCCATGCACTGGTAATTTTAAACTTGTATTACTCAATCTTTAGCCTTACTATAATTACTACATGTTTGGATTGTGAGCTTGCACATGTTGGAGATTTGTTATACTTGTAATCATCTCTTGTTCATGTGTTATACAGGCATGGATATGTATATATTAAGGATATAATTGAACGTGTTACGTGTGTGATAAACAACGGATACTTTTTGGCGACTTACTATTCACCGGGTG…	1791	576	280	373	562	0
LsNBS_D199	CTTTATCTCAAGTTTTTCCTACTCTTTTATCCCCCACTTTCCTTTTCTGTATGTTGGTATTCTTGAGGTTGCATTTTAACTGAATCATCACTCGTGGCACTACAGGATATGGTGGGTTTAACATTGATCCTCTATTATAATTATTATATCAGAACATGCATGTGATCTTGACTTGCAAGAGATTCTTAAACCGCTGTCGAGTGGCTTTTGATAAATTTAATTAACTTAACTTATAATAATGACAACAGATTGCTGGTTTACGATGCTTGTGCTTTTCTTTCATTTTCCATTCCAATGCAATTTTTTCTCTTAAAAATATGCACGTATACTTGCATATAATTTTTGCTTCTCTTTTTGATACATACAATTGATTGTGCACCTTATCAGTGCTTCATATTT…	2004	630	308	389	677	0
LsNBS_D200	TCAGAGGAGAAGACACCCGCAACAACTTCACCGATCACCTCTTTGGTGCTCTTCATAAAAAAGGTATCATTACCTTCAGGGATGATGCAAAGCTCAAGAAAGGGGAATATATTTCATCTGAGCTTCTACAAGCCATTGAAGGATCCCAAATTTTGATTGTTGTTTTCTCAACAAACTATGCTTCTTCCACATGGTGCTTGCAAGAACTCGCCAAAATTGCCGATTGCATTCATGTATCAGGACAAACTGTTCTACCTATTTTCTATGATGTCACTCCATCTGAGGTACGAAAGCAAAGCGGAGTTTTTGAAAAGTCTTTTCAAGAGCTTGAAGAAAGATTCAAAGCAAATTTAGAGGAAGTGCAAAGATGGAGGAGAGCACTAACACATGTTGCGAACC…	1794	585	275	385	549	0
LsNBS_D201	AACCCAGCAAAATTAGTAATATTATTATCAATGCCCAATTTTGTCTGTTAGTCTTATTATTTTATCCTACTGCTGGCAGCGCAAGCATAAATGACATACCCTTTTTGAATAAAATATTAATGAATGATTTTGGATACTTTTTGAGTTTTTGGAGCTTAAAGTCTCTTTTGAAGCATTTTATATAAATCAAACCCTGTATTTTGCAATGTTTCAGAATCTTTTACCTTCTTACTCTTCAAAATGGACATGATTTCAGCACGATCCCACAATCTACTACGCATCCCAGGATCAACATGGTTTTCATCCATAACAATTTGCTTCCCATATCTCTAATTTGATCATGCATCCACAAGGTATTGTCATGTCTTATTTTGATTAAGCATTTCTGTACAAGTATCG…	1647	542	373	245	487	0
LsNBS_D202	ATAAACAAAAAACAAAACAAAAAAAAATAAGATACTACAATCTCATAGTGAATTTATAAATATAGACAATAAATAGATGAACTAATTTCACTTGCCTTGTTCATAAACCTAGATGGTAAAGACTCTAAAGAATAATTATTCCATTTCAATACTCTCAAACTACATGGAAGATATCTTGCACCTTTAGAAAAATGACCATTTTCAATGATAAGTGTTTTGAGCTTTGTCATCTTTTTGAGTGCCTCTCCATTCCAATCTATTATTGTTTCAGTTGAGGGAGAACTCAAGTGAATCATTTCAATTTTCCTAGTTCCCTTTTCACACAAAAATCACAATCAATCACAATAAATACATAACTCTGGCCCACATACATTGAGAAATTTACATGTAATCAAAGAG…	2094	705	402	316	671	0
LsNBS_D203	AATCAAGCCATCACTTTCTAACGCCATTGAAGACTCTAGAATTGCCATTCTTGTATTCTCTCCCAACTATGCTTCTTCTTCCTTTTGTTTAGACGAACTTGTCCACATCATTCAACACTTTACACTAAACAATCGTTTGGTTTTGCCGGTTTTCTACGGCGTCGATCCTTCTGTCTTGCGACATCAAATTGGAAGTTACGGTGAAGCAATAGCTAAGCACCGAGACAGGTTCCAAAACAACACGGAGAATTTGGAGAGGTTGCAGAAATGGAAGGTGGCTCTTAACCAAGCATCTAATTGCTCTGGCTACAATTTTCATGTTGGGTAACCCAATTCACTCATTTTTTTCTTTCTTATATTGTTTTTAATTTTATATGTCCAATATATTCCTCGTATAAA…	2109	663	321	420	705	0
LsNBS_D204	CGATGTTTGGGGAAAGCTTAGTTTAACCGAGGTTGGTGTTCCTTTCGGCGACGATCATAAAGGTTGTAAAGTATTGGTGACGTCAAGAGATCTTAATGTGTTGACTGCTAACTTAGGTGCAAAGAAGGTTTATCGACTTGAAGTTTTGTCAGAGGATGAGAGTTGGAGTTTGTTTGAAAAAAGGGGAGGGGAAGTTGTTAAAGATCTTAGTATTCAGCCTTTAGCAATGAAAGTAGCGAAAAATTGCGCTGGTTTGCCGCTTTTGATTATTAATTTGGTGGAGGCATTGAAGAACAAGGATTTATATGCATGGAATGATGCACTTGAGCAGTTAAAGAATTTTGACTTTGATGGATGTTTTTATTCTGAAGTGCATTCAGCTATCGAACTAAGTTACGA…	2013	643	303	427	640	0
LsNBS_R1	TTGAACTAATCTTATTCATATATTAGTAAAAAAACAAAAGGCTAAGAAATAAAACAAAGCACTACTAGGCCACTTGCCCCTAGTAACACGCATAATGACTCAAAAGTCTTCAATCACATTTGTCTCTTTCTTTGTGGCCAAACTGAAGAAAACAACACTTTTATTTCATGTGAATAATTATACAAGTGGAAGTTAGTGGCTCTTTAAGAAAATCACACTATATCAAATTGTTTTAAGAGCCACAATATATATTACAAAATCATCATAGACCATCATTGTTCATGTTCATCATGGATTTCTACCCACATATATTGAAGGGGCATTGTACTAGTACATATTTTCAAGTCATATTTTGGAAAAGTCTGAACGAACCTTAGCCTTCAAAGTTCAAACAGCTTC…	4044	1258	807	704	1275	0
LsNBS_R2	AAAACGAATTTATTAGAAATCGACATTCTTGATTGTTAACTTAAATGATAATTGTACAAGATGTAAGACATTTGAAAGTAAAAACTCATGTTATGACTACCAAAAAGGTGATGGCATTCTACAATTACCATTACAAATAAAGGTTATATGAACAAGTATTTACAAAGAAATGTGAAGCTAAAAACATCACAAGAAACATAATCATTAATCAGTCTGTAACCAGTTTAGATCATATTGCATCTCTGCTACTTCAATATGGACATTGGGATTAACCTTCTTAACTTCTTTCCATATCCAAGACACTTCCTCGTCACAAACTACATGCTGCAAAGAATGCAATGACAATGCTGACTTTGGTATATTTGAAATCATCGGACACTCCCTCATATCGATTTTCTC…	2879	871	633	508	867	0
LsNBS_R3	TTTTTATGCACGTTTAGAAGTGCTTTTACAAATATGCGATAAAGATCAAATATGGGTAGATACGTCTGATGTTTTTTCAACAACTCAAAGATTTGGTACACGAGAACCGTCTGATGTTTTTTCAACTACTCAAAGATTTGGTACACGAGAAGAGGTAATACGATGAATTAAAGAGATCGAAATCCGAAATAAAGTAACGGTTATCATCACTCGTTCAGATATTAAAACAGGCCAGAGAGGAAGAAGTAACAAATTAATATTTGGATGTGATAGAGGAGGAAAACACAAAGATATTGATAGTAGAACCCAGAGTGCGACGAAAAAATGTGGATGTCCATTTAGAATCAGGTCAATTCCAACGACTGATGGATCTGGATGGAAGATTGATGTAAAATGTGG…	6292	2010	1195	1163	1924	0
LsNBS_R4	ATAAAGCAAGTGATCATGAAAAAAAAATGCCAACACCATTTATTGAGCATCTCGATAAAAAAAACTCAACCATTCTTGAATCCTTAACCTGGTAGATTACTAAACATATGGTAGCAACATTTTGGTCCATAGCCTCCAAAAATATCATAATTTAACTTTTAACATAAAGTTAAATATCATAATTTAACTTTTGGTGCAATACTGAAAAATAAAGGCTAGCATAGGACAGAGCCTTTTCTACCTAAGCCATGTATGAAACTAATTCACCTATGAACAATGAGTCGATGACAAGTATGAATATCCATGAAATATATAGAATGATTCAAAATTGAAAATGAAGAATGCCATAATATGGTTTTGAATAGCTTGAAGAAGTTGCTTGCTATGCAAAACTTATGT…	4437	1474	871	736	1356	0
LsNBS_R5	TGAACTCTTTGCTGTACCAATCAGAAGAAGTAGGAGATGAAGTATGACTTTTCTTTGTTTCTTTGCTGACTCTCTCATTTGTATCTCTCAAGTCTTATCCTCCACATCGCTGCTCTACACTGCACACCATTTTTGCCAGGACGAATTGAAGGAAACAAAATAATGATAATGGTTGAGTCAGTTGTGTCCTTTACAATTGAAAGGCTCGCTGACCTCCTAATTGAAGAGGCCAGTTTGTTACGCGGCGTAAGTGGCCAAATCAAAAAATTACAGACTGAACTAAAGAGGATGCAATGCTTCCTAAGAGACGCCGAGAGAAAGCAAAATGAACGTGGTGAGATTTTAAAGAATTGGATATCAGATATCAGAAAATTAGCTTATGATGCAGAGGATGTGATT…	6033	1960	1139	1212	1722	0
LsNBS_R6	ACTCAAATTAAATAAAATCAAAGTTACAAAATCAATTTATGACCCAAACACTCGCAATGTAAATTAATTGGAATTAAGGAAAAGTTAGTGCCAACAATGACATGTAAAATAAATAAAAAGGACCAAAACTTAAAGTGCCGTAGAAGATATTCCATTATTAGCACATGAACTCCCCTCCTTTTATGTGTATAAAACACAGTGCTTCCCTCCTTCCTGATTCATTAAAACAAAGGACTCCCATTTGTGACAAAGGCGTGCCCATTCAAAAATTGTTCAGGTTTAAATATGCATCCATTCTTCTTCTAATTCCTGAAAATAAACTTTTATTGGCCTTTGGTACTGTCACATTAGACGATGCTTGCATCTCCACTTCAGGTAACGGCTGCACGTTTGTTTCCA…	3696	1156	757	640	1143	0
LsNBS_R7	CTTCATTGCTTCGGAAAAAATTGATTGGAAAGAAAAAGTTTTGGCCAAATGTTTTCATCTCTATGTTTCTGAGAACTGGGAATATAACATAAAAGAAGTAAACATTTTCAAATATTAAACTACATCAAACATAAAAGAAAATAAACATTTTGAAATGTTAAGATACATCAAACATTATAATAAAGACTTAGTCTAATGTGCACAAGTAAGACAGTCTTATACCATAACACACGTTTAATTTTTTACCATTGGATCAAAAAGTCTCATGGTATCTTATTCTGCTTATCAGACATTCATGTTCTCAAATGCCATCAACCACCGATATGCTCTCTTTTGTGTCTCCTCAAGATGCTTATCCCTTTTCCACTCCAATCTCATCATCTATCCTGACTCTTTCAT…	3119	977	628	516	998	0
LsNBS_R8	ATTTTTCTTCTTCTTTTCGTTTTAGTTTATTTATATTCTAGGTGAATTTCTTTTCCTCATTTTTCTGCTCTAATGAAACAATAGTGCTTTACTGTGTGTTTTTTATTTATTTGGGTTGTATTGGTGAGAGACAAAGTTATGCTGCAAAAAATAAACAAATTAGATGTGAAAAAAAATGGCTTTGGTAGTATGTTTAAGAATTTGGAAAGATGTTTCATATAGCTCTATGTTGTCAATAGCATGCTATAGCGGAATAGCTTAGTGGTTGTAGGGCTCGGCGCAACGCTATAGGTCCACGAGCCTCTGTCAACAATAGCGGTTATAGCAACCGCTAATTGCAACCCCAAACTGCTATCGCAGCCGCTATTACATTTGCTATTAAAATTTTGGAGATAAATT…	10919	3381	2043	1956	3539	0
LsNBS_R9	CTCTCTAGCAAGAGTAGTTTTCCCGGATCCACCGATCCCACAAATCCCAACAACCCATAAATCCTCTCTTCCAATAACTTTCTCCATAACTTTCTTCTTCCCCAAATCCAAACCAATACTCAAATTCAAACTTCTACAATTACCCTCAACCCAATTCTCATCTTCCTCCATACAAGACCTCACAGCTTCCTCCACCCACCCTCCACCTCCAACACCAATCTTCATGGCACCAAAATACTTCTCCAGCTTCCTATTTGACGCGTCCACCCGGTCGAACCGTTCCGCCATCTCGAATCGCGTGTGGTGCACGTCAGCCAATATATGAGCCTGCATGGGACCTTGCACGAACCGTGAAACGTTCTTCTCAAGCTTCTCCATTTTCTTTGCTAGCTGGAGATT…	815	202	211	149	253	0
LsNBS_R10	CTAAACCTTGTCATTTATTTTTACTAGAATGTTTTTAAAATGTACATCAATTTCATCAAAGATAAATATATCCAGGATTTTGACATTTATCAAAATAGATCATCAGTGAAAACCAATGACCAAGCATGTTCATTATCCCCATAGCAATGTGTATTATCCGCATATTATCAGCTTTAAAATACAAAAATAGCAAACTGATTCTATTAAATTTCTGGGTTTTTCATTAATCAGCTCAATGATATGGCTGAACTGACAAATTTCCGCTGTACATCATTTGTGGGTTTAATTGTTCAAGATCCTCCTTAGATATCCAACGGTAACCACAATTTTTGACTTCCAAGTGCAAACCAAGGGGCTGCCTAACCATAGCTCTCAATTCAATACCACTAATATCATCCA…	3794	1198	763	638	1195	0
LsNBS_R11	AAAAGAAAGACGCATTGGCGCATGGTCTCTTATCCACTCCATCTACCACGACTTGATAATCTTTAAGAGTTGACTTGAAAACATCTCCTTGAACGCTGAGATCTATGTCTTCTTCATCCTCCTCCACTCCTCAATTCCTCTATGACGTCTTCCTCAACTTCAGAGGCGAAGACTCTCGTCGTAGCTTCATTCCTCAACTCCACAAGTCCCTCTCAGACGCCAAAATCAACACTTTTCTCGACGACGAGAATCTTGAAAAGGGAACGGATCTGGAACCGGAACTATTGCGAGCAATTGAACTCTCTCGTATTTCCATTGTTGTTTTCTCCAAGGCTTATATCACATCTAGCTGGTGTCTTAAAGAGCTTGTTCACATCATGAACTGCCGCAAAACTAACG…	1580	484	295	352	449	0
LsNBS_R12	ACAAAATAACTAGGAAAAATGTGTCACCTTCAATTGCAAAAAACTAAAGATTTATTTCATCATATGAACTAGTGTAGCCGTGGATGTGGTTGTGCCTCATCTTCAATTTCCCAAAACTTGCGCTTGAGCTAACATTGTTGTTGAGTTAAACTCTTGTAGATCTTGTTCATATACCCAACGATACCCGCATTTCTTCACCACCACATGCAAGCTTCCATCAACAAGGAAACCTTTATCCGGATCATTATAGGACGGCTCCCAAGGGAAATAGATTAGCCATATGTGATTTAATTTGACAGTAAAAAGATCTCCATCGGCAATTAGCGGAAGATATTTAGAGGTTCTAAACGGTGCATACAGTGTAATATGTACCCGAGGTTCCCATTCAGAACTTCCTGT…	3497	1125	712	585	1075	0
LsNBS_R13	TTTTCATGTAACATATGCTTGTGGAAATCTAAAACAGCACGCATTCCTTGACAATAGAAGTCATAAAATTAGAAACATCCCTTTTGTAGAGGCCAATTAAAAACAGACATGTATCTCTACTCAGTATTCTCCTTACTGATTGAATGAGGTTATTGCAACCAAGTTTCAAACCTGTTTCCTTTTCTAACCATTCATTTCTCATCTCTTTTGTAGTGGCTCTAATGTTGACTTGACAAAGTCTATCCCAAAACATCTTCTACCATTAACTCACTCACTCCTTGTTAATAATCTTGTTTTCTCATCATACATCTTCATCTCTCAACCAAACACAATCAAACTCTTTCAAAGATGGCTGAGGCTGTGCTTGAACTTGTGCTTCACAATTTGAACTCACTCATT…	3741	1179	663	773	1126	0
LsNBS_R14	TTGAAAAAGAATGACATAATTAAAAAATAAAGCAAAAATATAACAACATATTTGACCTTTCTCAATAGTTGAGAATGCCATTTTTATGGCCTGTCTCTGGGTTCAAATGCCATAACTATTTTAGTTTTACATGCAACAATAGTCTCAAGGGTTCAAAACAAAGAAACATCACTTACGTTTCTTTGTTTTTGTTATTGTTCACTGTCTTCAACATAAACCTTAGAAACTCAATGTAATGAATATTTCTCATACTATTTTGCAACAATAGTGCTTTATACTCAATCACTCCAAAAATGTAAAGAAATCCATAATACCTTCTCATTCGATTCTTGATTTCTCTGTCAATTTCCAAATGTCATTACTACTGATTATAAAGAAAATCTAAATTGAAATCTTCTT…	3104	972	649	473	1010	0
LsNBS_R15	AACCAACAATTACAATTCACAAACAACTTAAATATCAAATCAAACCATAATTTAGAGATTCATACACCATTCTCAATATTAAAAAACAAGTTAAACCTAGAATTTTTTTATTGAGGAACAAAAGTCCCAAATTGATGCAGTAAAAGTCTGTGGAGGATCTAATTGCCATTGTATTTGAAGTCGAAGCCCGGCACCTTTTTTCCATTGAGTGAGTATGGAATAACAGCTCTACCAATGTTATGAATATCTACAGTGGCCACATGCTCCATCATCCAATTCCAATCCTTAGTAGAAATTCTCTGTATAAGTTCAGTATACATTCTCCAAATATTCAGAACTTCAAGCTTCTCTAAGTGCTGGATGCCAATGGGTATATTCTTCAATCGGATGAGATTGCAT…	3113	973	687	461	992	0
LsNBS_R16	ATGTTAACTCAAAGACAGTGACGACTGAAGTTCACACAATTCTTATCCTCTTCCTTTCCAATTTCCCTCCTTTTTCAAATTTTCTGAAATTTGGAGTTTTGAACCTGTTGTTAGAAAGGTTTCACCCTGGGCCTTTTCTCTTCCGCCATTCTCCGATCCATTAAGATGGAGAATGAAGATCCTTCTCCATCCTCATCAGATTTGGGATTTCCGTCAAAGAAACAAGTTTTGTATGGGACTATGGAACCTAAACCTGAACCTGGACGCGTATTAAAAATCCATGACGTGTTCTTAAGTTTTCGAGGAGAAGATACTCGTGCTTCCTTCACTTCACATCTCTGTACAGCTCTGTTGAATGCTGGAATTACTGTTTTTATTGACGATAATGACCTTCAAAGA…	2625	835	432	560	798	0
LsNBS_R17	CTAAAGCAATTCTCGAGTCATTTGGTTCTGCACCAAACACTGAAAATCTAGATCTACTCCAATGTCAACTACAGGAAAAGATAACAGGAAAGAAATGTTTGCTTGTTCTAGATGATATCTGGAAAGTAAACTGGGAAAGTTGTGAGAAGTTGCTAATTTTCTTTAACGAAGGATCTTCTGGAAGTAAGATTATTGTGACAACACGAAATAAGGAGAATGCATTAGCCATGGAATCTGAGTTATTTGAATTAGATCAATTGGGGGAGAGTGATTCTTGGAGTTTATTTGAGAGATATGCTTTTCCCAACAAAAAAGGGAGTGAATATCCAGATCTTGAACCAATTGGAAAAAGGATTGTAGGCAAGTGTGGAGGGTTGCCGTTAGCCGTGATAACAATGG…	565	190	78	130	167	0
LsNBS_R18	AACACAATTCAAATTGGTGGTTAACACAATTCAAATTGGTGGTTAATCATGTTTGGTAGATGGATGGTTAGTATATATCAAGTGTCAAAACTCATTAACTAACCATAATTTTCAAGTGTACAATTCTACATAAGTTTGAATTTTAAACACCATGATGAATAAGTGATGGTTAATGAGTTTCGACACTTGATATATTCAATGACCATCTGATGAACATCTAATGGATGTTAGTAACCACCTATTTGAACTACGTCAACCACTTAAACAATTGTCTTAAAAGTTGTCAAATGGAGTAGGAACATGTAGACCTGCTCTCCATGCAAACAAGCATTATTCACATCCAATTTTTCAAGAATCCAACCGTTAATAGAGGCTAAAGCTAGTAAAGTTCTAACAGTG…	3047	971	603	496	977	0
LsNBS_R19	TGTCTTGATCATTAATTACACAAAATTCACTATTCAGATACACAAGAGAGACACAGTAATGTCCTTTAATGATGAAGATTGGAAGGGTGTAGTGTCAAATTTAGGAGTTGGTGAAGATGTAGAGATTTATGTAGCTTTTGCGCATGGATTGACAGTTAAGGAGACTACTGTCTATCTAATATATGGTGAGTCAACTGTAATGGAAATTGTGCCATCAATTACTGTGGAAGTTGAGCCAATAGCTGAAGTGGAGGTGCAACCATCACCTAATTTGAAAACAGAGCCATCACCGCCATCACCTGGAGTGGAAGCACAACGATCGCCTGATGTGAAAATGGAGTTGGAAGAAATGGCTAAGTTGAATTTAAGCCCAAAAGCTATGGTGGTTAAGCAAACTGA…	3490	1108	551	755	1076	0
LsNBS_R20	ATGAACTAAAATGTCTCGCACACGTTAAAAGCAATGGTCAGTGTAATAATGGTTCAAAAGATACATTGAATAATATACTAACACATTAATGTCTTCACATGATTAAGATAGAAAGAGAACACATAAATTTTTATCAGAGAATACATTAACATAAAATTAAGCAGTGCATTCATCAGAAAATCTAACTGCAATAGGTAGCAGTGTTGGAGAAGATAACAGACAGTAAACCTTCTTAAGCAACCAAATTCTGCTCTCTTTTTCACCTCAGTCTTCTAGCAATCTATGTCAGCCACAAGAACAAATACACCGAATTGAATTACCAGGACTCTAAAACATGATGGGAATTCTTCATTCTCTTGGCTTCTCAATGGTCATGGCTCATATTGTGACTTGCTCATT…	4423	1379	822	885	1337	0
LsNBS_R21	CTTCTTTTTTTGTAAAATCAATTAGTGTAGAAGATGGAGAGAAGACACCCCATTTTTCAAATCATCTAAAATAACACTTCAAATTAAAATAACATTAAAAATTACAAAAGAGAACAAACATGCATTTTCAAGCTTCATGCAGTTTGCAAATGTTAGCCTGATGCAAACAGAAAAAGCTCCATAAGGCTCATAGTTAAAAGGGGAGATTCACAACCATTACAGTCTCCATTCCTTCAGCAGAAAAGAATATTAACAATAGCTATAGCTACTTAAATTACCTTCAATTCAACAAATGATAAATGTCGTGTTTTCTTATAATATATGCTTCAAATACTATAAACATAGAGACGACAAGAAACGGTGAATAATAATTTGAAGTTATTAGACTTGGCTTCAAAC…	2104	697	413	352	642	0
LsNBS_R22	CACCAACTTTGCAAGTGTGGTCTTCCCCAATCCTCCAATTCCCACAATTGGAATAACACACAAACTTTGATCACCATCACTCTGAGAATGAGGTTGCATCAAAAGCTTGATAATATTTTCCTTATCATTCTTCCTACCAATTACATCTGAAGCATTAACATGGGAGTGAGTCAATTCACTCCTTTGCAAAACAGGTTCAGGACCAACATCAATATTTGTTAGACCAAACTTGATCCCATCAGCTGCTACCTTATCTAATCTTTCCCTAATCTCTTTGATTTGGTGTGCCATCATAGGACGCAAAACAATTGGATTAGAGGAAGAAAATAAGTGACGTACCTTCGTCCCAGTTTTGTTAGATGTTTGGCCAACTTGCTTTCTCTTGTGTTGGAACTCAAA…	560	161	138	86	175	0
LsNBS_R23	ATAATTCACATCAACCTTCAATTATTAAGTATTCATTAGTCAAAGTCTTCCCACGAATCACAACTATTTTGCAATTAAACAAAGCACCACAAGAAAGCACTTCACTTGAACTTACTATGGCCAAGAGCTAGCTTGTTTGATGAAAACATTGAAATGATATGGCAGAAACTGCACTGTCATTTGTTTTGCAACAACTCGGCCAATTTGTATTAAAAGAAACTTTCCGATCTGTAGTAGAAGAAAGAGCTTCAGTAGCAAGACTTGAAAAAGACTTGGATGGCCTCAAAGTTAAACTTGAGAGGATCCATGCCTTCCTCAAGGATGCTGACACAAGGACTTCCGATGACGGTGCCGGAGTTACAACTTTGGTGAAGCAGCTGAGACAAGTATCTTTTCAAA…	3292	1024	561	722	985	0
LsNBS_R24	TAACTTCTTCTGCACTTGACTATTAGGAATTCTTTTGAGTTTCTCCAATACACAATGCCATTCGGTTACCGCCCTATCAAACAAATACGATCCAAGGACTTCCAAAGCCAACGGCAATCCCCCAGAATACTCGACTACATTTTTGGAAATTTCAGAAAAATCTTTTGTAGGACTTGCTTGCTTGAATGCATGCCAACTAAAAAGCTCAAGAGATTCACTTTCGTCCATTTCTTCTATTTTATACACTCGATCAACTCTACACGATCTAAGAAGATGCATATCTCTGGTTGTAATGATTATTCTACTCCCTGGACGAAACCATTCGCGATTTCCACACAAAGCCTTTAGTTGGTCCAATTCATTCACATCATCAAGCACAAAAAGTACTCTTTTTTGGGC…	1334	385	316	204	429	0
LsNBS_R25	ATAAGTGATTGAATAATTATTTAAGTTTCTCAATGAACCAAAAATATAAGGCTTGCATGCAAAGCAATAAAATTGAAATTATCAACAGGACTTGTATAGAATTATAGATACGGATACCATCAGCAAAATGTTAATATCTTCCACTGCGGGTAAAATGAATGACATACTTACTACAACATGGCGAATGAACAAACTGTACATGAGTCTAGTGATTGGTAGAGTTCACTCCATTCCCTTTTATCCACCTCAAAAGCAATTCCTTAAACCAACAACATAGACTTGTGATTTTAAAGAATGAGCTCAATCTTAGCATCATTCTCTGGGTTGGTGAATCGAAAAATCATTCATGTTACTTTTCTCTTTCAGTACATGGATTCCAGCATTCAAGAATGGTATGTT…	4118	1287	868	713	1250	0
LsNBS_R26	ATAACCACAAATTATATACCCAGTTTACAAGATAGGCATGAATACTTATAGTGAATATATTCATGCTTCATGAACTTGTTGTCTAAGATCCTTGTTTGATTATTCAACAAATATTCAACGACATACATTATGAATCAATTACTTTAGTCAGTTCAACACAAATGCTATTTCAAACATAAATCATTAAGTACTAGACATATAAAATAATCACTTTCAATTCTTTGCCTACAAACATAAAGCCAAAAACATTTTGAAAATCTGAAGCCTCTTGCTGAGATTCATTTTCTCGAACGCAATTCAATCAACTACTTGACTTCTTTTTTGCATGTGTCTCCATTTTCCACGCTTGCCTCATCGTCAACCTTCAAGAGTAAACAGCTTCATTCCTCAACAACTCCT…	2355	781	455	395	724	0
LsNBS_R27	TAAATGCAGAATATGTATACCATATTATATTCTTTTAAGTTGTAATGTATATTACTTAAAATTCTTGTTCAAAGGAAAATGTACTAAACTTCACTTATCAATCTTTTGTTACATACACTTCAATGAAGATCCAAGTACCATTCATTATTCTCATGGAAAATCTATCTTCAGTTCTGTCATACAATACAGAAATATCACTCACCACAGCACATTGTGAACAACTTTTAGATACAAGTATGTACCAATCCATCCATCCACTCACAGCACAATATATTCCACCGCTCACTTAAATTTTGGGAGTTGAGACAATCAGATCAATTGCAGTTGCATTTCCATCAGCATTCATAACCGGCTTCTTGTGATGCCATCAGCTCTTTAAGATTATGTTTGGGATGTGAG…	3432	1107	706	531	1088	0
LsNBS_R28	ATCATTTCGGTCCATCCCAATAAAATAACAAGCTATATCAAGAAATATTTGTTGCTGTGTAACATCTTTTAAACCATCGAAGCTTACTCTTAACTTCTTTTGTACTTGATCATGGGGGATACATTTGAGTTTCTCCAAAACTTTGTGCCACTCTGTTATTTCACAGTCAGACAAATAGGAGCCAAGGACTTCAAGTGCTAGTGGCAATCTTCCAGAATAAGCAATCACATTGGATGAATGTGTAGCAAAATCTTCTATCGGACTTGGTTGCTTGAATGCATGCCAACTAAATAGCTCAATTGATTCACTTTCATCCATTTCTTTCATTGAGTATACTTGGTCAACTCTATTAGCTCTAAGTATATGCATATCTCTAGTTGTGATAATTATTCTACTCCC…	679	199	142	104	234	0
LsNBS_R29	TCATTTACTAATCGAGATTTCCCTTTGCATCAATTATTCAACTTTTCACTGCCTACATCCACTTGCTTACTTTCTGTTTACTCCAAAGTTCAATCTAAACCAATTATATTCATCTCTGAAAAAATGGCTGAGGCCTTGCTTGGATTTGTGTTAGAGAATTTGTCATCACTGCTTCAAAATGAATTTTCCACCATGTTTGGAATCAAGTCAAAGGCTGAAAAGCTATCAACCACCTTAGATCTCATTAAGGCTGTCCTTGAAGATGCTGAGCAGAAACAAGTCACTGACCGCTCTATTAAGGTATGGCTGCAACAAGTCAAAGATGCCGTATATGTACTGGATGATATCCTTGATGAATGTTCCATTGAATCTACCCGACTGAGGGGTATCAAACCAAAG…	3478	1034	572	752	1120	0
LsNBS_R30	GAGTATCAAATGATAGATTAAGAAATTCTCTAAAATGTAACAACACACTCAATGCATTCAGTGAGTACCTACCTGTTCCGATATTGGCACACACGCTGCATTCATAACAGTCTAGGTACTTTAGCTTGTCCAAATATTAATATTTCACTCACAATTTTAGAATTACACAGCTGTGTCAAAATACAAAGTATACATAGCAAATAATTCTACAAACAAATTTAAACTTTATACATACATACAAACACTTCAAATGAAAAATAAAACTTACTATTAGTCCACCATCCTTTATTCTTCAATAACAACATGCAAGTAGTAGTTTCATTTGCACAGCAAGCAACTAAGTTGACAAAGCTTGTTAATATGCAATCCTTCCTTCTGAACAAGCCACTGTAGATAAAT…	4997	1433	1071	917	1576	0
LsNBS_R31	GTGCAAGGCCTTCAAAATGCGACTCTGGCAACTGTTTAAAATTCAAGTTTGAGCTTCTTAAATCCATTTGCGGCCAACCTTAATATATTGGATGTGTGAAATTTTGGGCCAAATTTGAGAATGTTTTTTGAGGCATCGTTCTCCCAACAGAGGACAACCAATAATATCAAGTTCTATTAGAGATGCAGGCAGCCTCTCTCCCGTCATATTCTCCAGCTTTGGGCAAGATCCAATTGTTAATTGTATGAGAGACTTCAGGTGGAGAAGCCCTCTGCAGTCCAACGTGTGCAAACAATACATTCTCGAAAAATGTAGATTGGTAAGGGAGGGAGGCAGCAATGCAAAACCATTGTTAGGAAAGGACTCAACACCATCATATAGACCTCCAATTGAAAGAGA…	3524	1109	694	674	1047	0
LsNBS_R32	TAAAATATATAAAAAGTTGAGTTCTTTTTGCTAACAACTTATAAATTCAAAGCAAACCAGCACTAATTCTAATTATTCTACAATGACCTGACATCCATTCTCAACTTCCAAATTCTGTAGCATTGCAACCATAGCATGGGAAGGTCTCCGAACACATACTTTTGTTAAGGAAGTCAAAGACCATAGTTCACTTGGGAGGCTATCCAACTTATCACATTTATGAATATCTAGGATGTGAAGGCGTGGCATGGAACCATTAGCTAGTTTCCAGTTTTGGATAGGCAAATTTCTCATTTGAAACACCTGCAACTGTGGGAACCCATTTGAAACACAACTAAGATCAAAAAATGAATCTGAAAGCCAATTGTCTCCTGTTAAAATCAACCTTTGGAGTTTGGT…	2961	846	613	535	967	0
LsNBS_R33	GTGCTTCCTTCACTTCACATCTCTATGCTTCTCTTCAAAATGAAGGAATTCATGTTTTTAGAGACGAAGATTCACTTCAAAGAGGAGATCACATTTCACTATCATTACACCTTGCAATTGAGCAGTCTCGTATTGCTATAATTGTTTTCTCTACAAATTACGCCGATTCACGGTGGTGTCTCGATGAATTGGAAAACATAATGGCTTGTAGCAGAGACAAAAGACAAGTGGTTGTGCCATTGTTCTACCATATAGATCCGTCTGAAGTACGCCATCAGAGAGGCGAGTTTGGAATTGCTTTTCAACGTCTTTTGTACAAAATTACAAACGAGCTGGAAATCAACCAGGCGCAGAAGTTGGTGGTAAGTTGGAGAGACACACTTCGTGAGGCAGCTAGCA…	741	230	135	165	211	0
LsNBS_R34	AAATTTGGTTTCTATGTTAATCCATGTTATTATACATTTGCCATGCAAAGTTTATACTACAAATACAATCAATCTCATATCAAGATATGCTAGTCCACTTTCTACAACAACCATATCATCCCAATCTTCATTCTGATGTTGAATCATTCAGAAATTCATCTAATTTTCTCTTTTTGGATAAGGAAGAAATAGTGAATTGAATATCATCCATGCTAGTTAAATGTTCGAGTACGTGGATTCCACTTTCAACATTATCATCATTCAAATCAGAATCCAAATCAATCGCAATCTTAACTTCAGCATGAATCCATTCATTTTTCAAAAGTGCATCCTCCAACATAGATTTGAATTCTCGGTCTCCCTTTGGTGTATAGTCCGGTAGTTCTAACCAGTTTTTCC…	3334	1050	675	543	1066	0
LsNBS_R35	TGCAGCTAAGATGGGTGTGATCACGTTTCTACAATCTTCATTAGTGTAAATGGGGTGTACAGTTCAAAAGTTTTACTTCCTGAACTAAGATAAATGACCCTTCTTTCTGTTTGTGGACTATCCTATTTTCTCTTCAAATGAATGGGAAAAATATCGTTCTAGTTTATTACAGAATAATAGTCATGCTAACTTAACACATGGAGCAATCTTTCACGCCACATTTATGTATATTACATTTACAATACTGTCCCACACAGACTCATGTTTTGTTACTACAGTTTACCTGGACAAGATTATGGTAAAAATAGGAAAACAAACATATCGAGCGACATTGTTTTTACAAGTATCAATATGACTTCAGGTCACTTTATCTTCAGGAAACAACACTCATGAACGTGT…	3100	934	678	526	962	0
LsNBS_R36	AACAGAGAAGATATGTTTTCGGCTATTGCTCCATGTATGACATAATGATGTAAAGAAATTTTCATATATCCTATTCAAACAATCATTATAGATGCCATTATGTATTCAACTTTTTATATTAAGGGCATTGTGCATCTGATATCTAAATTGAGTACAAAAGGTATAAACCAAACTCCACACTACTATCTACATCACTAATGTCACGTCAGTACTCATTAGACAGCATAATAACCATCAAATGTTAAGCTATTTGGTCATCCTCATAAACAACAGTATCGCATCCATAAATCAGAACTCAGGTTACTAGTTCTGTTGAGGTGAAGGAAAACATAATACGAAGGAACAAGTGGCAACATTAATGGTATAGTATCCACTGGAATTGACAATGTGAACTTGCTA…	4911	1528	996	871	1516	0
LsNBS_R37	AATGAGTGTTTACTTAATATTTTCTCAATTTAAGATTCTATACTAGAGTGTTTCTTCATGTAACTTTCTAAATGTAGATAAAACAATAAAAAGTTAGAGATATTTGATCTGTAATACGCGTGAACTCGTTCATATACTCTCACCCTCTCACATCCACCACATATAGAACCGAAAGCGTTCTCTCTATCACTCTTCCGGTAAACGTTGACTTCAATCAAATCGAGTCAATGTTTTCATCTTCTTCATCCTCCTCCTCAACTCCTCGATGGATTCACGACGTCTTCATCAATTTCCGCGGCGAAGACACTCGCAAAACCTTCGTTTCACATCTCTACGCCGTCCTCTCAAACGCCGGAATCAACACTTTCCTCGACAACGAAAAGCTCGAAAAAGGTGAGG…	1046	322	195	212	317	0
LsNBS_R38	GGCAAACACAAAATTTATTCATAAAACAAGATTTTCATAGTACAAGTAATACAAGATTACAAGCAATGTGTACCAACACCAAATGTCTGTGTCTCCTATTTGTTGTGCCTCTTTAAATCACTTGAAATTTTCTTCTCTCCACTCCAGCTGCTTTCCATCGAATCCAAGAGTCGTTCAAGCGAATAGCTCAAGTCTTCACTTTCATCTACTTCTAAGCTGGAATGAGTTCCAACGACACGTTGCTCTAAATTGTTTGTTGGAGGAACTGTATCTTCTCGATCATCATTTCTATTTGGAACTGCACTCCCTTCAAAGGGGTATATCCAGTGAAAACCACACTCTACAATCTTTACTTCATTATATCGGCTTTCATCAATGAAGAATCTAAATGTAAGCTTT…	3796	1175	758	704	1159	0
LsNBS_R39	ACTACATCACTGCCAACCATTCACTTACCACTCTTCATTTCCTTCCAACTTTTGCTAATACAACATGGCTGCAACTATGATTGGAAGTGCTTTTCTCTCTGCAACTCTTCAAACCTTACTTGAGAAACTTGCCTCAACAGAGTTTCTTGATTACATCCGAAACACCAAACTAGATGTCTCCCTCTTGAGAAAGTTACAAACAACTCTGCTCACACTCCAGGCTGTGTTGGATGATGCAGAAGAGAGGCAGATCAACAATCTTGCAGTCAAAAATTGGCTAGATGACTTGAAAGACGCTGTCTTAGATGCTGAGGATTTGGTCAGTGAAATAAGTTACGACTCCCTTCGGTGCAAGATGGAGAAGAATAGACAAGCTGGAAGCAGAACTAATAAGGTGTG…	3788	1145	717	767	1159	0
LsNBS_R40	GGACAGCTATTCCAATATCAGCATAAAATCCGCAGCCATTTAGTATCTCTGTAACATAGGCTCTGTCCTTACCAATAAAGAAACAACATATGTCGAGAAATATATCCTTTTCCATGTCATCCTTCAAACCATCATAGCTTATTCTCAGTTTCTCATGCACTTCATCATTGGGAATTTTCTCTAACTTTGATAGTACACTTATCCATTCTTGTTTTGACCTCTCAAATAAGTAGGATCCAAGGACTTCAAGAGCCAGTGGTAACCCTCCACAATAAGCAACCACATTTCTTGAGAGATCATTATAGCCTCCTCTCGGACTTGCTTGTCTAAAAGCATGCCAACAGAAAAGTTCAAGGGACTCATTTTTGTGCATTTCCTTCATTTCATAGACAGAGACAA…	638	193	145	94	206	0
LsNBS_R41	AATGAATTATGCATCTGATAATGAACGAATATAATGTTATAACGTTCATATTTTTTCACAATGGTTCAGTTGGTAAAGTTGGGCGCTCACTATCTAAGGTTTGCGAATTCAAACCATATGTTGCTTCTTTAATAATTTAATTTTACCACCTTTGCTAAAAATAAATTTTATTCAAAAACATGACACACTTCGGATTCGAATTCAGGTCCATGATATTAAGTTGATGGTTGAAGAGAGTGAGAGATGATGGAATTTGCTATTTCATCCACTGCCATTTTTATGAAACCAATAGTCTTCCTTGGAAATCTTTGCTGAAAAGCTTTCTTATAGTAGTATTAAGGTCACCTTCCCAATACCGTTGATCTCCATTCTCGTTCAAACAAACTCTTCGGAGAATCG…	3792	1181	824	589	1198	0
LsNBS_R42	TCCGTAGCCAGCTGTAAAGTTTCTCAATAATTCAACCTTCAGTTTATACTACTTTCCCTTATCTTTCTTGTGTGGTACAAAACCAAAAGAGAAAAAGAAAAGTTTTTTTGGATAATCTCTGCTCTTTTATTTACTACATAGCTTAAAATATTGTGAACACAACACCTTATTCTCTTGTTGTTAGCTACTGCAAATTGGCGAAGAATGTTCATACTAGCAACTTGAGTTGAGCATTCAGTGAAAGTCCTGAAACTAAGATCTGGAAGAATGTTATACTAGCTACTTGAGTTGAGCATTCACTCAAAGTGCTGAAAATAAGATGGCGAGTTTCTTTACTGACTTGGCGAAGCCATTTGTGGAGAAATTGATAAATGGGGCGATTGCAGAAACAAGTTATAT…	5702	1931	922	1113	1736	0
LsNBS_R43	TGCATGCCAACTAAAAAGCTCAAGGGACTCGTGCTTATTCAACTCCTTCACTTTATAAATGAAGTCAACTCCAAGGATATCAAGTAGACGTGCATCTCTTGTTGTGATGATTATTATACTTCCCGGACCAATCCCATGTCGATTTCCACATAGTGCATTTAATTGCTCACGCGTGCTCACATCATCGAGTACAACAAGTGCCTGTTTTGTGCATAGTCGTTCGTTGATCATAGCTTTTCCCCACTCAACGTTATGCACCTCTATCTTTCTTGTTAGGATATCCGAAAGAAGTTGTTCTTGTAAATCATTTGGACCCCTATCTTTCTCCCAACGTTCTCTAATATTAGCAAGGAAGCTTCGATCTTCAAATTCATAACAGAGGTTATTGTAGATGACTTT…	1000	276	232	163	329	0
LsNBS_R44	AAAGTAAAAACTTAAATTAATCATCCTCCCACAATATGTAACTCTTTTAACATCTTTCGAAACCTATTAAGAGAACGGCGCCTTCGAAACCTATAAAAATAATCGTTCGTGCTGTCTTTAGGATGACTCAGATTTGAGCCCGCCAAAATATCCTTGTACTGTCTTTCATTAGGACCAGAAGGGTCGCCGATAACAATTCCTATTATTTGTTGCATACCTTGAGATGTAGGATTGTCAACTAAACTCAAATCATCATCTTTGCCTTCTAACGCAAACAATAAGACAGCCCATTTGAGAATCCTTTTATTGGTCCAATCCTGACCTTCAAAACCAAATGGCATGAGATGTTTCATCTCACATAAAATCTCTACCTGATTCCACTCATTCTCTGAAAATACA…	3388	1045	695	562	1086	0
LsNBS_R45	ACAGTCAAAATATATTAACGTTCTTTCTTTTTTTCACCCTTTTCTCCATCAACACTTCAAGTTGGACTAAAGAAAGCTCTTTTTTTGTAAGTGTATGCACGTACAAGTTGAAAACTAACAGCACTTTACAAAGACTGAAAATTAACAGCATAACTCTATTGATGTTTGAAACACAGCACTCCCAGCTTACATAATAATAGGATGCAACAATAACAAACAATAGAAATGAAATCCGTGGAGCTGAGCTCATGTTGCCTAGGTTAAGGTTTGAAGTTCCTCAATGTCGTGAGATATGACTATGCCTCTATTTGTCACAAATTCTGTTAATTCTTATGTTCTAATCTTTTGTGTGTTAAATGGACTCTTGTGAGATGAATGTGGGAAAAAAGAAGAAAAGGG…	3497	1018	774	621	1084	0
LsNBS_R46	AATGTCACCATAAATAATGAATGCTTATACAAATTAATTCAACTTAAAAAAAGTAGTTAGTTGAAGATTGTTCTAAGTCATTGCAACACGAAAAAACGAACCTGTTGCTCTTTGTTGACTTCATTTCTTGTAATCTATGGATTCTTCTTCTTCATGGTCTTCCAATCCTCGATGGATACGCGACGTGTTCATCAATTTCAAACCACAAGACACCAGCAAAACTTTCGTTTCTCATCTAACTCACGCCTTCACAAAAGCCGGAATCAACACCTTCATCGACGATCAGCTTCGCATGGGAACCGAATTGGAGCCAGAATTACTGCGAACTATAGAAAAATCTCGTTTAGCAATCCTTGTTTTCTCAAAAAACTACACTGAATCTAGCTGGTGTCTTAAAGA…	1605	537	272	320	476	0
LsNBS_R47	CTTCTTTAGCACCCTGAGAGGGTTTGATGGTAGAATTGATTTTTTCAAGTAGATCTGGTTGGTTTATCAAACCTTGTTGACTTGTTGATTGTCCTAATGCTGCTTCAACTTCAATCCCAACACCAACACCAACATTTTTTTTGGTTGCTGCACTTGGATTTTCCAGCTCCTTATATGAAGTACAGTGACCTATTTTCTCGTTCCTCATATTTTCAAATATTTCAGAACATATGTCTGTTGTATCATAATCTATGATAAACGACCAAACGTCAATGAGGTGTGAAGGACTATAGGCGGAAGTCAGAGAGAGTTTTTGACAATTTTGTACAAAACGATTTCTTGCCGTCTTAAATTGAATTCCTTGAGCGTGGGAAAGGCTTGGTAAGTTGATAAGTACTA…	4773	1396	952	762	1663	0
LsNBS_R48	TGTCAAGGCAATGCTGCTTACATCAATACTAAAATCATATAAACTGTACTGCTTTTGATATAGAAAACAACTAGAATTTACAAAGCCACCAGAACACAGATACATATGGTTAACCATCTACAGAAAGAGAAATAGTAACATTTTCAAATTATTCAAATGACATGATTGTAGTGATCAAATCGAAACACAAACCAAACTGCTCAAACATAAGAAGTTAGAACCATGATAAGAACTATTGGCAAGCAGAATCCAAATTTCTGCCACATTTCAGACATTAGTCTTGCCATTAGAAAGCACACACTTAGTAACTGATCCCAAGGAAGACATTTCTTTCTGTAGATTCTTAAGTCTCACTGTCTTCCATCTCATTACAAGTTCCAATTCATTTTGACTGACGTT…	4031	1224	875	629	1303	0
LsNBS_R49	CTCTTTCACACTAGACTAGAACCTATCGAATTTATTTTCCGACAAACCGAACATTACTTTTATTCACACTTGCACTCTTTAATAAAAGCTTGTATTCACATCACAATACAAGCAACAAGGTTGTGGCAATTATTGAACAAATGGAAGCACTCACTCTATGTGCAGCATCTTCTTCTTCTCCTAGCAGTTCAAGTTCAACCACAAGGTTATGCACTTACCATGTGTTTTTGAGTTTTAGAGGAGATGATACACGCAAAGGATTCACCGATCATCTATGTGCTTCCCTCGAAAGAAAAGGGATCACAACTTTCAGAGATGACAAAGATCTTGAGAGAGGACAAGTCATTTCACAAAAGCTAATCGATGCAATTCAAGATTCTATGTTTGCCATCACCATTC…	3930	1257	699	794	1180	0
LsNBS_R50	TGGAAGTAGGATATTTATCACAACAAGAAACCTAGATGTTGTGATGTCTTGTAAAAAATCTTCTTTTGTTGAAGTGCTTGAGTTGCAACCTTTAACACAAGAACAATCTTTGGAGTTGTTCAATAAGAAAGCATTCAAATTTGACTATGGTGGGGTTTGTCCAAAGGAGCTGAATGATATAGCTTATGAAATTGTTAGCAAATGCAAGGGATTACCACTAGCAACTGTTGCCATTGGTGGTGTTTTGTCTGCAAAAGAGAAAAATGTTTTCGAGTGGCAGAAATTTAATGAAAATCTTAGCATCGAACTATTGAAAAGTACACATTTAATTGGGATACAAGAAATTTTGGGCTTAAGTTATGATGATTTACCTTGTCATCTCAAGTCATGTTTGTTGTA…	1122	374	162	244	342	0
LsNBS_R51	ATTTTCCTGGAAGCAACATTCTCATACTATATTGCTTTTATTTGGCTTGAGAGGATGAAAGAAAAACCCTTGAGAAATCAAAACCTAGAGTCATGGCAGGGTTGGTTGAAGGGGCTCTTCTTGGTGCAGTGGTTCAAGAAGGGGCAAAACCCATCACAAACCAGATATCCAAAGCTTTCCATTTCAAAACCACCCGCAAAAACCTAGACTCTCTTGTGGATCGTCTCATGCCATTTGCCGAAGAAATTAAACTGTTAGACGAGGAAACAGATCCTCCAAACAAAGAACCAGAGAGGCTAATACAAGAACTGAAACAAGGGAAAGAGTTGGTTAACAAATACTGCAAAGTCCCCTGGTGGAAATTTTGTTTTCTACCTTTTTACCAAGAAAAGCTTCATG…	2535	780	459	532	764	0
LsNBS_R52	CAAGGAAGCCTTCTGCCATCCACAGCAAAATCAATTGCTTTCTATCAAAGGAATAACCCTTCGGAAAAATTGAGCAATAGGCAAAACATCTTTTCAAATGAGAGGGAAGATATTGATAACTCAAAAACAAAGATGGAAGAATATTATAATCCGATATGTTCCATATGTTGCTAATCAAAATTGCAATCCACTCCTTTGCATCTACATTTGAAGACAAAAGTCCTCCAAGTGTTTTGGCAGCTAGTGGCAATCCTCGACACTTTCTTGTAATTTTCCTACCAATTGCTTCTAGATTTGGGTATCTATTACCACCATAATCTTTACTTCCAAATGCATGCTTGGAAAGTAAAGACCAACAATCTTCGTATGACAAAGGTTCTAATTTATGAACTGGAAATG…	1150	380	262	165	343	0
LsNBS_R53	TGGGGGATTGCCGCTAGCTCTTCAAGTCATTGGGTCCTTTTTAATGACTAAGAGAAGAAAAATAGAATGGAAGAGTGTATTGGAGAAACTCAAACTCATTCCCAATGAGGAAGTTTTAGAAAAACTTAGAATAAGTTTTGACGGTTTAAGTGATTATGATATGAAAGAAATATTCCTTGATATTGCGTTTTTCTTTATTGGGATGAACCAAGAAGACATGACTAAAATATTGGAAGACTGTGGGCATTATGCAGGTATTGGAATAAGTGTTCTTGTTCAAAGAAGTCTTGTAACTGTTGATACGAAGAACAGGATTGGAATGCATGACTTGCTACAAGACATGGGAAGAGAGATCGTCAGTAAGAAATCAAGAGAGGGAAACCAGGATCCTAGTAGGTT…	2597	815	414	533	835	0
LsNBS_R54	ATGTTGTATAACTAAATAACTATGGCATCAAAACAAAAGGAATATAATACAAGCACGAAGTTGGTACATCAACAACAACAGATTGAAATGGAGTATAATCAGAGTGATTGGAATTCATAGAGGAATTCCAGCAGCGACCTCTGCTCGGGAATTCATAGAGGAATGCATAAGAAAAAGCGGACAACCAAAGAATATTGCAACAAAAATCAACATCCAGTTGATGGTTAAAAGTTGAATTGCAAAGCAACCTAAGAAATAAGAGAACATACCAATCTCAAATCCAAACTTAATCAGTTTGTGCAAACTTAATGACACCAAAGCAAACGAGGCGTTTGAAACTATACTCAGTGTTTCAGGTTTTCCATTCACAGCTTTGTCGTAGAAGAATGAGTACACTGA…	2729	886	553	488	802	0
LsNBS_R55	ATGTTAACGAATCAATAAATAAAACAGCAGATTTCAATGCCTCTGTACTCTAAGTTAACAAACACACCCTAAGTGAACACTGAGAAACTGCCAATACATGAATACTTATTTGGGTCTAAATTTCAAACTCTGCATCTACAAATCTACTCTTCTTATAAGGATTGCTAAATCGAATATTCTCCATATTATTTTTCTCTTTAAATATGTGGACTCCACTTTCTGTAAGTAATAATTCCATCATCTCATGGGTGTATCTAACCTCTACATGGATCCACTCATTTTTCGAAAGTGCTTCCTCTAGTTTGAATTTCATCTCCAGGAATTTCTCGTTTGTATTTACGCAACTAATGTTGTAGGGTTCCCAATGATGCAGGTTCATATCAAATAGATACGCATGAC…	3524	1124	682	597	1121	0
LsNBS_R56	TAGTAATGGAAATTTACAGCTACAAAATAACCATAAATTGAACATACATTTTTATTCTTCAATCTCAAAGAGTACACAAAACAGATTATGCTCCCTGATTTATTTGGATGAAACTTAACATAAACTTAAGAACAATTTTCCATCACTGCAATATACACAGTGTGTTAAAAGAATAAATAAATCATCATAAATAGATAAAAAATGTTAAACCTTCCAAAGAGTAGGAGGCTCAAGAGTCCTCTTTGCAGTACTATGATTTGAATCAGTCACTCTCTCCCCAAAAGTCTCTAATGAATAAACATCCCAACCGCCATCCCTCCAGTATGTAGAATAAACTGTTGGAACATGTTGTACCCTCCAGTAATCTTTCCCTCCATTTGGAAGCAATGCCGTAATCAA…	3558	1022	785	595	1156	0
LsNBS_R57	GACACAGGTGATGACATCCAAAGCTATCTATATGAATCACCCCAGAGAGGTACAAGTTCTTGTTTTTCCAAGGATGATAACGTCCAAAGCTATAGACATGAAACACCTCAGAGAGTTAAGAATTCTTGTTCTTCCAAAGATTCTTCTAATAATAACCAAAGCTATATATACGATGTGTTCATCAGTTTCAGAGGTTCCGACTCTCGCAACACCTTTGTTGACCATCTCTATGCTAGTCTCATTAGAAAAGGTATTTTCGTCTTCAAGGATGACAAACAACTTCAAAAAGGTGACTCCATTTCGCCTCAACTTCTACACGCAATTCAACATTCACGGATTTCTATTATTATCTTCTCAAAAGATTATGCTTCTTCAACTTGGTGTTTGGATGAAATGCTT…	3728	1176	659	711	1182	0
LsNBS_R58	TCAATGATAGCTTACCAATAAACACACTGCAAAGCCAAATATTTCCTTTATTACATTGGTTTCCTGGTTGTTCTTGATAAAATGACTAGAAAAAAACACACTATATCCTACACATCATAGTCAAAAAGAGTCTTTTTAATCTCATTAAACTGGCTAGTTAGGCCAATAGACCAGATGGACTTGAGCCTATCCTGCTCGACTTCAGCGGCTTCACCCTCATGCTTTACCCAACTGCTCGCAGCAAGTAGATCATCAGCTTCTTTTAGTAGCGCTCGAGCTTGCTCGTTGAGAGAAGCATAATTTGTTGAAAATGTTGAGAGTGATTCCTCCTGATTCTTGAGATTCAGCACAAGTTGTTCAATGTCTCTTTCTTTGATACATATATGTATTCTTAAAGTT…	4651	1343	1024	835	1449	0
LsNBS_R59	CCAAAATCAATTCAACAAGTTGATCGGGTTGAAAACTTGATGGCAAATCCGAAAAAGGATATTCATCCCATTCAACATATCTTAATGTCTTAGAAAGGGAATTGAGGCTTCCGAAAAATTTAACTTCCTTGAGTATGAGCAATCTAAGACGATTCATTTTCGACAATGTTTCAGGCTGAATTCCCTTTTCCCTCTCAGATCCATACAAAACTACGGCTTCAACGTTGTTTTCCATATTCTCCGACACAACATTGTTGAATTGTTCGTGCAGCCACAACCTGCTCCACTTTCCTGAATGTTCATGAACAATTTTTTTGCCAAGTTTTTCCAAAAATGCATGCATTTCAATCTTATTTTCATCTGTTATGGTTATAAGTGACTTCTCAATGAGAATAGTCA…	682	218	137	104	223	0
LsNBS_R60	TTTGGAAAAATTGAACAATATTGAAAACACAGTTTTAAAGGATAAGAAAGGAAATTGTAACTCAATTCGAGAGAAGCTAGCACCTCATAAGTTGTTTCCCGAGCGTGGCTTTCTAGCACGTAACTCCAAACATTTGGGTCCATTGAGATGCGGAGAATAGCCCCATGTTCTACAGCAGCTAATGGTAATCCATCACACTTTTTTGCAATTTTTCTGCCAATTTCTTCTTGCATTTCTTCTTTAAATGCGCCAATTTCTTCAAGATAGCATCGTCGTCGGTGGTAGAAATGTGCTCCAAATGCATGTTCGGCAAGTAAAGTCCAGCAATCTTCAACTTTCAAGGGTCTCAGATAGTGAACAGAGAGAAAGGTAGGCATTGATGTTGCAATTCTTTCATCT…	701	209	132	141	219	0
LsNBS_R61	AATGTAAGGTACATTCATCAATAGTGCCATATAAAAATTGAAAAAAGTATGCACTCTTCTTTATTAATATCATACAGTAAATGTGAAAGGGGAGAAAATCAAATTACCATTTCTATACAACATCATTCTGTAGAACATTCTATGTTTTGTCCTTAGATATCATCTACACTGCCGTTTAGACAAAGGGTGATTGTCTCCATTAAATGTTTCATCATTAATATTATTTTCTTGTTGAGGAGTGTTGGCACTTGTGAATAAGATATTCTCCAATGTGTTGTTTTCTTGTCTATACACATGAATTCCATACCATTTTACAATTGTCATTCTTCTAAGTCCATGAACAGCTTGTGCCATCAAATGCTCATCTTGACAATCCTCGCATGAAATTTCCACATGATT…	3544	1095	699	611	1139	0
LsNBS_R62	TGACCAGATGTTCATTTTAAAATAACCAAATATTAAGATATGCATGAATTGAGATATCAAATCTTATTGGTAGCAAAGTTCTTTTTCAAATCACTCCATTCATCTTCAACTTTCTTCTTATTATTTAAGGCCTCTTTGTAAGAAACCTCAGACTTTTTCAGATTTATTATGACACTCCTGCATTGTGCAACCTCGGTTTTAAGGTTTTTATCTATCACATCACAATGCTCCAATTCTCTCTTCAACTTGTCTCTAATCTCAACAAGACCACTTAATTTTTCTTCCAATTCAACAATCTCAGAATTGATCCTTTCAAATTCTATCTTGCCACGAGAGATTTCAGATTTATTTTGGCATTCTCGGGCTTTGACGCTTACCAACTGCTTTGATATATCAGTC…	3883	1172	780	638	1293	0
LsNBS_R63	ATCAAGTGTTGGATGATGCAGAGATAAAACAATACCAAATCTCAAACGTCAAGAAGTGGCTTGGCGATGTTAAACATGCTATGTATGAGGCTGACCAACTCTTGGATGAGATATCTTGTGATGCCTCGCTCAAGAAGTTGAAAGTAGAATCTCAACCTTCTACTAGCAACAAATTTCTTGGCTATTTTTCCGCTTTTAATAATTCATTTGAATCACGGATCAAAGAATTGTTAAAGAATCTAAAACATCTTTCTGAGCAAAAAGATGTGTTTGGATTGAAAAATGGAACTTGGGCTCGTAATGAAGATGGAGTCAGTTTGAAACCTTTAGAAAGACCGCCTACTTCGTATTTGGTGGATGCATCCCGCATATATGGTAGGGACGATGAGAAAGATGAAA…	1086	362	169	233	322	0
LsNBS_R64	AATGGCTTTTGCAATGGTGGTTTTACCAATTCCACCCATTCCCCACATCCCTAGTAGTAGAACATCATTTGATTGTTGAGAGTCTAGAAGTTGAATCATATCTTGCACTCGAGATTCTACTCCAACCGGATTATCAGCGATGAACAAATCTGTCTTGTCAAGCAAACGTGTAACATTTGCAACAATACTCTTGACAATCTCACATTCGTCCCTGGAACTTAGTACAACAAACCCCGAGAGACCTGCGGCCTCGTGAAGTGCCGATCTCCAACTTTGCTCCATGTACAACTCCTCAGCCGCCGAAAATCTGTTCAAAAGACTTTGAAAAGCTTTACCAAACTCCCCTGTCTGCCTACGAACTTCCGACGGATACATATCATAGAACACGGGCAATACAAC…	867	251	197	172	247	0
LsNBS_R65	TTTTAACTTCAAATTTGAACCAGAGGTACAAAATTTCATGAAATTCTGTTTATAAATTACATAACATAACATCATTTGCATGACACTATATGAAAAAACCAGAGATACTATAATGAGAGAGCCTAGTAATGGTTATTGTACATATCTTCAACATCTTGCTTACTTACAATGCGACAACCGCACCTCACTACTCGCAAAGAATCGCAACAATAAGTTTTCAAGACAAATTCAATTTCACTGCAGTCACCACCTTCATAGAATCTATCGCGGCATTCATCGATGGTAAGATAGAGAATATAAAGGTGACGGACATATGGTTCCATTGGAGGCAAATCCCTGGATTGGATAAACAGCTTACCGTTCGGTCCAAACAAGTAACAACTCACTTCATGATTACAT…	3596	1123	720	615	1138	0
LsNBS_R66	ACTATTCTAGTTCACATTCACATGGCTGATACTTTTTTGTTTGATATTGCTAATTCGCTCTTAGGGAAGCTCGCTTCTTTTGCTTTTGATCAAGTTGCTCGTGCCTATAGCGTGTATCATGATCTTCAAGAGATGAAAACTACTCTATCAATTATCACAAGTCTTTTGTTGGATGCCGAGAAGAAGAAAAACCAGCAACATGCTTTGCGTGAATGGCTAAGGCAGATTCAAAGCATTTGCTCTGATGCTGATGATGTTTTGGACGAATTTCGTTTGCATGTCAACCTGAAACGAGCTATTGAAGCTTCTGGAAGCTCAAGGGTGAAGGTACGCCGCTATGTTTCTTCCTCTAATCCAACTGCTTTCCGTTTTAGGATAGCACATCAAATTAAAGATATT…	1518	460	257	332	469	0
LsNBS_R67	CTTCTTTTTTTAAAAGGTCTAATAATGATATCAATTCTAAACTGCGAAAATCATATGAAATCCTGCAACATTTGAGATACGAAAATCCTGGATGGAGACTAGGTGATTCCAACTACTTTTGGAATGTTACTCCTACTGTTGTGGGAGATGAATCTTTTATTTATGGCAGAGATGATGACAGAAAGATACTTAAAGAGCTTCTGCTGTCAGAGGACAGTGGAAGTAAAATAGGAGTGATTTCCATTGTGGGTATGGCAGGATTAGGAAAAACAACACTTGCTAAACTCCTTTACAATGATTATCAAGTTAAGGAGAAATTTGAGTTTAAAGTGTGGGTATATATCTCGAAAGATTTTGATGTTTATAGAGTTTTCAAAACCATTCTTGAGTCTATCACTT…	1751	554	300	349	548	0
LsNBS_R68	GAATATGCACATTTAGCTAAACCAAGTGGAGATGATCTTTTCTCCAATCAAGATAAAAGTGTTATATTTTCTTTGCTGAATCCACACACTTCTCTACTCTTCACAGTCTTCCTAATAATTTTCCATGTCTATGTCTTCCTTCTTCCCGGGCATCCCACAACGCCGCTATTTTTTTCACGAAGTCTTCCTAAGCTTCAGAGGCGAAGACACTCGTTTTTCCTTCACTTCACATCTCTACGCTTCTCTTCGAAACGCCGGAATCGATGTCTTTAAAGACGATCAACGGCTTCCAAGGGGAAACAAAGTTTCATCATCGCTGATTCAAGCAATTGAGGGTTCTCAGATTTCTGTTATTGTTTTCTCAGTTAATTACGCTGGATCCCAATGGTGTATGGAAGA…	895	251	172	190	282	0
LsNBS_R69	TTTTTTGTGGATGCTCAATAGCTTTGGCATATTATGAAGGCAAAGATCTTTAAGATTTGTGAATATATTATCATTCTTAGATTCTGAGCCAAATTCTTCGTCATCTTCGGCTTCCTTCACCACATGTTCAATTGAACTACAATAAATAACAACAAGATACTCGAGAAGTGGAGCATACGTCAACCAGGTCAAATGAGTAATCGAACTACAATCATGTATGCGCACCTGTCGAAGCTTGCCAAGATGGCATTTCTCAGTAACTGATGAACCATCCATTAGGCTGCGCATCGTTATAAGATGTATGCAGTCCAAATGAGTCATTTCTGACATGGATGCTAATAATGATGACATTTCAAGTGTGGAGCATACCTCATAATTAGAAAGCATAAGACGTCGAGA…	2550	760	534	392	864	0
LsNBS_R70	GGAATGAAAGTGAGGATATCAAAAAAATAGTAAATGATGTTACTCAGTTACTAGACAGAACAGACTTATTCATTGCGGAACATCCCGTGGGGGTTGAATCTCGTGTACAAGATGTTATTCAACTACTAAACAGCCAACAATCAGAAGATTCTCTACTGATTGGGATATGGGGAATGGGAGGAATTGGCAAAACAACCATTGCTAAAGCCGTTTATAATAAAATTCGCGGCGATTATGAGGCAAAGAGCTTCCTCCTAAATGTCAGGGAATTTTGGGAACAAGATAATGGCCAAGTTTCTTTACAACAACGACTTCTTTCTGATATCTACAAAACAACGAAAATAACGATTGATACAGTTGAATCAGGAAAAGTGATATTGCAAGAAACACTTCGGCAGA…	1581	514	243	375	449	0
LsNBS_R71	TTAGATGATATCTGGAATGGGAATGCGGATTATTGGGAGCAGTTACTACTTCCCTTTAACCATGGATCTTTTGGAAGTAAGATTATTGTGACGACACGTGACAAGGAGGTAGCATATGTCCTGAATTCCACGAAAATATTTGATTTACAACAATTGGACAAAAGACATTGTTGGAGTTTATTTGTGACACATGCGTTTCATGGAAAGAACATGTGTGAATATCCAAATCTTGAATCAATTGGCAAAAAAATAGTAAACAAATGTGGAGGTTTACCATTAGCAGTAAAAACAATGGGCCAACTCTTGCGGAAAAAATTCTCTCAACATGAATGGATAAAGATATTGGAGACGGATATGTGGTGTTTATCAGATGTGGACAACAGCATTAATCCTGTGCTG…	1532	491	253	307	481	0
LsNBS_R72	CTTCATAAAATATAAATCTTTTTTTGTAAAATGAATCTTGGATTAGATAATTCTGAACCAAAACTGTAAATAATATCTGTCTGTTGTCAGAGACCAGATGTTACAGCTCATATGTTAGAACATCGTGTTTCACGTGTCCCTTCTACACTAAAAACAACTTGAACATATTCCATCTTGTTTTTCATAATGCAGCAAATCTAAAAGAAATAACATTATTCCTATGAAACCTCCATTTCATCGTCTTGTGAAAGTATCTCAAATTGGAGTCACCATCTTTGAGCCAATTCTTCTTTGATTTTTGGAAAAGAAAACACTCTCTAAAGTGCATTGTCTCCTAAACCCTGCTAGTAGTCTGAGTTCTCTTTGTTGCAATCACTTGTAGATCAAACTAGGTGTCAA…	3514	1079	708	516	1211	0
LsNBS_R73	AGATTTAAGAATGGTTTCAAAAACTCTAACAGCGTCGGAATCTTTTGAGATATATGCCCATACTTTTAACTCGAATTTGTCCTTTACTTGTGGATCATTGTAAAGGTGTTTAGCAAGGAATGTTTTACCAATCCCTCCCATACCGACAATAGAAATCCCTCTTATTTTACTATCACCATCACTACCAGACAATAAAAGGTGTTTGAGTTTCTCGATATCAGCATCTCTACCATAAATAGAAGATTCAACACCAAGTTGTTTTCCTGAACTGAAGTCTTCTAATATTTGAACTAAATTAACCGTTTTAGACTTAATCACTGCAATCAAAAAACTTAAACGAGAATTAATTTTGAGCTGTTCAGGAGTAAGTGCGGCATCATACCCTGAAATTTGGTTTTC…	736	232	143	128	233	0
LsNBS_R74	CTTCTGCCATCCACAACAAAACCAGTTGCTTCCTATCAAGTGGATAATCTTTTGGAAAAATGGAACAATAAGTGAAACATCTTTTCAAGTGAGAAGGAAGATATTGATAACTCACATGCAATGCCGGCATGATATAATTTGTTGGTAATTCCCAGATGTCACTGTTCAAAATTGCATCCCAATACTCTGCATCTAGATTAGTCCGTAGAAGTCCTGCAAGTGCCTTAAGAGCTAGTGGCAGTCCGCCACACTTTCTTGCAATGCTCTGGCCAATATATTCTAGCATTGGGTCTACAGAGCCCCCAAAAGCAAAGACATCCTTTAAGAGTAAAGACCAAGAGTCTTCGCGCGATAGACCACCTAATAAATAAATATGTGATGCACCTGTCATCATTGCAA…	1400	425	296	260	419	0
LsNBS_R75	GAAAGATAAAAAGGATGTGGCAGTTCCGAGGACAATGAACCATGTGATGAACCAGAATTTGCAGAAAGGTTGTTTACCTCAAATGCTACACAAAAGGAAAAGCCAATCCAGTCGTCACCCAGATTAGACTGTACTATCCTTACTATTGAATGCCCTTTAAATTGGTGATGGAACCACATTGGAATAGGATTAGTGGGTAGATAATTAACTTTTTCAGGCCAAGGAACAATAATGTCAAAGCCACACCGAAAGTGACGGGGTTCCTTAAGAAGTCTTTCTAACCATTGATAAATACACTTTGTAAAATACTCTTGGGGATTATATATGAAGAACTTCACTTTGGGGCAGTCGAAAACATATAATCCTGACCTATGATCACGCGATCCCGATGTCATTTTA…	3170	981	636	600	953	0
LsNBS_R76	ACGGAAGAGAAGGAAATGGGAAGGAAGTTTCATTTTGGCTAAATGGGTACTCACAAGTTCTAACATATACATAACACTCATGCAAGACTTTTATTTTAACACAACATTCCAACACACTCACACTGAATACCATTTCTTTTTATGGCAATACATTCATCTTCATCTTCCTCTTTTTCCAATGATTTGACCTTTGACGTGTTCATTAGTTTCAGAGGCACGGACACTCGATACGGTTTCACCGGTAATCTCTATAAAGCTCTTTATGACAATGGAATCCGAACTTTCATAGATGACAAAGACCTTAAGAGAGGTGACGAAATCACACCATCACTCCTCCATAACATTGAAAACTCGAGGATTGCTATTATTGTTTTCTCTGAAAACTATGCTACTTCTTCA…	4095	1335	664	805	1291	0
LsNBS_R77	TGCAATCCATAACTGAACCAACATGTTTTTCTCTAAGACTGAGTTTTTTGGAAAAAGTGAACAATAAGAAAAACATCTTCTTAAAGGACTCGGAAGATATTGATAGATCAATCGCAGAGCTGGTTGCACATCATCATTTGCCAACTCCCACATACTATTGTTTAATACATCACTCCAATCAATTTCTGACAATTTGTTGCGAAGAATACACCCCAATTCTACTGCAGCTAATGGTAAGCCACCACATTTTTTGGCAATTTCTCTACCAATCATTTCTAGATTAGGATGTTGTTGGTAGTTTCCCCCTACAAATGCATGGCTTGCGAATAAAGACCAGATCTGTTCCGTTTCCAAAGATCTTAAATGGTGGACATAGAGAATATTTTGCATGGGTAGTGC…	1031	320	229	155	327	0
LsNBS_R78	ATTTTGGTTCATCCCTATAAAGAATTGTGCTATATCAAAGAATATTTGTTTATCTTCGTCACTCAAATAATCCAAACTCCCTTCTAGAGATTGTAGTAGCCGTGAAGTTGGAATGGAAAATTTTTCAAGACTCCACAACGCACCCTTCCATTGAAGGGCTTCCTTTCCATGCAAAAACCTTCCGAGGGCTTTAAGAGCAAGAGGCAATCCTCCGGAATAAGCAACTACCTGCTTAGAAAGTTCAACAAAATCTTCTGGAGGACTTGTTGGTTGCCCGAATGCACACCAATTGAAAACCTCAAGCGATTCACTTTCGCCAAGTTCTTTCACTCTATATATACAATCAACTCCATACTCCTTGAGTAGATGTCTATCCCTTGTCGAGATGATTATTTTGCT…	1450	423	305	271	451	0
LsNBS_R79	AATACAGTAGGAAAGAGCAAAGCAGTGGACGCCAGTGAGACTGACATTCCTACCTTCTCTTTCACATACTTTCACTTTCTCTCTCTTACTTTTTTCAGAACAATATTTAATATTTTCTTGTTTTTTAGATTCAAACTTTCAAAGTTACAAATCTCAAAAGAAGATGGATTCAACAGTTTCAGGGTTGTTAACAAACATGTTAGACAGACTAGTAACAACTGCTTTTCACAATATTTCAATGGCAAAAGGTCTTCAAACTGACATAACCAATCTCCAAAACACTCTCACCATCATCAATGCCTTCATTCTCGATGCTGAAAACAAGCAAACTCAAAGCAACTCCATTTCTCTCTGGCTTCACCAGCTCAAATATGTTTTACTAGATGCCCGTGATATTCT…	1988	597	316	450	625	0
LsNBS_R80	CTTGAAGGCATGCCAACTAAAGAGTTGAAGAGATTCGTATTGGTTCATTGTACTTATTTGATATACATGGCTAACGCAATGAGCACGAAGTAGTTGTAGATCTCTTGTTGTGATGATTATTTTACTTCCTTGACCAAAGCATTTGGGACTTCTGCACAGAGCATTCAATTGGTCCAATTCCATCACATTATCAAGCACCAGAAATATCTTCTTTTGGCAAAGTTTTTCTTGTAATATCAATTTGTCTGATTCAATTGTATCCATCGTTATTTTTTTTGTTTTATAGATATCAGAAAGAAGTTGTTGTTGTAGAGAAACTTTGCCATTATCTTGTTCCCAAATTTTTGAGACATTTAGGAGGAAGCTATTTGCCTCATAATTGTGACGAATTCTATTATA…	1386	429	280	238	439	0
LsNBS_R81	AAATCATCTAATTGTGTAGCATTATCAACATCGTCAAGTACGATAAAACTTTTTTTACCACTGAGCCTCCTCTTGATGAATGCCTGTTGTCCGTGAACGTTAGATGCAGTAATTTCTCGCTTCAGCAGCTCACTGAGAAGCTTATTACGAACATACATTTGTCCAAACTTTTCTGATTCTTCGCTTACATTTTCCAAAAAACATACATTATCATAATGGGCAAAGTTCTTGGCAAACATCTGTTTAGCTATGGTTGTCTTTCCTATTCCACTCATGCCCCAAATTCCGATTCTTGGTATCTTTTCCAGTAATAATTCAATATGTTCATCATTTTCATCAACTTTAACAATGTTCTTCAGTTCATTAGGAAACATGAGAGACAACTTCTGCTTAACATCT…	1180	338	241	208	393	0
LsNBS_R82	AGCAAGAAAAACACAAGAAGAACAAAACTCATCATTCTTTTCTTGCCTATATAAATATCGTATCTTATATGTTTGCTTCAATTTCATATAACTAAACAACACAACACGCTTAAACAAAGCCCGCAAATACAAAACAAAAGGTTCCATATACTTTCAATTTGTGTAATCAAATTCATGAGTAGCTCCACGCAGATTCTTTCTCTTACAACAAGATTTCATGATATCCTAAACAAGATATCACAGATTGCTGAAAAAGCTAGAAACAACAAACGTACAAGGAGATTGTTGAGGTCGACTTTAAAGGATTTAACTCCTCTTGTTAAAGACATTAACCAATACAATCAACACTTGAATCAACCTCGAGTAGAAATAAGCTCTCTCATACGAGAAAATGTTGTT…	1367	464	243	249	411	0
LsNBS_R83	TGCACCAAATCGTGTACTTTGAAAACACACGTATGGCCAAAGTCTTCAAAATCTTGAAGAAATGATCTTGAATGTAACTCATCGATATAATCTCTTGAAATATTCTCTAGCTTTTGACTTCCATTCAATGATTGAAGTAATCCAAATACATCCCAGAGATTACAAATTTCACCACAAGTAAAGAGATAATCTTTTGGAAAAAGGGAAAAATAAGCAAAACAATGTCTCAAATGGGATGGCATTTGATCATAGCTTAGCTTCAACACAGGTAAAATGTCATCTTTGTTTTGTCTTAAATTCCATATTTCGGAGTCTCTTACAAGCTCCCACTTATCTAAATCAAATTTTAAAAACAGCAAACTTCCCAATGTTCTCGCTGCTAATGGAATCCCACGGCAT…	845	287	179	121	258	0
LsNBS_R84	ACTTAGGTCGATTGCCTCTAAATTTACAAGTTTCTGTTTCTTGAACCAAAGATGTTCAATGTTGCTGTGTGGCAAACAAATATGAATCAGCTGCTCAGCGCGAACAGGTTCTGGGAGAGACTTCAAGGGATACCCATTCCATTCAAGGTATGCCAATTTGTCAAAACATAGCTTAAAATTTTCAGGAAGATGAACCGTGCCCAATTTCTTCTTGCCTTTTGGAACGTGGAATTTAAGAACTCTTAATTCAGTCATCAAGTTGAATGTGTCAGCTTGAACTTCTAAATCTAGTTTTTGAGACAAATCTAATATTATTCCTTCAACTGCATCAATGCCCTTGTTATTTCTAAGTACATCACAAATGTCTTTAGCATCTTTCAGTCGGCGACGCTTTCCTCG…	793	226	162	131	274	0
LsNBS_R85	GCTTTTCCACACCATTTCACTTTTCTGACTTTGCGCAAGTCAGCAATTATGACTTCTATTGAATCAGTTCCCTTGTTTTCTTCCAAAACATGAAGAATGTCATCGCTAAACCATAATCTACTGCGCCTTCCAGGCTCCAATGTTGATTCCTGCCTCACAATTTCTCTGCCCATGTCTTGAATCAAGTCATGCATTCTCACACAACCATTAGTATCAATTTTCATGAGAGATTTGCCAGTAAGGTCTTGTCTGCCATCTTCCGCAATGAAAACCATGTCCATATAGTATTTCTTTGACATAGCCTATTTCATAAGAATTAAAGAAACAGGCTATGTCTAAAAACATACCCTTTACATCTTCTTCCAAATTATCATAGCTAACTTTAAGAATGGCATGGAT…	808	244	188	105	271	0
LsNBS_R86	AACATCATCAAGAATCAAAAGTACTTTTTTGCAACATAATCTCTTCTTTATAATTGGAATTCCTTTATAAACATTTCCAAGCTTAATGTTCTTTTCACCAACTGTTTCATAAAGAAGTGTTTCTTGAAGTTGAACTAAGCCTTGTCTTTGAGTTGAACTTTCTCTTATATCAGTAAGGAAACTTGTGACTTCAAATTGATTAGCAATTGAGTTGTACAATGCTCTTGCAATTGTTGTTTTGCCTATGCCTCCATGTCCATGAATTCCAAAGAAAGAAACTTCTTCAACAGGCTGCTCAAATTTCAAAATGGATTTTACTTCTGATATGCGAGTTTCTAGTCCAACCGGATGCTCCGCAATATGCAAAAGGGTGTTATTTAATTTGCTAGAAACCTCCTC…	1062	326	218	168	350	0
LsNBS_R87	AATGCCTGTATTATTTGCGATTGAAATGAATGTTCAACCAATTCAGTTATTGTAAACCAGCAGACATAGTAGATAGTAACAAAGAAGAAAGCGTTGAAAATTTCTATGGCAATGGCTAGCAATTCTCCGCCGTGGAAATTTCACGTGTTCTTGAGTTTCAGAGGAGAAGAAACTCGCAACAAATTCACCGATCACCTCTACGCAGCGTTCAAAGGAAGCGGCTTAACAGTTTTCAAGGACGACACAGAACTTCAGAGAGGTGAAGTTATTGCGCCCGAGCTCCTCAATGCGATCGAGCAGTCGCTCTCCTCCGTGGTGATTCTCTCTCCCGATTATGCCTCTTCGCGGTGGTGCTTGGATGAGCTGGTTACCATTCTCCGATCTCGAATTCAGTTTGGT…	4933	1438	884	1082	1529	0
LsNBS_R88	TATGCCATCAACAACTATTAGATACCTTTTGTGCGCCAAGGCTTCGAGCACAAGATCACTTGACAAGGTTCCCTCAGTTTGCTTTGCAGACTCCTTGGCAATTTCTTCAAGAAGCTGTTGTGCTGTATAATTTGAATTTGAGCTTGATGTTGAAGGTACCGACACCCATATTTGACAGTCAAAATGATCCACAACAGCCTTGTCTTCCCATATCATATTGGCTAATGTTGTTTTGCCCGTGCCTCCAATTCCAACAATCCAAGTAATGCAGTGACGTTTCTCACCCGACAATAACTGAGCTATCAGAACTTGTGCGTCTTCATCAAATCCAAGGATGCAGGATTCTTTTTCTGCAGCTACAAATACACGCGGTTGCGTCCTTCCATGTAATATTTGAAC…	2255	587	525	390	753	0
LsNBS_R89	TTGAGTTGTTCAAGAGAGGTCAATATGATGGGTGGAAAAGTATTAAGATTCATGCAACTAGAACCATCCAATATCTTAAGACTTCCCAAATATCCAACTGAGTCATGAATTTTAGTTAAATTCTCACAATGTTTAAATGACAATTTTTCTAAATCCGGGAGACCAGATACATCAGGTATCTCAGTTATATATTCACTGTAGCTAAAATCCAAAATTCTCAAATATGCAAATGCCTGGATTGGTTCACAAGGCTTTAAGGAGCTATCAGGTAACTCGAGTATGCATAGTTTTCTTGGATGAAAATCACATGGTAACGATGATGAAGCATATCCATGCCATTTCAAAACTCTTAAACTATTTGGAAGATGCGTGGGGCCTTTGGAAAAATGACCATTTCTA…	1760	529	394	269	568	0
LsNBS_R90	TAACTATTTTCCACGTGCTTTCCTCCTTCCTAATTCCCTTTTTACCCCTCCTCTTGTTCACATGTGTTAGAGGCCTACCAGTCCACAACCCCAAACAAACATACATCTCAATTCAATCTCTTCTCTTTCCTAGTTAACATGGCAGACTCATTTCTCTTTGATGTTGCAGATTCACTCCTAGGAAAACTTGCTTCTTATGCTCATGAAGAAGCTTCAAAAGCTTGGGGTGTGTTTGAAGATCTACAAGCGATCAAAGACACTCTGGCTATTGTCAAATACGTACTATTGGATGCTGAAAATAAGAAAGACCAAAATCCCGGGCTACAAGAATGGTTGAAGCAAATTCAAAACATCTTCTCTGATGCCGAAGACGTGTTGGATGAAGTTCAGTGTCAAGAC…	791	230	139	182	240	0
LsNBS_R91	TTTTGAAACCATTCTTAAATCTATCACTTCACAATCAATTAGTAATGGAAACCTCCTGAGTTCTCAAATTCTTGAATCTCACATTGCAAAAGGAAAATACACCATTTACCAGAATCTTCTATTAGTGTCATTGCAACGAATTTTAAATACTTCCAAATTTTTGCTCGTGCTGGATGATGTGTGGGATACAAATTCTATTAATTGGATCAGTTTGATGGATACCTTTAATGCTGGGGAAATGGGAAGTAAAATCATCATCACAACACGCGATGAAACAGTTGCAAGATCCATGCAAATGATTCTCTCTGTCCACTATTTGAGGCCTCTACAAAATGAAGATCTCCGGCATTTACTTGTCAGATATGCATTTGGACCATGTAATGACCAACACGTATCCTA…	531	174	96	95	166	0
LsNBS_R92	CTTTTTTAAGCTTCTTCAATTTGCTTTTCCAAATACTTTTATCTTGTCCACGAAGATGATGACCCAAAATATGAAGAACAAGTGGAATTCCATTGGCATACTTGACAATCTTCTTGGACAAATCATAGTACTCCGTTTCATATGTTTGGTTTTGTTCAAAAGCATGCATATTGAAAAGGCTAAGAGAGTCATCAGAGTTTAATGCCTTAACCTCATATATATCCTTAGCAGCAACCATCTTGGCAAGTACTTGCTTGTCATCGGTTGTTACGATGATTCTACTACCTTTACCAAACCAATCAAGGTTTCCGATCAAAATTTCTAGTTGCTGTGGATCATTGACATCATCAAGAACAACAAAAACCTTCATACGACGAAGCCTCCTCTCGACGAAATAGG…	1091	331	243	160	357	0
LsNBS_R93	TTTCCAGGATCATTAGGAGATTCTAGAAAAACTATGGTTTTACCCATTTCTTCTATCATATCATGCATCCCAATAACTCTTCCATCGAAAGCTACTAGTGACTTTTCTATAAGAACATTTATTCCAAGTGTTGGATGAAAGCCACAATTTTCCAATATCTGTATCACTTTATGTTTATACCACCCCTTAAAAAAACAGGCAATATCTAAAAATAAAGTCTTGTGTTCGTCTTCTAACATGTCATAGCTTATTCGAAGTTTGTTTTGGATATCATCATGTGGAACTTGTTTAATTTTGATCAAAGCATCTTCCCAATCAGATATCCTTCTTCCGCAGAGAAAAGAACCCAATACTTCAAGAGCCAAAGGAAGGCCTCCAGCATATTTGACCACACTTTTA…	1625	480	356	247	542	0
LsNBS_R94	CTCCAAGAGCAGCTCCTCTCCAAAACAATTGGAATGAAAATTCAGTTAGGACATGTTAGCGAAGGAATTGCAATCATAAAACAAAGGCTACATCAAAAGAAAGTTTTGTTGATTCTCGATGACGTTGACCAACTAAAGCAGTTGAGGGTTTTGGTTGGGGACCTTGGGTGGCTCGGTCTTGGGAGCAGGGTCATCATTACCACTCGAGACAAATATTTGTTATCATGTCACGGGATTAAAAAAACGTATGAAGTAGATGGCTTAAATGAGAAAGAAGCTCTTGAATTGTTTAGGTGGATGGCTTTTAAATGTAACAAAACTGATTCAAGTTATGACTATATTTTAAACCGTGCACTTAGATATGCTTCTGGCCTTCCGTTAGCTATAGAAGTATTAGGT…	519	175	80	114	150	0
LsNBS_R95	CTTTATAATCTCGGTGTCGGACACTTCTAGAGAGCGCAGATGTTTTAGTTCGCCTATCGAATCAGGCAAACCGTAGAAATAAGCACCTACCAAGGTTAACACCCTTAAGTACCTTAACTTTGTCAACAGATCATTTGGCATGTTATTGAACAAATCTATAGATGTACCAATTGTTCTTATTTGCATAAAAGTACGCAGGCGATTTGCTTTTCCAACATCTTTCAGGTTTACATAGGAGGAACAATGCGAAATAACATGAGACAAATAATGAGTTCTTTCCATTACTTGATCAGAATTGTTATCTTCTATTCTCACAGAAAATGTTCCAGATACAAATTGAGCCAAGTCGTTAATAAGATGATGCATTAGGAAACACGACTTGCCACTTCTCGATTGATA…	1252	390	291	181	390	0
LsNBS_R96	ACTGAATTTCCATATTGAAGATAACAGAATCCATTTGTGACTGAATTTCCATATTGAAGATAAGAGAATCCATTTGTTCAGACAGACTTGCGCTACAGAAAAGCAGCAACATCCGTTAACTTTGTGATTCAATCATTCGCGATGTCTTCCTCAAAGCTGCGATCTAGTGTGCCACTTCGACCCAAAAGCGGACAGATTAGAAGAAAAGCTTTAAACGACCTGGCGAGAGATAAAAAAAAGAACAGAAAAATCGACATATCGAAGGAATTAAAAGCTGATAAAGCACGTCTTCTTAGAGAAGACGATCGTTATGCTCGCATTTTACGTTTAAAAGCTTCTCTTCAATTGTTGCGTGAAACTGAAACGTTCTTCAAATTGTCCAGTCCAACTGAAACGCGC…	1541	509	281	322	429	0
LsNBS_R97	AGTTGTTGATGGCATAGAAGAAACTAATTCCGAAGTGTACCTGTTGAATACCGTGAAAGAGGCCATACCCGATATGTTAACGAGCAGCAGACTTCTTCTTACCACTCGCAACACAAATGTAGCCCAACATACTGCTGGTACTATAACCTTTGTTCACCCACTACAGTTATTAGATGATGAAAGTAGTTGGTTGCTATTTAGGAGACATTTGAAGATGGACACTATTCCCCGAGAACTCGAGACGGTTGGAAAAAAATTTGTGGCAAAATGCGGGGGTCTTCCATCTCAAATAGTAAAAATGAGTGATTTGCTTTCACATGAAGAAGACACCACACGTACACGTGAAGAGTGGTTATGCGTATTTAAACAAATTCAAGATCAAATACAGAGTTGGTCTGA…	574	181	109	123	161	0
LsNBS_R98	TTGATAAAAAAAGCAACAATTTTGCAAGATGGCAAAATCCATAGTAGACTTCACAGCACAAAAAATCGGTGATTTACTCATTGAAGAAGCTGTGTTCTTATATGGAGTAAGAGACAAAGTTCATCAGCTAAGAACTGAGTTAAGGATGATGGAGACTTACCTACAAGATGCAGACAGAAAACAAGAAGAAGATGAAACTCTCAAGAACTGGATTTCAGAAATAAGAGAAGTTGCTTATGATTCTGATGATGTCATTGAAGCATATGCACTCAAAGGAGCTTCAAGAAGAAACAACATGGCAGGTACTTTTAACAGAATCAAAATTTTCATTTCAGCCATCAACAGGTTAATAGAGATTCATCAAGTAGGTTCACAAGTTGATGGTATCATTTCTAGGAT…	1879	650	270	436	523	0
LsNBS_R99	ACAAATCCAGACCTTGTTGCACCTTGAGTCATCGAGTGTTCGTATTATAGGAATATGGGGTATGGGAGGGATAGGCAAAACTGAAATTGCTAGTGCAATATATGGAAACTTTTCAACTCATTTTAGCGCTAGAAGTTTAGTTAAAAATGTTCAACAGGAAATAAAACTACATGGAGTAGACCATGTAAAAAGCAAATACTTATCACACCTTTCAGATCAACAAGACATTACTTCCTCCAGATTCAATTTTTGATTTGATTCGAGGCTCACACGGACAAAGGTTCTTCTTGTTTTTGATGATGTGAAAGATTCAGATCAACTTAATGATTTAATTGGAACACGTAGTAATTTTGGCCATGGAAGTAGAATCATTGTGACCAGTAGAGACAAACAAGTGCT…	730	257	104	146	223	0
LsNBS_R100	CACACAGGGCTTTTATTTGCTCAAATGTACTCACGTCATCTAGTACAAGGAGAACCCTTTTCTTCACAAGTCTTTTCTCTATCATAGTAGTCCCCGTTGTTATACTATGTATCTTCTTGACCTTTACCTTTAAGACATCTGAAAGTAGTTGTTCTTGTAAACGAATGATCCCGTCATTATCTTTTTCACAGACTTCTCTAATATTTTCAATGAAGCTTCTATCTTCAAATTTGCGGTGGATTTGATTATAGATGGCTTTTGCTGTGGTTGTTTTACCCGATCCTCCCATTCCCCAAATCCCTGCCATGCAAGCTCTGTTTGATTGATCACCAATAAACTCAATAACTTCTTGGATACGGGATTCTAAACCAACTGGATACTCGGTAATAGATAAGAGCG…	603	161	149	89	204	0
LsNBS_R101	AAGGTGCGCAAACCTTTTAGTCCACACAATTTTTTAAATTTATTGTACGAGTCATATTTCCCTCTATTGAATGACAAATGGCGCACCCTTTCATGCAGCTCTTCTTCATCCAACATGATACAATACGGATATGAAACCATTGTAGCTAAATCATGAATGAGGTCGTGCATTTCAAAGCTTACTTTCCCATCATCAAATCGTCGATGTATTAGTGACCTTGACACAAGTTCATCCAAGTATTCCTCTCCTATCTTTTCCCAACTTTTCTGACTTCTAGACTGACGTACTAAGCCTTCTGCGACCCACAACTCAACCACTGTCTTTTTTTTCAACTTGGAGCTCTTGGGGAAAATTGAACAATAAGCAAAACACCGTTTTAAAGGAGCTGGAAGATAATGA…	593	172	145	93	183	0
LsNBS_R102	AAGCCATCATAGAATCAGCAACTAAGAAGGCTTGTGAGGATTTGGATATGGAGCCACTACAAAGAAGACTTCAAGATCTATTGCAAAGAAAAAGATATTTGCTTGTTTTAGATGATGTGTGGAACGAGAAACAAGAGAAATGGCAAACATTGAGATCTATGTTGGCTTGTGGGGGAAAGGGTGCTTCAATCTTGGTCACTACTCGTCTTGCAAAGGTAGCTGAAATTATGGGAACAATGCCTCCTTATGAATTATCAACGTTATCTGACATAGATTGTTGGGAATTGTTCAAACAACGAGCTTTTGGACCAAATGAGGTGGAAAGGGCAGAGCTTGTGGTCATAGGGAAGGAGATACTGAAGAAGTGTGGGGGAGTGCCTCTTGCGGCAATAGCACTAG…	750	243	95	194	218	0
LsNBS_R103	TATGGGCATATATCTCAAAAGATTTTGATGTTATTAGAGTTCTTGAAACCATTCTTGAATCCATCACTTCACAGTCAATCAGTAGAGATGACCCGAATTCTCAACTTGTTGAATCTTTAGATACAAAAACAAATGGCAATGGTGAAGTGAAGACCATTTACCAGAATATTCTAATAGTGAAGCTGCAACAAATTTTAAGCACTAAGAAGTTTTTATTGGTATTGGATGACGTGTTGGATGCAAAATCTGTCGATTGGATATATCTGATGGACATCTTTAATGCGGGGAAAACCGGAAGTAGGATCATCATCACAACACGAGATGAAAGAGTTGCATTATCCATGCAGACATTTGTTTTTGTTCACTATTTGAGACCTATGGAAAGTAAAGATTGCTGGT…	677	216	107	142	212	0
