# Supplementary material for: Identification, characterization, and validation of NBS-encoding genes in grass pea
Source: Front Genet. 2023 Jun 20;14:1187597. doi: 10.3389/fgene.2023.1187597 (PMC10318170; doi:10.3389/fgene.2023.1187597)
Supplement: Supplementary file 5 [file Table6.XLSX]

## Sheet: Sheet1
qPCR-specific primers used for the real-time PCR validation of the identified LsNBSs.
Gene	Sequence
NBS-18F	CCAGAAATCACTGGAAGAATAGA
NBS-18-R	CCTCCAATACCCACAATAGC
NBS-88F	ACCTGACAGAGTTGATACAAAG
NBS-88R	GATCACTTCACGCAACAAATC
NBS-142F	CAGGGAATGTAGGAGTTTGG
NBS-142R	CGTTGAGGTAGTGATCTAAGTG
NBS-146F	GTCTTCACAATGACGGAAATG
NBS-146R	GGCAATCCTCCGCAATAA
NBS-180F	GATGTACGACCCAACACTATG
NBS-180R	CCATTCCATGCAAACCAATTAT
NBS-204F	GTGCATTCAGCTATCGAACTA
NBS-204R	CCCATTGAACCTAAGAGAAGG
NBS-R4F	GATTCTCTAACGCTGTCTGATT
NBS-R4R	CTTTGGGCACCTGTCTATTT
NBS-R21F	CTCGCTTCCCTTGAAGTATTG
NBS-R21R	GTCTGAGCTGTAGCCTCTTA
NBS-R98F	GTTTCCTACACTTAGCACATTTC
NBS-R98R	CCTTCTGCCACCCATATTC
Ls_Elf1b-F	ATCCCTCAACGATTTCCT
Ls_Elf1b-R	AGACACAGCATCATACCA
Ls_ABCT-F	GGCATTTCCCTATGTTTCAG
Ls_ABCT-R	TCACCTTCAGATTGTGTTCT
