# Supplementary material for: Identification, characterization, and validation of NBS-encoding genes in grass pea
Source: Front Genet. 2023 Jun 20;14:1187597. doi: 10.3389/fgene.2023.1187597 (PMC10318170; doi:10.3389/fgene.2023.1187597)
Supplement: Supplementary file 6 [file Table4.XLSX]

## Sheet: supplementery4_MW
Molecular weight of the functional genes for the reported LsNBSs.
protein	Molecular_weight
LatSat_NBS_RNA_42	172340
LatSat_NBS_RNA_30	166389
LatSat_NBS_RNA_58	166101
LatSat_NBS_RNA_87	165352
LatSat_NBS_DNA_80	144787
LatSat_NBS_RNA_20	144018
LatSat_NBS_RNA_47	143491
LatSat_NBS_RNA_36	141747
LatSat_NBS_DNA_190	140691
LatSat_NBS_RNA_48	139032
LatSat_NBS_RNA_25	137504
LatSat_NBS_DNA_39	136898
LatSat_NBS_RNA_62	136564
LatSat_NBS_RNA_38	136524
LatSat_NBS_DNA_142	136387
LatSat_NBS_RNA_57	136166
LatSat_NBS_RNA_39	135812
LatSat_NBS_DNA_32	133478
LatSat_NBS_DNA_133	131103
LatSat_NBS_RNA_41	129361
LatSat_NBS_RNA_65	129114
LatSat_NBS_RNA_49	128984
LatSat_NBS_RNA_31	128965
LatSat_NBS_RNA_3	127795
LatSat_NBS_RNA_3	127795
LatSat_NBS_RNA_4	127219
LatSat_NBS_RNA_8	126111
LatSat_NBS_RNA_8	126111
LatSat_NBS_RNA_8	126111
LatSat_NBS_DNA_11	124763
LatSat_NBS_DNA_174	124575
LatSat_NBS_RNA_55	124189
LatSat_NBS_RNA_13	121775
LatSat_NBS_DNA_33	121444
LatSat_NBS_RNA_61	120393
LatSat_NBS_RNA_6	120307
LatSat_NBS_RNA_44	119627
LatSat_NBS_DNA_140	119261
LatSat_NBS_RNA_34	118903
LatSat_NBS_DNA_26	117105
LatSat_NBS_RNA_12	116213
LatSat_NBS_RNA_29	115611
LatSat_NBS_RNA_72	115496
LatSat_NBS_DNA_105	115426
LatSat_NBS_DNA_197	114600
LatSat_NBS_DNA_43	114210
LatSat_NBS_DNA_148	111305
LatSat_NBS_RNA_10	109774
LatSat_NBS_RNA_56	108807
LatSat_NBS_RNA_15	107529
LatSat_NBS_RNA_23	107457
LatSat_NBS_RNA_19	106397
LatSat_NBS_RNA_45	104731
LatSat_NBS_RNA_32	102622
LatSat_NBS_DNA_94	99441.5
LatSat_NBS_DNA_47	99286.1
LatSat_NBS_DNA_114	99026.5
LatSat_NBS_DNA_63	98933.5
LatSat_NBS_DNA_124	98864.6
LatSat_NBS_DNA_40	98844.9
LatSat_NBS_DNA_89	98780.6
LatSat_NBS_RNA_27	98770.6
LatSat_NBS_DNA_187	98649
LatSat_NBS_RNA_7	98532.9
LatSat_NBS_DNA_45	98068.2
LatSat_NBS_RNA_75	97442.3
LatSat_NBS_RNA_2	94956.1
LatSat_NBS_RNA_35	94886.4
LatSat_NBS_DNA_91	94320.4
LatSat_NBS_DNA_147	94227.6
LatSat_NBS_RNA_76	94127.6
LatSat_NBS_RNA_54	93806.2
LatSat_NBS_RNA_1	92633.1
LatSat_NBS_RNA_14	92586.9
LatSat_NBS_DNA_178	92432.6
LatSat_NBS_DNA_36	91778.2
LatSat_NBS_RNA_69	91353.6
LatSat_NBS_RNA_51	89395.9
LatSat_NBS_DNA_20	88982.9
LatSat_NBS_DNA_120	87985.8
LatSat_NBS_RNA_16	86749.7
LatSat_NBS_DNA_88	84861.6
LatSat_NBS_RNA_18	84440.4
LatSat_NBS_DNA_107	83266.3
LatSat_NBS_RNA_88	81779.7
LatSat_NBS_DNA_127	79237.2
LatSat_NBS_DNA_75	75519.9
LatSat_NBS_RNA_53	75290.9
LatSat_NBS_RNA_26	72536.5
LatSat_NBS_DNA_181	70579.5
LatSat_NBS_DNA_25	69640.8
LatSat_NBS_DNA_42	69501.6
LatSat_NBS_DNA_6	69451
LatSat_NBS_RNA_79	69402.6
LatSat_NBS_DNA_137	69147.7
LatSat_NBS_DNA_76	68495.1
LatSat_NBS_DNA_144	67971.4
LatSat_NBS_RNA_98	67592.6
LatSat_NBS_DNA_4	67268.6
LatSat_NBS_DNA_155	67047.5
LatSat_NBS_DNA_96	65539.5
LatSat_NBS_DNA_113	65272.3
LatSat_NBS_DNA_21	63254.7
LatSat_NBS_DNA_141	62950.3
LatSat_NBS_DNA_172	62073.6
LatSat_NBS_DNA_108	61546.5
LatSat_NBS_DNA_143	61500
LatSat_NBS_DNA_171	61492.8
LatSat_NBS_DNA_164	61398.9
LatSat_NBS_DNA_1	60618.9
LatSat_NBS_DNA_123	60478.3
LatSat_NBS_DNA_166	60347.5
LatSat_NBS_DNA_204	60094.4
LatSat_NBS_RNA_70	60070.8
LatSat_NBS_DNA_72	59914.9
LatSat_NBS_DNA_29	59576.8
LatSat_NBS_DNA_70	59347.3
LatSat_NBS_RNA_89	58845.5
LatSat_NBS_DNA_24	58380.5
LatSat_NBS_DNA_79	58263.3
LatSat_NBS_DNA_200	58154.8
LatSat_NBS_RNA_93	57866.5
LatSat_NBS_DNA_159	57773.5
LatSat_NBS_DNA_37	57645.5
LatSat_NBS_DNA_41	57108.9
LatSat_NBS_DNA_13	56452.4
LatSat_NBS_DNA_12	56438.6
LatSat_NBS_DNA_31	56410
LatSat_NBS_DNA_131	56377.2
LatSat_NBS_RNA_46	56230.3
LatSat_NBS_DNA_117	56183.6
LatSat_NBS_RNA_11	55910.4
LatSat_NBS_DNA_112	55825.6
LatSat_NBS_DNA_35	55778.3
LatSat_NBS_RNA_96	55498.4
LatSat_NBS_DNA_67	55144.4
LatSat_NBS_DNA_95	54879.3
LatSat_NBS_DNA_71	54576.6
LatSat_NBS_DNA_62	54030.3
LatSat_NBS_DNA_189	53816.3
LatSat_NBS_DNA_154	53536.2
LatSat_NBS_DNA_126	53394.6
LatSat_NBS_DNA_192	53390.5
LatSat_NBS_DNA_129	53200.5
LatSat_NBS_DNA_163	53158.1
LatSat_NBS_DNA_7	52920.7
LatSat_NBS_DNA_98	52772.4
LatSat_NBS_DNA_146	52543.7
LatSat_NBS_DNA_202	52395
LatSat_NBS_DNA_152	51992
LatSat_NBS_DNA_102	51841.8
LatSat_NBS_DNA_156	51700.4
LatSat_NBS_DNA_162	51070.8
LatSat_NBS_RNA_24	50828.5
LatSat_NBS_DNA_54	50555.4
LatSat_NBS_DNA_177	50407.9
LatSat_NBS_DNA_203	50190.8
LatSat_NBS_DNA_50	50179.8
LatSat_NBS_DNA_184	50050.8
LatSat_NBS_DNA_128	49983.8
LatSat_NBS_DNA_182	49498
LatSat_NBS_DNA_77	49112.6
LatSat_NBS_DNA_93	48973.3
LatSat_NBS_DNA_188	47909.4
LatSat_NBS_DNA_19	47599.8
LatSat_NBS_DNA_134	47092.1
LatSat_NBS_DNA_87	47064
LatSat_NBS_DNA_66	47050.2
LatSat_NBS_DNA_185	46920.7
LatSat_NBS_DNA_84	46881.3
LatSat_NBS_DNA_196	46843.5
LatSat_NBS_DNA_49	46821.2
LatSat_NBS_RNA_21	46275.8
LatSat_NBS_DNA_165	46232.2
LatSat_NBS_DNA_97	45882.9
LatSat_NBS_DNA_61	45831.4
LatSat_NBS_DNA_85	45629
LatSat_NBS_DNA_179	45524.1
LatSat_NBS_RNA_82	45479.5
LatSat_NBS_RNA_95	45248.7
LatSat_NBS_DNA_180	45221.8
LatSat_NBS_DNA_27	45144.1
LatSat_NBS_DNA_15	45094
LatSat_NBS_RNA_67	45014.2
LatSat_NBS_RNA_78	45000.1
LatSat_NBS_DNA_73	44585.2
LatSat_NBS_DNA_28	44246.1
LatSat_NBS_DNA_103	44193
LatSat_NBS_DNA_22	44158.8
LatSat_NBS_DNA_170	43781.4
LatSat_NBS_DNA_201	43505.1
LatSat_NBS_DNA_51	43475.1
LatSat_NBS_DNA_157	43363.2
LatSat_NBS_DNA_9	43315.7
LatSat_NBS_RNA_66	42980.7
LatSat_NBS_DNA_183	42394.7
LatSat_NBS_DNA_57	42342.8
LatSat_NBS_DNA_23	42259.7
LatSat_NBS_DNA_169	42227.4
LatSat_NBS_DNA_160	42199.3
LatSat_NBS_RNA_74	42106.4
LatSat_NBS_DNA_121	41990.7
LatSat_NBS_DNA_116	41976.6
LatSat_NBS_DNA_8	41877.4
LatSat_NBS_DNA_101	41755.5
LatSat_NBS_DNA_53	41012.8
LatSat_NBS_DNA_3	40978.9
LatSat_NBS_DNA_194	40532.8
LatSat_NBS_DNA_18	40359.9
LatSat_NBS_DNA_44	40248.6
LatSat_NBS_DNA_191	40167.4
LatSat_NBS_RNA_92	40160.9
LatSat_NBS_DNA_161	39378.1
LatSat_NBS_DNA_175	39338.2
LatSat_NBS_DNA_115	38945.9
LatSat_NBS_DNA_193	38132.7
LatSat_NBS_DNA_158	37801.6
LatSat_NBS_RNA_43	37763.1
LatSat_NBS_DNA_186	37093.6
LatSat_NBS_DNA_168	36998.4
LatSat_NBS_DNA_5	36845.2
LatSat_NBS_DNA_195	36422.1
LatSat_NBS_DNA_106	36264
LatSat_NBS_RNA_80	35729.8
LatSat_NBS_DNA_34	34969.1
LatSat_NBS_DNA_69	34636.5
LatSat_NBS_DNA_74	34171.1
LatSat_NBS_RNA_86	34055.1
LatSat_NBS_DNA_68	33964.7
LatSat_NBS_DNA_56	33945.9
LatSat_NBS_DNA_10	33567
LatSat_NBS_RNA_52	33279.8
LatSat_NBS_DNA_135	33272.3
LatSat_NBS_DNA_2	32840.3
LatSat_NBS_DNA_83	32516.5
LatSat_NBS_RNA_81	32466.4
LatSat_NBS_DNA_100	32389.3
LatSat_NBS_DNA_199	32315.1
LatSat_NBS_DNA_198	32141.5
LatSat_NBS_DNA_65	32068.9
LatSat_NBS_RNA_37	30943.4
LatSat_NBS_DNA_99	30912.7
LatSat_NBS_DNA_111	29740.2
LatSat_NBS_DNA_110	29511.1
LatSat_NBS_DNA_48	29168.7
LatSat_NBS_RNA_68	29054.1
LatSat_NBS_RNA_102	28850.7
LatSat_NBS_RNA_63	28835.5
LatSat_NBS_RNA_64	28822.7
LatSat_NBS_DNA_16	27915.4
LatSat_NBS_DNA_90	27196.4
LatSat_NBS_RNA_33	27088.1
LatSat_NBS_DNA_122	26999
LatSat_NBS_DNA_167	26952.3
LatSat_NBS_DNA_17	26940.9
LatSat_NBS_DNA_14	26778.8
LatSat_NBS_DNA_118	26615.4
LatSat_NBS_DNA_82	26420.4
LatSat_NBS_DNA_132	25450.1
LatSat_NBS_RNA_9	25406.4
LatSat_NBS_RNA_50	24946.8
LatSat_NBS_DNA_150	24074.6
LatSat_NBS_DNA_104	23864.8
LatSat_NBS_DNA_136	23777.8
LatSat_NBS_DNA_38	23398.1
LatSat_NBS_RNA_90	23267.4
LatSat_NBS_RNA_84	23256
LatSat_NBS_DNA_52	21958.1
LatSat_NBS_RNA_100	21100.3
LatSat_NBS_RNA_22	20552.5
LatSat_NBS_RNA_73	20326.3
LatSat_NBS_DNA_109	19804.9
LatSat_NBS_DNA_119	19188.2
LatSat_NBS_DNA_173	14880.2
LatSat_NBS_RNA_60	14138.2
LatSat_NBS_RNA_5	13693.6
LatSat_NBS_RNA_5	13693.6
LatSat_NBS_RNA_5	13693.6
LatSat_NBS_DNA_64	13660
LatSat_NBS_DNA_176	13616.9
LatSat_NBS_RNA_85	11575.4
LatSat_NBS_DNA_151	9725.2
