# Supplementary material for: Identification, characterization, and validation of NBS-encoding genes in grass pea
Source: Front Genet. 2023 Jun 20;14:1187597. doi: 10.3389/fgene.2023.1187597 (PMC10318170; doi:10.3389/fgene.2023.1187597)
Supplement: Supplementary file 7 [file Table5.XLSX]

## Sheet: Count
Gene annotation and structure of the reported LsNBSs.
LatSat_NBS_DNA_1_gene	1
LatSat_NBS_DNA_1_transcript	1
LatSat_NBS_DNA_1_start_codon	1
LatSat_NBS_DNA_1_tss	1
LatSat_NBS_DNA_2_gene	1
LatSat_NBS_DNA_2_transcript	1
LatSat_NBS_DNA_2_exon	1
LatSat_NBS_DNA_2_start_codon	1
LatSat_NBS_DNA_2_CDS	1
LatSat_NBS_DNA_2_stop_codon	1
LatSat_NBS_DNA_2_tts	1
LatSat_NBS_DNA_3_gene	1
LatSat_NBS_DNA_3_transcript	1
LatSat_NBS_DNA_3_intron	1
LatSat_NBS_DNA_3_start_codon	1
LatSat_NBS_DNA_3_tss	1
LatSat_NBS_DNA_4_gene	1
LatSat_NBS_DNA_4_transcript	1
LatSat_NBS_DNA_5_gene	1
LatSat_NBS_DNA_5_transcript	1
LatSat_NBS_DNA_5_start_codon	1
LatSat_NBS_DNA_6_gene	1
LatSat_NBS_DNA_6_transcript	1
LatSat_NBS_DNA_6_start_codon	1
LatSat_NBS_DNA_6_intron	1
LatSat_NBS_DNA_6_stop_codon	1
LatSat_NBS_DNA_6_tts	1
LatSat_NBS_DNA_7_gene	1
LatSat_NBS_DNA_7_transcript	1
LatSat_NBS_DNA_8_gene	1
LatSat_NBS_DNA_8_transcript	1
LatSat_NBS_DNA_8_intron	1
LatSat_NBS_DNA_8_start_codon	1
LatSat_NBS_DNA_8_tss	1
LatSat_NBS_DNA_9_gene	1
LatSat_NBS_DNA_9_transcript	1
LatSat_NBS_DNA_9_intron	1
LatSat_NBS_DNA_9_stop_codon	1
LatSat_NBS_DNA_9_tts	1
LatSat_NBS_DNA_10_gene	1
LatSat_NBS_DNA_10_transcript	1
LatSat_NBS_DNA_10_tts	1
LatSat_NBS_DNA_10_stop_codon	1
LatSat_NBS_DNA_10_start_codon	1
LatSat_NBS_DNA_10_tss	1
LatSat_NBS_DNA_11_gene	1
LatSat_NBS_DNA_11_transcript	1
LatSat_NBS_DNA_11_tts	1
LatSat_NBS_DNA_11_stop_codon	1
LatSat_NBS_DNA_11_intron	1
LatSat_NBS_DNA_11_start_codon	1
LatSat_NBS_DNA_11_tss	1
LatSat_NBS_DNA_12_gene	1
LatSat_NBS_DNA_12_transcript	1
LatSat_NBS_DNA_12_stop_codon	1
LatSat_NBS_DNA_12_tts	1
LatSat_NBS_DNA_13_gene	1
LatSat_NBS_DNA_13_transcript	1
LatSat_NBS_DNA_14_gene	1
LatSat_NBS_DNA_14_transcript	1
LatSat_NBS_DNA_14_tts	1
LatSat_NBS_DNA_14_exon	1
LatSat_NBS_DNA_14_stop_codon	1
LatSat_NBS_DNA_14_CDS	1
LatSat_NBS_DNA_14_start_codon	1
LatSat_NBS_DNA_14_tss	1
LatSat_NBS_DNA_15_gene	1
LatSat_NBS_DNA_15_transcript	1
LatSat_NBS_DNA_15_stop_codon	1
LatSat_NBS_DNA_15_tts	1
LatSat_NBS_DNA_16_gene	1
LatSat_NBS_DNA_16_transcript	1
LatSat_NBS_DNA_16_exon	1
LatSat_NBS_DNA_16_start_codon	1
LatSat_NBS_DNA_16_CDS	1
LatSat_NBS_DNA_16_stop_codon	1
LatSat_NBS_DNA_16_tts	1
LatSat_NBS_DNA_17_gene	1
LatSat_NBS_DNA_17_transcript	1
LatSat_NBS_DNA_17_tss	1
LatSat_NBS_DNA_17_start_codon	1
LatSat_NBS_DNA_17_intron	1
LatSat_NBS_DNA_17_stop_codon	1
LatSat_NBS_DNA_17_tts	1
LatSat_NBS_DNA_18_gene	1
LatSat_NBS_DNA_18_transcript	1
LatSat_NBS_DNA_18_intron	1
LatSat_NBS_DNA_18_CDS	1
LatSat_NBS_DNA_18_exon	1
LatSat_NBS_DNA_18_stop_codon	1
LatSat_NBS_DNA_18_tts	1
LatSat_NBS_DNA_19_gene	1
LatSat_NBS_DNA_19_transcript	1
LatSat_NBS_DNA_19_intron	1
LatSat_NBS_DNA_19_stop_codon	1
LatSat_NBS_DNA_19_tts	1
LatSat_NBS_DNA_20_gene	1
LatSat_NBS_DNA_20_transcript	1
LatSat_NBS_DNA_20_tts	1
LatSat_NBS_DNA_20_stop_codon	1
LatSat_NBS_DNA_20_start_codon	1
LatSat_NBS_DNA_20_tss	1
LatSat_NBS_DNA_21_gene	1
LatSat_NBS_DNA_21_transcript	1
LatSat_NBS_DNA_21_exon	1
LatSat_NBS_DNA_21_stop_codon	1
LatSat_NBS_DNA_21_CDS	1
LatSat_NBS_DNA_21_start_codon	1
LatSat_NBS_DNA_21_tss	1
LatSat_NBS_DNA_22_gene	1
LatSat_NBS_DNA_22_transcript	1
LatSat_NBS_DNA_22_stop_codon	1
LatSat_NBS_DNA_22_tts	1
LatSat_NBS_DNA_23_gene	1
LatSat_NBS_DNA_23_transcript	1
LatSat_NBS_DNA_23_CDS	1
LatSat_NBS_DNA_23_exon	1
LatSat_NBS_DNA_24_gene	1
LatSat_NBS_DNA_24_transcript	1
LatSat_NBS_DNA_24_tss	1
LatSat_NBS_DNA_24_start_codon	1
LatSat_NBS_DNA_24_intron	1
LatSat_NBS_DNA_25_gene	1
LatSat_NBS_DNA_25_transcript	1
LatSat_NBS_DNA_26_gene	1
LatSat_NBS_DNA_26_transcript	1
LatSat_NBS_DNA_26_tts	1
LatSat_NBS_DNA_26_exon	1
LatSat_NBS_DNA_26_stop_codon	1
LatSat_NBS_DNA_26_intron	1
LatSat_NBS_DNA_26_CDS	1
LatSat_NBS_DNA_27_gene	1
LatSat_NBS_DNA_27_transcript	1
LatSat_NBS_DNA_27_start_codon	1
LatSat_NBS_DNA_27_tss	1
LatSat_NBS_DNA_28_gene	1
LatSat_NBS_DNA_28_transcript	1
LatSat_NBS_DNA_28_start_codon	1
LatSat_NBS_DNA_29_gene	1
LatSat_NBS_DNA_29_transcript	1
LatSat_NBS_DNA_31_gene	1
LatSat_NBS_DNA_31_transcript	1
LatSat_NBS_DNA_31_tss	1
LatSat_NBS_DNA_31_exon	1
LatSat_NBS_DNA_31_start_codon	1
LatSat_NBS_DNA_31_CDS	1
LatSat_NBS_DNA_31_stop_codon	1
LatSat_NBS_DNA_31_tts	1
LatSat_NBS_DNA_32_gene	1
LatSat_NBS_DNA_32_transcript	1
LatSat_NBS_DNA_32_tts	1
LatSat_NBS_DNA_32_exon	1
LatSat_NBS_DNA_32_stop_codon	1
LatSat_NBS_DNA_32_CDS	1
LatSat_NBS_DNA_32_start_codon	1
LatSat_NBS_DNA_32_tss	1
LatSat_NBS_DNA_33_gene	1
LatSat_NBS_DNA_33_transcript	1
LatSat_NBS_DNA_33_tts	1
LatSat_NBS_DNA_33_stop_codon	1
LatSat_NBS_DNA_33_start_codon	1
LatSat_NBS_DNA_33_tss	1
LatSat_NBS_DNA_34_gene	1
LatSat_NBS_DNA_34_transcript	1
LatSat_NBS_DNA_34_start_codon	1
LatSat_NBS_DNA_34_tss	1
LatSat_NBS_DNA_35_gene	1
LatSat_NBS_DNA_35_transcript	1
LatSat_NBS_DNA_35_intron	1
LatSat_NBS_DNA_35_stop_codon	1
LatSat_NBS_DNA_35_tts	1
LatSat_NBS_DNA_36_gene	1
LatSat_NBS_DNA_36_transcript	1
LatSat_NBS_DNA_36_start_codon	1
LatSat_NBS_DNA_36_CDS	1
LatSat_NBS_DNA_36_exon	1
LatSat_NBS_DNA_36_stop_codon	1
LatSat_NBS_DNA_36_tts	1
LatSat_NBS_DNA_37_gene	1
LatSat_NBS_DNA_37_transcript	1
LatSat_NBS_DNA_37_intron	1
LatSat_NBS_DNA_37_stop_codon	1
LatSat_NBS_DNA_37_tts	1
LatSat_NBS_DNA_38_gene	1
LatSat_NBS_DNA_38_transcript	1
LatSat_NBS_DNA_38_tts	1
LatSat_NBS_DNA_38_stop_codon	1
LatSat_NBS_DNA_38_start_codon	1
LatSat_NBS_DNA_38_tss	1
LatSat_NBS_DNA_39_gene	1
LatSat_NBS_DNA_39_transcript	1
LatSat_NBS_DNA_39_tts	1
LatSat_NBS_DNA_39_exon	1
LatSat_NBS_DNA_39_stop_codon	1
LatSat_NBS_DNA_39_CDS	1
LatSat_NBS_DNA_39_start_codon	1
LatSat_NBS_DNA_39_tss	1
LatSat_NBS_DNA_40_gene	1
LatSat_NBS_DNA_40_transcript	1
LatSat_NBS_DNA_40_tts	1
LatSat_NBS_DNA_40_exon	1
LatSat_NBS_DNA_40_stop_codon	1
LatSat_NBS_DNA_40_CDS	1
LatSat_NBS_DNA_40_start_codon	1
LatSat_NBS_DNA_40_tss	1
LatSat_NBS_DNA_41_gene	1
LatSat_NBS_DNA_41_transcript	1
LatSat_NBS_DNA_41_intron	1
LatSat_NBS_DNA_41_stop_codon	1
LatSat_NBS_DNA_41_tts	1
LatSat_NBS_DNA_42_gene	1
LatSat_NBS_DNA_42_transcript	1
LatSat_NBS_DNA_43_gene	1
LatSat_NBS_DNA_43_transcript	1
LatSat_NBS_DNA_43_tts	1
LatSat_NBS_DNA_43_exon	1
LatSat_NBS_DNA_43_stop_codon	1
LatSat_NBS_DNA_43_CDS	1
LatSat_NBS_DNA_43_start_codon	1
LatSat_NBS_DNA_44_gene	1
LatSat_NBS_DNA_44_transcript	1
LatSat_NBS_DNA_44_exon	1
LatSat_NBS_DNA_44_start_codon	1
LatSat_NBS_DNA_44_CDS	1
LatSat_NBS_DNA_44_stop_codon	1
LatSat_NBS_DNA_44_tts	1
LatSat_NBS_DNA_45_gene	1
LatSat_NBS_DNA_45_transcript	1
LatSat_NBS_DNA_45_tss	1
LatSat_NBS_DNA_45_start_codon	1
LatSat_NBS_DNA_45_CDS	1
LatSat_NBS_DNA_45_stop_codon	1
LatSat_NBS_DNA_45_tts	1
LatSat_NBS_DNA_47_gene	1
LatSat_NBS_DNA_47_transcript	1
LatSat_NBS_DNA_47_tts	1
LatSat_NBS_DNA_47_stop_codon	1
LatSat_NBS_DNA_47_intron	1
LatSat_NBS_DNA_48_gene	1
LatSat_NBS_DNA_48_transcript	1
LatSat_NBS_DNA_48_exon	1
LatSat_NBS_DNA_48_stop_codon	1
LatSat_NBS_DNA_48_CDS	1
LatSat_NBS_DNA_48_start_codon	1
LatSat_NBS_DNA_48_tss	1
LatSat_NBS_DNA_49_gene	1
LatSat_NBS_DNA_49_transcript	1
LatSat_NBS_DNA_50_gene	1
LatSat_NBS_DNA_50_transcript	1
LatSat_NBS_DNA_50_start_codon	1
LatSat_NBS_DNA_50_tss	1
LatSat_NBS_DNA_51_gene	1
LatSat_NBS_DNA_51_transcript	1
LatSat_NBS_DNA_51_stop_codon	1
LatSat_NBS_DNA_51_tts	1
LatSat_NBS_DNA_52_gene	1
LatSat_NBS_DNA_52_transcript	1
LatSat_NBS_DNA_52_tts	1
LatSat_NBS_DNA_52_exon	1
LatSat_NBS_DNA_52_stop_codon	1
LatSat_NBS_DNA_52_CDS	1
LatSat_NBS_DNA_52_start_codon	1
LatSat_NBS_DNA_53_gene	1
LatSat_NBS_DNA_53_transcript	1
LatSat_NBS_DNA_54_gene	1
LatSat_NBS_DNA_54_transcript	1
LatSat_NBS_DNA_55_gene	1
LatSat_NBS_DNA_55_transcript	1
LatSat_NBS_DNA_55_start_codon	1
LatSat_NBS_DNA_55_stop_codon	1
LatSat_NBS_DNA_55_tts	1
LatSat_NBS_DNA_56_gene	1
LatSat_NBS_DNA_56_transcript	1
LatSat_NBS_DNA_56_stop_codon	1
LatSat_NBS_DNA_56_tts	1
LatSat_NBS_DNA_57_gene	1
LatSat_NBS_DNA_57_transcript	1
LatSat_NBS_DNA_57_exon	1
LatSat_NBS_DNA_57_start_codon	1
LatSat_NBS_DNA_57_CDS	1
LatSat_NBS_DNA_57_stop_codon	1
LatSat_NBS_DNA_57_tts	1
LatSat_NBS_DNA_58_gene	1
LatSat_NBS_DNA_58_transcript	1
LatSat_NBS_DNA_58_intron	1
LatSat_NBS_DNA_58_stop_codon	1
LatSat_NBS_DNA_58_tts	1
LatSat_NBS_DNA_59_gene	1
LatSat_NBS_DNA_59_transcript	1
LatSat_NBS_DNA_59_stop_codon	1
LatSat_NBS_DNA_59_tts	1
LatSat_NBS_DNA_60_gene	1
LatSat_NBS_DNA_60_transcript	1
LatSat_NBS_DNA_60_exon	1
LatSat_NBS_DNA_60_start_codon	1
LatSat_NBS_DNA_60_CDS	1
LatSat_NBS_DNA_60_stop_codon	1
LatSat_NBS_DNA_60_tts	1
LatSat_NBS_DNA_61_gene	1
LatSat_NBS_DNA_61_transcript	1
LatSat_NBS_DNA_61_tss	1
LatSat_NBS_DNA_61_exon	1
LatSat_NBS_DNA_61_start_codon	1
LatSat_NBS_DNA_61_CDS	1
LatSat_NBS_DNA_61_stop_codon	1
LatSat_NBS_DNA_61_tts	1
LatSat_NBS_DNA_62_gene	1
LatSat_NBS_DNA_62_transcript	1
LatSat_NBS_DNA_62_tts	1
LatSat_NBS_DNA_62_exon	1
LatSat_NBS_DNA_62_stop_codon	1
LatSat_NBS_DNA_62_CDS	1
LatSat_NBS_DNA_62_start_codon	1
LatSat_NBS_DNA_62_tss	1
LatSat_NBS_DNA_63_gene	1
LatSat_NBS_DNA_63_transcript	1
LatSat_NBS_DNA_63_start_codon	1
LatSat_NBS_DNA_64_gene	1
LatSat_NBS_DNA_64_transcript	1
LatSat_NBS_DNA_64_intron	1
LatSat_NBS_DNA_64_stop_codon	1
LatSat_NBS_DNA_64_tts	1
LatSat_NBS_DNA_65_gene	1
LatSat_NBS_DNA_65_transcript	1
LatSat_NBS_DNA_65_start_codon	1
LatSat_NBS_DNA_66_gene	1
LatSat_NBS_DNA_66_transcript	1
LatSat_NBS_DNA_66_stop_codon	1
LatSat_NBS_DNA_66_tts	1
LatSat_NBS_DNA_67_gene	1
LatSat_NBS_DNA_67_transcript	1
LatSat_NBS_DNA_67_start_codon	1
LatSat_NBS_DNA_68_gene	1
LatSat_NBS_DNA_68_transcript	1
LatSat_NBS_DNA_68_stop_codon	1
LatSat_NBS_DNA_68_tts	1
LatSat_NBS_DNA_69_gene	1
LatSat_NBS_DNA_69_transcript	1
LatSat_NBS_DNA_69_stop_codon	1
LatSat_NBS_DNA_69_tts	1
LatSat_NBS_DNA_70_gene	1
LatSat_NBS_DNA_70_transcript	1
LatSat_NBS_DNA_71_gene	1
LatSat_NBS_DNA_71_transcript	1
LatSat_NBS_DNA_71_stop_codon	1
LatSat_NBS_DNA_71_tts	1
LatSat_NBS_DNA_72_gene	1
LatSat_NBS_DNA_72_transcript	1
LatSat_NBS_DNA_72_stop_codon	1
LatSat_NBS_DNA_72_tts	1
LatSat_NBS_DNA_73_gene	1
LatSat_NBS_DNA_73_transcript	1
LatSat_NBS_DNA_73_tss	1
LatSat_NBS_DNA_73_exon	1
LatSat_NBS_DNA_73_start_codon	1
LatSat_NBS_DNA_73_CDS	1
LatSat_NBS_DNA_73_stop_codon	1
LatSat_NBS_DNA_73_tts	1
LatSat_NBS_DNA_74_gene	1
LatSat_NBS_DNA_74_transcript	1
LatSat_NBS_DNA_74_start_codon	1
LatSat_NBS_DNA_74_stop_codon	1
LatSat_NBS_DNA_74_tts	1
LatSat_NBS_DNA_75_gene	1
LatSat_NBS_DNA_75_transcript	1
LatSat_NBS_DNA_75_stop_codon	1
LatSat_NBS_DNA_75_tts	1
LatSat_NBS_DNA_76_gene	1
LatSat_NBS_DNA_76_transcript	1
LatSat_NBS_DNA_76_start_codon	1
LatSat_NBS_DNA_76_stop_codon	1
LatSat_NBS_DNA_76_tts	1
LatSat_NBS_DNA_77_gene	1
LatSat_NBS_DNA_77_transcript	1
LatSat_NBS_DNA_77_stop_codon	1
LatSat_NBS_DNA_77_tts	1
LatSat_NBS_DNA_79_gene	1
LatSat_NBS_DNA_79_transcript	1
LatSat_NBS_DNA_79_intron	1
LatSat_NBS_DNA_79_stop_codon	1
LatSat_NBS_DNA_79_tts	1
LatSat_NBS_DNA_80_gene	1
LatSat_NBS_DNA_80_transcript	1
LatSat_NBS_DNA_80_tss	1
LatSat_NBS_DNA_80_start_codon	1
LatSat_NBS_DNA_80_CDS	1
LatSat_NBS_DNA_80_stop_codon	1
LatSat_NBS_DNA_80_tts	1
LatSat_NBS_DNA_81_gene	1
LatSat_NBS_DNA_81_transcript	1
LatSat_NBS_DNA_81_tss	1
LatSat_NBS_DNA_81_start_codon	1
LatSat_NBS_DNA_81_intron	1
LatSat_NBS_DNA_81_stop_codon	1
LatSat_NBS_DNA_82_gene	1
LatSat_NBS_DNA_82_transcript	1
LatSat_NBS_DNA_82_tts	1
LatSat_NBS_DNA_82_exon	1
LatSat_NBS_DNA_82_stop_codon	1
LatSat_NBS_DNA_82_CDS	1
LatSat_NBS_DNA_82_start_codon	1
LatSat_NBS_DNA_82_tss	1
LatSat_NBS_DNA_83_gene	1
LatSat_NBS_DNA_83_transcript	1
LatSat_NBS_DNA_83_tss	1
LatSat_NBS_DNA_83_start_codon	1
LatSat_NBS_DNA_83_intron	1
LatSat_NBS_DNA_84_gene	1
LatSat_NBS_DNA_84_transcript	1
LatSat_NBS_DNA_85_gene	1
LatSat_NBS_DNA_85_transcript	1
LatSat_NBS_DNA_85_tts	1
LatSat_NBS_DNA_85_stop_codon	1
LatSat_NBS_DNA_85_start_codon	1
LatSat_NBS_DNA_85_tss	1
LatSat_NBS_DNA_87_gene	1
LatSat_NBS_DNA_87_transcript	1
LatSat_NBS_DNA_87_intron	1
LatSat_NBS_DNA_87_CDS	1
LatSat_NBS_DNA_87_exon	1
LatSat_NBS_DNA_87_start_codon	1
LatSat_NBS_DNA_87_tss	1
LatSat_NBS_DNA_88_gene	1
LatSat_NBS_DNA_88_transcript	1
LatSat_NBS_DNA_88_stop_codon	1
LatSat_NBS_DNA_89_gene	1
LatSat_NBS_DNA_89_transcript	1
LatSat_NBS_DNA_89_tss	1
LatSat_NBS_DNA_89_exon	1
LatSat_NBS_DNA_89_start_codon	1
LatSat_NBS_DNA_89_CDS	1
LatSat_NBS_DNA_89_stop_codon	1
LatSat_NBS_DNA_89_tts	1
LatSat_NBS_DNA_90_gene	1
LatSat_NBS_DNA_90_transcript	1
LatSat_NBS_DNA_90_start_codon	1
LatSat_NBS_DNA_90_stop_codon	1
LatSat_NBS_DNA_90_tts	1
LatSat_NBS_DNA_91_gene	1
LatSat_NBS_DNA_91_transcript	1
LatSat_NBS_DNA_91_tts	1
LatSat_NBS_DNA_91_exon	1
LatSat_NBS_DNA_91_stop_codon	1
LatSat_NBS_DNA_91_CDS	1
LatSat_NBS_DNA_91_start_codon	1
LatSat_NBS_DNA_91_tss	1
LatSat_NBS_DNA_93_gene	1
LatSat_NBS_DNA_93_transcript	1
LatSat_NBS_DNA_93_tss	1
LatSat_NBS_DNA_93_exon	1
LatSat_NBS_DNA_93_start_codon	1
LatSat_NBS_DNA_93_CDS	1
LatSat_NBS_DNA_94_gene	1
LatSat_NBS_DNA_94_transcript	1
LatSat_NBS_DNA_94_exon	1
LatSat_NBS_DNA_94_start_codon	1
LatSat_NBS_DNA_94_CDS	1
LatSat_NBS_DNA_94_stop_codon	1
LatSat_NBS_DNA_94_tts	1
LatSat_NBS_DNA_95_gene	1
LatSat_NBS_DNA_95_transcript	1
LatSat_NBS_DNA_96_gene	1
LatSat_NBS_DNA_96_transcript	1
LatSat_NBS_DNA_96_tts	1
LatSat_NBS_DNA_96_exon	1
LatSat_NBS_DNA_96_stop_codon	1
LatSat_NBS_DNA_96_CDS	1
LatSat_NBS_DNA_96_start_codon	1
LatSat_NBS_DNA_96_tss	1
LatSat_NBS_DNA_97_gene	1
LatSat_NBS_DNA_97_transcript	1
LatSat_NBS_DNA_97_stop_codon	1
LatSat_NBS_DNA_97_tts	1
LatSat_NBS_DNA_98_gene	1
LatSat_NBS_DNA_98_transcript	1
LatSat_NBS_DNA_98_start_codon	1
LatSat_NBS_DNA_98_intron	1
LatSat_NBS_DNA_98_stop_codon	1
LatSat_NBS_DNA_98_tts	1
LatSat_NBS_DNA_99_gene	1
LatSat_NBS_DNA_99_transcript	1
LatSat_NBS_DNA_99_tts	1
LatSat_NBS_DNA_99_stop_codon	1
LatSat_NBS_DNA_99_intron	1
LatSat_NBS_DNA_99_start_codon	1
LatSat_NBS_DNA_99_tss	1
LatSat_NBS_DNA_100_gene	1
LatSat_NBS_DNA_100_transcript	1
LatSat_NBS_DNA_100_stop_codon	1
LatSat_NBS_DNA_100_CDS	1
LatSat_NBS_DNA_100_start_codon	1
LatSat_NBS_DNA_100_tss	1
LatSat_NBS_DNA_101_gene	1
LatSat_NBS_DNA_101_transcript	1
LatSat_NBS_DNA_101_start_codon	1
LatSat_NBS_DNA_101_intron	1
LatSat_NBS_DNA_102_gene	1
LatSat_NBS_DNA_102_transcript	1
LatSat_NBS_DNA_103_gene	1
LatSat_NBS_DNA_103_transcript	1
LatSat_NBS_DNA_103_start_codon	1
LatSat_NBS_DNA_103_intron	1
LatSat_NBS_DNA_104_gene	1
LatSat_NBS_DNA_104_transcript	1
LatSat_NBS_DNA_104_start_codon	1
LatSat_NBS_DNA_104_tss	1
LatSat_NBS_DNA_105_gene	1
LatSat_NBS_DNA_105_transcript	1
LatSat_NBS_DNA_105_intron	1
LatSat_NBS_DNA_105_stop_codon	1
LatSat_NBS_DNA_105_tts	1
LatSat_NBS_DNA_106_gene	1
LatSat_NBS_DNA_106_transcript	1
LatSat_NBS_DNA_106_start_codon	1
LatSat_NBS_DNA_106_tss	1
LatSat_NBS_DNA_107_gene	1
LatSat_NBS_DNA_107_transcript	1
LatSat_NBS_DNA_107_start_codon	1
LatSat_NBS_DNA_107_stop_codon	1
LatSat_NBS_DNA_107_tts	1
LatSat_NBS_DNA_108_gene	1
LatSat_NBS_DNA_108_transcript	1
LatSat_NBS_DNA_109_gene	1
LatSat_NBS_DNA_109_transcript	1
LatSat_NBS_DNA_109_tss	1
LatSat_NBS_DNA_109_start_codon	1
LatSat_NBS_DNA_109_intron	1
LatSat_NBS_DNA_109_stop_codon	1
LatSat_NBS_DNA_109_tts	1
LatSat_NBS_DNA_110_gene	1
LatSat_NBS_DNA_110_transcript	1
LatSat_NBS_DNA_110_tss	1
LatSat_NBS_DNA_110_exon	1
LatSat_NBS_DNA_110_start_codon	1
LatSat_NBS_DNA_110_CDS	1
LatSat_NBS_DNA_110_stop_codon	1
LatSat_NBS_DNA_110_tts	1
LatSat_NBS_DNA_111_gene	1
LatSat_NBS_DNA_111_transcript	1
LatSat_NBS_DNA_111_tts	1
LatSat_NBS_DNA_111_stop_codon	1
LatSat_NBS_DNA_112_gene	1
LatSat_NBS_DNA_112_transcript	1
LatSat_NBS_DNA_113_gene	1
LatSat_NBS_DNA_113_transcript	1
LatSat_NBS_DNA_113_start_codon	1
LatSat_NBS_DNA_113_tss	1
LatSat_NBS_DNA_114_gene	1
LatSat_NBS_DNA_114_transcript	1
LatSat_NBS_DNA_114_intron	1
LatSat_NBS_DNA_114_CDS	1
LatSat_NBS_DNA_114_exon	1
LatSat_NBS_DNA_114_start_codon	1
LatSat_NBS_DNA_114_tss	1
LatSat_NBS_DNA_115_gene	1
LatSat_NBS_DNA_115_transcript	1
LatSat_NBS_DNA_115_tts	1
LatSat_NBS_DNA_115_stop_codon	1
LatSat_NBS_DNA_115_intron	1
LatSat_NBS_DNA_115_start_codon	1
LatSat_NBS_DNA_115_tss	1
LatSat_NBS_DNA_116_gene	1
LatSat_NBS_DNA_116_transcript	1
LatSat_NBS_DNA_116_stop_codon	1
LatSat_NBS_DNA_116_tts	1
LatSat_NBS_DNA_117_gene	1
LatSat_NBS_DNA_117_transcript	1
LatSat_NBS_DNA_118_gene	1
LatSat_NBS_DNA_118_transcript	1
LatSat_NBS_DNA_118_stop_codon	1
LatSat_NBS_DNA_118_tts	1
LatSat_NBS_DNA_119_gene	1
LatSat_NBS_DNA_119_transcript	1
LatSat_NBS_DNA_120_gene	1
LatSat_NBS_DNA_120_transcript	1
LatSat_NBS_DNA_120_tts	1
LatSat_NBS_DNA_120_stop_codon	1
LatSat_NBS_DNA_120_start_codon	1
LatSat_NBS_DNA_120_tss	1
LatSat_NBS_DNA_121_gene	1
LatSat_NBS_DNA_121_transcript	1
LatSat_NBS_DNA_121_tts	1
LatSat_NBS_DNA_121_exon	1
LatSat_NBS_DNA_121_stop_codon	1
LatSat_NBS_DNA_121_intron	1
LatSat_NBS_DNA_121_CDS	1
LatSat_NBS_DNA_122_gene	1
LatSat_NBS_DNA_122_transcript	1
LatSat_NBS_DNA_122_tss	1
LatSat_NBS_DNA_122_exon	1
LatSat_NBS_DNA_122_start_codon	1
LatSat_NBS_DNA_122_CDS	1
LatSat_NBS_DNA_122_stop_codon	1
LatSat_NBS_DNA_122_tts	1
LatSat_NBS_DNA_123_gene	1
LatSat_NBS_DNA_123_transcript	1
LatSat_NBS_DNA_123_start_codon	1
LatSat_NBS_DNA_123_tss	1
LatSat_NBS_DNA_124_gene	1
LatSat_NBS_DNA_124_transcript	1
LatSat_NBS_DNA_124_tss	1
LatSat_NBS_DNA_124_start_codon	1
LatSat_NBS_DNA_124_CDS	1
LatSat_NBS_DNA_124_stop_codon	1
LatSat_NBS_DNA_124_tts	1
LatSat_NBS_DNA_126_gene	1
LatSat_NBS_DNA_126_transcript	1
LatSat_NBS_DNA_127_gene	1
LatSat_NBS_DNA_127_transcript	1
LatSat_NBS_DNA_128_gene	1
LatSat_NBS_DNA_128_transcript	1
LatSat_NBS_DNA_129_gene	1
LatSat_NBS_DNA_129_transcript	1
LatSat_NBS_DNA_129_intron	1
LatSat_NBS_DNA_129_CDS	1
LatSat_NBS_DNA_129_exon	1
LatSat_NBS_DNA_129_stop_codon	1
LatSat_NBS_DNA_129_tts	1
LatSat_NBS_DNA_131_gene	1
LatSat_NBS_DNA_131_transcript	1
LatSat_NBS_DNA_131_start_codon	1
LatSat_NBS_DNA_131_tss	1
LatSat_NBS_DNA_132_gene	1
LatSat_NBS_DNA_132_transcript	1
LatSat_NBS_DNA_132_intron	1
LatSat_NBS_DNA_132_stop_codon	1
LatSat_NBS_DNA_132_tts	1
LatSat_NBS_DNA_133_gene	1
LatSat_NBS_DNA_133_transcript	1
LatSat_NBS_DNA_133_exon	1
LatSat_NBS_DNA_133_start_codon	1
LatSat_NBS_DNA_133_CDS	1
LatSat_NBS_DNA_133_stop_codon	1
LatSat_NBS_DNA_133_tts	1
LatSat_NBS_DNA_134_gene	1
LatSat_NBS_DNA_134_transcript	1
LatSat_NBS_DNA_135_gene	1
LatSat_NBS_DNA_135_transcript	1
LatSat_NBS_DNA_135_start_codon	1
LatSat_NBS_DNA_135_tss	1
LatSat_NBS_DNA_136_gene	1
LatSat_NBS_DNA_136_transcript	1
LatSat_NBS_DNA_136_tts	1
LatSat_NBS_DNA_136_exon	1
LatSat_NBS_DNA_136_stop_codon	1
LatSat_NBS_DNA_136_CDS	1
LatSat_NBS_DNA_136_start_codon	1
LatSat_NBS_DNA_136_tss	1
LatSat_NBS_DNA_137_gene	1
LatSat_NBS_DNA_137_transcript	1
LatSat_NBS_DNA_140_gene	1
LatSat_NBS_DNA_140_transcript	1
LatSat_NBS_DNA_140_start_codon	1
LatSat_NBS_DNA_140_intron	1
LatSat_NBS_DNA_140_stop_codon	1
LatSat_NBS_DNA_140_tts	1
LatSat_NBS_DNA_141_gene	1
LatSat_NBS_DNA_141_transcript	1
LatSat_NBS_DNA_141_stop_codon	1
LatSat_NBS_DNA_141_tts	1
LatSat_NBS_DNA_142_gene	1
LatSat_NBS_DNA_142_transcript	1
LatSat_NBS_DNA_142_tts	1
LatSat_NBS_DNA_142_exon	1
LatSat_NBS_DNA_142_stop_codon	1
LatSat_NBS_DNA_142_CDS	1
LatSat_NBS_DNA_142_start_codon	1
LatSat_NBS_DNA_142_tss	1
LatSat_NBS_DNA_143_gene	1
LatSat_NBS_DNA_143_transcript	1
LatSat_NBS_DNA_144_gene	1
LatSat_NBS_DNA_144_transcript	1
LatSat_NBS_DNA_146_gene	1
LatSat_NBS_DNA_146_transcript	1
LatSat_NBS_DNA_147_gene	1
LatSat_NBS_DNA_147_transcript	1
LatSat_NBS_DNA_147_start_codon	1
LatSat_NBS_DNA_148_gene	1
LatSat_NBS_DNA_148_transcript	1
LatSat_NBS_DNA_148_start_codon	1
LatSat_NBS_DNA_150_gene	1
LatSat_NBS_DNA_150_transcript	1
LatSat_NBS_DNA_150_tts	1
LatSat_NBS_DNA_150_exon	1
LatSat_NBS_DNA_150_stop_codon	1
LatSat_NBS_DNA_150_intron	1
LatSat_NBS_DNA_150_CDS	1
LatSat_NBS_DNA_151_gene	1
LatSat_NBS_DNA_151_transcript	1
LatSat_NBS_DNA_151_exon	1
LatSat_NBS_DNA_151_stop_codon	1
LatSat_NBS_DNA_151_CDS	1
LatSat_NBS_DNA_151_start_codon	1
LatSat_NBS_DNA_151_tss	1
LatSat_NBS_DNA_152_gene	1
LatSat_NBS_DNA_152_transcript	1
LatSat_NBS_DNA_154_gene	1
LatSat_NBS_DNA_154_transcript	1
LatSat_NBS_DNA_154_stop_codon	1
LatSat_NBS_DNA_154_tts	1
LatSat_NBS_DNA_155_gene	1
LatSat_NBS_DNA_155_transcript	1
LatSat_NBS_DNA_155_exon	1
LatSat_NBS_DNA_155_stop_codon	1
LatSat_NBS_DNA_155_CDS	1
LatSat_NBS_DNA_155_start_codon	1
LatSat_NBS_DNA_156_gene	1
LatSat_NBS_DNA_156_transcript	1
LatSat_NBS_DNA_156_exon	1
LatSat_NBS_DNA_156_stop_codon	1
LatSat_NBS_DNA_156_CDS	1
LatSat_NBS_DNA_156_start_codon	1
LatSat_NBS_DNA_157_gene	1
LatSat_NBS_DNA_157_transcript	1
LatSat_NBS_DNA_157_start_codon	1
LatSat_NBS_DNA_157_tss	1
LatSat_NBS_DNA_158_gene	1
LatSat_NBS_DNA_158_transcript	1
LatSat_NBS_DNA_159_gene	1
LatSat_NBS_DNA_159_transcript	1
LatSat_NBS_DNA_159_start_codon	1
LatSat_NBS_DNA_159_tss	1
LatSat_NBS_DNA_160_gene	1
LatSat_NBS_DNA_160_transcript	1
LatSat_NBS_DNA_160_intron	1
LatSat_NBS_DNA_160_start_codon	1
LatSat_NBS_DNA_161_gene	1
LatSat_NBS_DNA_161_transcript	1
LatSat_NBS_DNA_161_start_codon	1
LatSat_NBS_DNA_162_gene	1
LatSat_NBS_DNA_162_transcript	1
LatSat_NBS_DNA_162_tts	1
LatSat_NBS_DNA_162_stop_codon	1
LatSat_NBS_DNA_162_start_codon	1
LatSat_NBS_DNA_162_tss	1
LatSat_NBS_DNA_163_gene	1
LatSat_NBS_DNA_163_transcript	1
LatSat_NBS_DNA_164_gene	1
LatSat_NBS_DNA_164_transcript	1
LatSat_NBS_DNA_164_start_codon	1
LatSat_NBS_DNA_164_tss	1
LatSat_NBS_DNA_165_gene	1
LatSat_NBS_DNA_165_transcript	1
LatSat_NBS_DNA_165_start_codon	1
LatSat_NBS_DNA_165_tss	1
LatSat_NBS_DNA_166_gene	1
LatSat_NBS_DNA_166_transcript	1
LatSat_NBS_DNA_167_gene	1
LatSat_NBS_DNA_167_transcript	1
LatSat_NBS_DNA_167_intron	1
LatSat_NBS_DNA_167_CDS	1
LatSat_NBS_DNA_167_exon	1
LatSat_NBS_DNA_167_start_codon	1
LatSat_NBS_DNA_168_gene	1
LatSat_NBS_DNA_168_transcript	1
LatSat_NBS_DNA_168_start_codon	1
LatSat_NBS_DNA_168_tss	1
LatSat_NBS_DNA_169_gene	1
LatSat_NBS_DNA_169_transcript	1
LatSat_NBS_DNA_169_CDS	1
LatSat_NBS_DNA_169_exon	1
LatSat_NBS_DNA_170_gene	1
LatSat_NBS_DNA_170_transcript	1
LatSat_NBS_DNA_170_start_codon	1
LatSat_NBS_DNA_171_gene	1
LatSat_NBS_DNA_171_transcript	1
LatSat_NBS_DNA_172_gene	1
LatSat_NBS_DNA_172_transcript	1
LatSat_NBS_DNA_172_tss	1
LatSat_NBS_DNA_172_exon	1
LatSat_NBS_DNA_172_start_codon	1
LatSat_NBS_DNA_172_CDS	1
LatSat_NBS_DNA_172_stop_codon	1
LatSat_NBS_DNA_172_tts	1
LatSat_NBS_DNA_173_gene	1
LatSat_NBS_DNA_173_transcript	1
LatSat_NBS_DNA_173_exon	1
LatSat_NBS_DNA_173_stop_codon	1
LatSat_NBS_DNA_173_CDS	1
LatSat_NBS_DNA_173_start_codon	1
LatSat_NBS_DNA_173_tss	1
LatSat_NBS_DNA_174_gene	1
LatSat_NBS_DNA_174_transcript	1
LatSat_NBS_DNA_174_start_codon	1
LatSat_NBS_DNA_174_tss	1
LatSat_NBS_DNA_175_gene	1
LatSat_NBS_DNA_175_transcript	1
LatSat_NBS_DNA_175_start_codon	1
LatSat_NBS_DNA_176_gene	1
LatSat_NBS_DNA_176_transcript	1
LatSat_NBS_DNA_176_intron	1
LatSat_NBS_DNA_176_stop_codon	1
LatSat_NBS_DNA_176_tts	1
LatSat_NBS_DNA_177_gene	1
LatSat_NBS_DNA_177_transcript	1
LatSat_NBS_DNA_177_start_codon	1
LatSat_NBS_DNA_177_tss	1
LatSat_NBS_DNA_178_gene	1
LatSat_NBS_DNA_178_transcript	1
LatSat_NBS_DNA_178_start_codon	1
LatSat_NBS_DNA_178_tss	1
LatSat_NBS_DNA_179_gene	1
LatSat_NBS_DNA_179_transcript	1
LatSat_NBS_DNA_180_gene	1
LatSat_NBS_DNA_180_transcript	1
LatSat_NBS_DNA_180_start_codon	1
LatSat_NBS_DNA_181_gene	1
LatSat_NBS_DNA_181_transcript	1
LatSat_NBS_DNA_181_start_codon	1
LatSat_NBS_DNA_181_tss	1
LatSat_NBS_DNA_182_gene	1
LatSat_NBS_DNA_182_transcript	1
LatSat_NBS_DNA_182_tss	1
LatSat_NBS_DNA_182_start_codon	1
LatSat_NBS_DNA_182_intron	1
LatSat_NBS_DNA_182_stop_codon	1
LatSat_NBS_DNA_182_tts	1
LatSat_NBS_DNA_183_gene	1
LatSat_NBS_DNA_183_transcript	1
LatSat_NBS_DNA_183_CDS	1
LatSat_NBS_DNA_183_exon	1
LatSat_NBS_DNA_184_gene	1
LatSat_NBS_DNA_184_transcript	1
LatSat_NBS_DNA_185_gene	1
LatSat_NBS_DNA_185_transcript	1
LatSat_NBS_DNA_185_start_codon	1
LatSat_NBS_DNA_185_tss	1
LatSat_NBS_DNA_186_gene	1
LatSat_NBS_DNA_186_transcript	1
LatSat_NBS_DNA_187_gene	1
LatSat_NBS_DNA_187_transcript	1
LatSat_NBS_DNA_187_tss	1
LatSat_NBS_DNA_187_start_codon	1
LatSat_NBS_DNA_187_CDS	1
LatSat_NBS_DNA_187_stop_codon	1
LatSat_NBS_DNA_187_tts	1
LatSat_NBS_DNA_188_gene	1
LatSat_NBS_DNA_188_transcript	1
LatSat_NBS_DNA_188_start_codon	1
LatSat_NBS_DNA_189_gene	1
LatSat_NBS_DNA_189_transcript	1
LatSat_NBS_DNA_189_start_codon	1
LatSat_NBS_DNA_189_tss	1
LatSat_NBS_DNA_190_gene	1
LatSat_NBS_DNA_190_transcript	1
LatSat_NBS_DNA_190_exon	1
LatSat_NBS_DNA_190_stop_codon	1
LatSat_NBS_DNA_190_CDS	1
LatSat_NBS_DNA_190_start_codon	1
LatSat_NBS_DNA_190_tss	1
LatSat_NBS_DNA_191_gene	1
LatSat_NBS_DNA_191_transcript	1
LatSat_NBS_DNA_191_CDS	1
LatSat_NBS_DNA_191_exon	1
LatSat_NBS_DNA_192_gene	1
LatSat_NBS_DNA_192_transcript	1
LatSat_NBS_DNA_192_intron	1
LatSat_NBS_DNA_192_stop_codon	1
LatSat_NBS_DNA_192_tts	1
LatSat_NBS_DNA_193_gene	1
LatSat_NBS_DNA_193_transcript	1
LatSat_NBS_DNA_193_stop_codon	1
LatSat_NBS_DNA_193_tts	1
LatSat_NBS_DNA_194_gene	1
LatSat_NBS_DNA_194_transcript	1
LatSat_NBS_DNA_194_tts	1
LatSat_NBS_DNA_194_exon	1
LatSat_NBS_DNA_194_stop_codon	1
LatSat_NBS_DNA_194_CDS	1
LatSat_NBS_DNA_194_start_codon	1
LatSat_NBS_DNA_194_tss	1
LatSat_NBS_DNA_195_gene	1
LatSat_NBS_DNA_195_transcript	1
LatSat_NBS_DNA_195_tss	1
LatSat_NBS_DNA_195_exon	1
LatSat_NBS_DNA_195_start_codon	1
LatSat_NBS_DNA_195_CDS	1
LatSat_NBS_DNA_195_stop_codon	1
LatSat_NBS_DNA_195_tts	1
LatSat_NBS_DNA_196_gene	1
LatSat_NBS_DNA_196_transcript	1
LatSat_NBS_DNA_196_stop_codon	1
LatSat_NBS_DNA_196_tts	1
LatSat_NBS_DNA_197_gene	1
LatSat_NBS_DNA_197_transcript	1
LatSat_NBS_DNA_197_tss	1
LatSat_NBS_DNA_197_exon	1
LatSat_NBS_DNA_197_start_codon	1
LatSat_NBS_DNA_197_CDS	1
LatSat_NBS_DNA_197_stop_codon	1
LatSat_NBS_DNA_197_tts	1
LatSat_NBS_DNA_198_gene	1
LatSat_NBS_DNA_198_transcript	1
LatSat_NBS_DNA_198_stop_codon	1
LatSat_NBS_DNA_198_tts	1
LatSat_NBS_DNA_199_gene	1
LatSat_NBS_DNA_199_transcript	1
LatSat_NBS_DNA_199_start_codon	1
LatSat_NBS_DNA_200_gene	1
LatSat_NBS_DNA_200_transcript	1
LatSat_NBS_DNA_200_intron	1
LatSat_NBS_DNA_200_stop_codon	1
LatSat_NBS_DNA_200_tts	1
LatSat_NBS_DNA_201_gene	1
LatSat_NBS_DNA_201_transcript	1
LatSat_NBS_DNA_201_stop_codon	1
LatSat_NBS_DNA_201_intron	1
LatSat_NBS_DNA_201_start_codon	1
LatSat_NBS_DNA_202_gene	1
LatSat_NBS_DNA_202_transcript	1
LatSat_NBS_DNA_203_gene	1
LatSat_NBS_DNA_203_transcript	1
LatSat_NBS_DNA_203_intron	1
LatSat_NBS_DNA_203_stop_codon	1
LatSat_NBS_DNA_203_tts	1
LatSat_NBS_DNA_204_gene	1
LatSat_NBS_DNA_204_transcript	1
LatSat_NBS_DNA_204_stop_codon	1
LatSat_NBS_DNA_204_tts	1
LatSat_NBS_RNA_1_gene	1
LatSat_NBS_RNA_1_transcript	1
LatSat_NBS_RNA_1_tts	1
LatSat_NBS_RNA_1_exon	1
LatSat_NBS_RNA_1_stop_codon	1
LatSat_NBS_RNA_1_CDS	1
LatSat_NBS_RNA_1_start_codon	1
LatSat_NBS_RNA_1_tss	1
LatSat_NBS_RNA_2_gene	1
LatSat_NBS_RNA_2_transcript	1
LatSat_NBS_RNA_2_tts	1
LatSat_NBS_RNA_2_exon	1
LatSat_NBS_RNA_2_stop_codon	1
LatSat_NBS_RNA_2_CDS	1
LatSat_NBS_RNA_2_start_codon	1
LatSat_NBS_RNA_2_tss	1
LatSat_NBS_RNA_3_tss	1
LatSat_NBS_RNA_4_gene	1
LatSat_NBS_RNA_4_transcript	1
LatSat_NBS_RNA_4_tts	1
LatSat_NBS_RNA_4_exon	1
LatSat_NBS_RNA_4_stop_codon	1
LatSat_NBS_RNA_4_CDS	1
LatSat_NBS_RNA_4_start_codon	1
LatSat_NBS_RNA_4_tss	1
LatSat_NBS_RNA_5_intron	1
LatSat_NBS_RNA_6_gene	1
LatSat_NBS_RNA_6_transcript	1
LatSat_NBS_RNA_6_tts	1
LatSat_NBS_RNA_6_exon	1
LatSat_NBS_RNA_6_stop_codon	1
LatSat_NBS_RNA_6_CDS	1
LatSat_NBS_RNA_6_start_codon	1
LatSat_NBS_RNA_6_tss	1
LatSat_NBS_RNA_7_gene	1
LatSat_NBS_RNA_7_transcript	1
LatSat_NBS_RNA_7_tts	1
LatSat_NBS_RNA_7_exon	1
LatSat_NBS_RNA_7_stop_codon	1
LatSat_NBS_RNA_7_CDS	1
LatSat_NBS_RNA_7_start_codon	1
LatSat_NBS_RNA_7_tss	1
LatSat_NBS_RNA_8_intron	1
LatSat_NBS_RNA_9_gene	1
LatSat_NBS_RNA_9_transcript	1
LatSat_NBS_RNA_9_CDS	1
LatSat_NBS_RNA_9_exon	1
LatSat_NBS_RNA_9_start_codon	1
LatSat_NBS_RNA_9_tss	1
LatSat_NBS_RNA_10_gene	1
LatSat_NBS_RNA_10_transcript	1
LatSat_NBS_RNA_10_tts	1
LatSat_NBS_RNA_10_stop_codon	1
LatSat_NBS_RNA_11_gene	1
LatSat_NBS_RNA_11_transcript	1
LatSat_NBS_RNA_11_tss	1
LatSat_NBS_RNA_11_exon	1
LatSat_NBS_RNA_11_start_codon	1
LatSat_NBS_RNA_11_CDS	1
LatSat_NBS_RNA_12_gene	1
LatSat_NBS_RNA_12_transcript	1
LatSat_NBS_RNA_12_tts	1
LatSat_NBS_RNA_12_exon	1
LatSat_NBS_RNA_12_stop_codon	1
LatSat_NBS_RNA_12_CDS	1
LatSat_NBS_RNA_12_start_codon	1
LatSat_NBS_RNA_12_tss	1
LatSat_NBS_RNA_13_gene	1
LatSat_NBS_RNA_13_transcript	1
LatSat_NBS_RNA_13_tss	1
LatSat_NBS_RNA_13_exon	1
LatSat_NBS_RNA_13_start_codon	1
LatSat_NBS_RNA_13_CDS	1
LatSat_NBS_RNA_13_stop_codon	1
LatSat_NBS_RNA_13_tts	1
LatSat_NBS_RNA_14_gene	1
LatSat_NBS_RNA_14_transcript	1
LatSat_NBS_RNA_14_tts	1
LatSat_NBS_RNA_14_exon	1
LatSat_NBS_RNA_14_stop_codon	1
LatSat_NBS_RNA_14_CDS	1
LatSat_NBS_RNA_14_start_codon	1
LatSat_NBS_RNA_15_gene	1
LatSat_NBS_RNA_15_transcript	1
LatSat_NBS_RNA_15_tts	1
LatSat_NBS_RNA_15_exon	1
LatSat_NBS_RNA_15_stop_codon	1
LatSat_NBS_RNA_15_CDS	1
LatSat_NBS_RNA_15_start_codon	1
LatSat_NBS_RNA_15_tss	1
LatSat_NBS_RNA_16_gene	1
LatSat_NBS_RNA_16_transcript	1
LatSat_NBS_RNA_16_stop_codon	1
LatSat_NBS_RNA_16_tts	1
LatSat_NBS_RNA_18_gene	1
LatSat_NBS_RNA_18_transcript	1
LatSat_NBS_RNA_18_tts	1
LatSat_NBS_RNA_18_exon	1
LatSat_NBS_RNA_18_stop_codon	1
LatSat_NBS_RNA_18_CDS	1
LatSat_NBS_RNA_18_start_codon	1
LatSat_NBS_RNA_18_tss	1
LatSat_NBS_RNA_19_gene	1
LatSat_NBS_RNA_19_transcript	1
LatSat_NBS_RNA_19_tss	1
LatSat_NBS_RNA_19_exon	1
LatSat_NBS_RNA_19_start_codon	1
LatSat_NBS_RNA_19_CDS	1
LatSat_NBS_RNA_19_stop_codon	1
LatSat_NBS_RNA_19_tts	1
LatSat_NBS_RNA_20_gene	1
LatSat_NBS_RNA_20_transcript	1
LatSat_NBS_RNA_20_tts	1
LatSat_NBS_RNA_20_exon	1
LatSat_NBS_RNA_20_stop_codon	1
LatSat_NBS_RNA_20_CDS	1
LatSat_NBS_RNA_20_start_codon	1
LatSat_NBS_RNA_20_tss	1
LatSat_NBS_RNA_21_gene	1
LatSat_NBS_RNA_21_transcript	1
LatSat_NBS_RNA_21_tts	1
LatSat_NBS_RNA_21_stop_codon	1
LatSat_NBS_RNA_21_intron	1
LatSat_NBS_RNA_21_start_codon	1
LatSat_NBS_RNA_21_tss	1
LatSat_NBS_RNA_22_gene	1
LatSat_NBS_RNA_22_transcript	1
LatSat_NBS_RNA_22_intron	1
LatSat_NBS_RNA_22_CDS	1
LatSat_NBS_RNA_22_exon	1
LatSat_NBS_RNA_23_gene	1
LatSat_NBS_RNA_23_transcript	1
LatSat_NBS_RNA_23_intron	1
LatSat_NBS_RNA_23_CDS	1
LatSat_NBS_RNA_23_exon	1
LatSat_NBS_RNA_23_stop_codon	1
LatSat_NBS_RNA_23_tts	1
LatSat_NBS_RNA_24_gene	1
LatSat_NBS_RNA_24_transcript	1
LatSat_NBS_RNA_24_CDS	1
LatSat_NBS_RNA_24_exon	1
LatSat_NBS_RNA_25_gene	1
LatSat_NBS_RNA_25_transcript	1
LatSat_NBS_RNA_25_exon	1
LatSat_NBS_RNA_25_stop_codon	1
LatSat_NBS_RNA_25_CDS	1
LatSat_NBS_RNA_25_start_codon	1
LatSat_NBS_RNA_25_tss	1
LatSat_NBS_RNA_26_gene	1
LatSat_NBS_RNA_26_transcript	1
LatSat_NBS_RNA_26_tts	1
LatSat_NBS_RNA_26_exon	1
LatSat_NBS_RNA_26_stop_codon	1
LatSat_NBS_RNA_26_CDS	1
LatSat_NBS_RNA_26_start_codon	1
LatSat_NBS_RNA_27_gene	1
LatSat_NBS_RNA_27_transcript	1
LatSat_NBS_RNA_27_tts	1
LatSat_NBS_RNA_27_stop_codon	1
LatSat_NBS_RNA_27_intron	1
LatSat_NBS_RNA_27_start_codon	1
LatSat_NBS_RNA_27_tss	1
LatSat_NBS_RNA_29_gene	1
LatSat_NBS_RNA_29_transcript	1
LatSat_NBS_RNA_29_tss	1
LatSat_NBS_RNA_29_exon	1
LatSat_NBS_RNA_29_start_codon	1
LatSat_NBS_RNA_29_CDS	1
LatSat_NBS_RNA_29_stop_codon	1
LatSat_NBS_RNA_29_tts	1
LatSat_NBS_RNA_30_gene	1
LatSat_NBS_RNA_30_transcript	1
LatSat_NBS_RNA_30_tts	1
LatSat_NBS_RNA_30_exon	1
LatSat_NBS_RNA_30_stop_codon	1
LatSat_NBS_RNA_30_CDS	1
LatSat_NBS_RNA_30_start_codon	1
LatSat_NBS_RNA_30_tss	1
LatSat_NBS_RNA_31_gene	1
LatSat_NBS_RNA_31_transcript	1
LatSat_NBS_RNA_31_tts	1
LatSat_NBS_RNA_31_exon	1
LatSat_NBS_RNA_31_stop_codon	1
LatSat_NBS_RNA_31_CDS	1
LatSat_NBS_RNA_31_start_codon	1
LatSat_NBS_RNA_31_tss	1
LatSat_NBS_RNA_32_gene	1
LatSat_NBS_RNA_32_transcript	1
LatSat_NBS_RNA_32_tts	1
LatSat_NBS_RNA_32_stop_codon	1
LatSat_NBS_RNA_32_intron	1
LatSat_NBS_RNA_32_start_codon	1
LatSat_NBS_RNA_32_tss	1
LatSat_NBS_RNA_33_gene	1
LatSat_NBS_RNA_33_transcript	1
LatSat_NBS_RNA_33_CDS	1
LatSat_NBS_RNA_33_exon	1
LatSat_NBS_RNA_33_stop_codon	1
LatSat_NBS_RNA_33_tts	1
LatSat_NBS_RNA_34_gene	1
LatSat_NBS_RNA_34_transcript	1
LatSat_NBS_RNA_34_tts	1
LatSat_NBS_RNA_34_exon	1
LatSat_NBS_RNA_34_stop_codon	1
LatSat_NBS_RNA_34_intron	1
LatSat_NBS_RNA_34_CDS	1
LatSat_NBS_RNA_35_gene	1
LatSat_NBS_RNA_35_transcript	1
LatSat_NBS_RNA_35_tts	1
LatSat_NBS_RNA_35_exon	1
LatSat_NBS_RNA_35_stop_codon	1
LatSat_NBS_RNA_35_CDS	1
LatSat_NBS_RNA_35_start_codon	1
LatSat_NBS_RNA_35_tss	1
LatSat_NBS_RNA_36_gene	1
LatSat_NBS_RNA_36_transcript	1
LatSat_NBS_RNA_36_tts	1
LatSat_NBS_RNA_36_exon	1
LatSat_NBS_RNA_36_stop_codon	1
LatSat_NBS_RNA_36_CDS	1
LatSat_NBS_RNA_36_start_codon	1
LatSat_NBS_RNA_36_tss	1
LatSat_NBS_RNA_37_gene	1
LatSat_NBS_RNA_37_transcript	1
LatSat_NBS_RNA_37_tss	1
LatSat_NBS_RNA_37_exon	1
LatSat_NBS_RNA_37_start_codon	1
LatSat_NBS_RNA_37_CDS	1
LatSat_NBS_RNA_38_gene	1
LatSat_NBS_RNA_38_transcript	1
LatSat_NBS_RNA_38_tts	1
LatSat_NBS_RNA_38_exon	1
LatSat_NBS_RNA_38_stop_codon	1
LatSat_NBS_RNA_38_CDS	1
LatSat_NBS_RNA_38_start_codon	1
LatSat_NBS_RNA_38_tss	1
LatSat_NBS_RNA_39_gene	1
LatSat_NBS_RNA_39_transcript	1
LatSat_NBS_RNA_39_tss	1
LatSat_NBS_RNA_39_start_codon	1
LatSat_NBS_RNA_41_gene	1
LatSat_NBS_RNA_41_transcript	1
LatSat_NBS_RNA_41_tts	1
LatSat_NBS_RNA_41_exon	1
LatSat_NBS_RNA_41_stop_codon	1
LatSat_NBS_RNA_41_CDS	1
LatSat_NBS_RNA_41_start_codon	1
LatSat_NBS_RNA_42_gene	1
LatSat_NBS_RNA_42_transcript	1
LatSat_NBS_RNA_42_start_codon	1
LatSat_NBS_RNA_42_intron	1
LatSat_NBS_RNA_43_gene	1
LatSat_NBS_RNA_43_transcript	1
LatSat_NBS_RNA_43_CDS	1
LatSat_NBS_RNA_43_exon	1
LatSat_NBS_RNA_44_gene	1
LatSat_NBS_RNA_44_transcript	1
LatSat_NBS_RNA_44_tts	1
LatSat_NBS_RNA_44_exon	1
LatSat_NBS_RNA_44_stop_codon	1
LatSat_NBS_RNA_44_CDS	1
LatSat_NBS_RNA_44_start_codon	1
LatSat_NBS_RNA_44_tss	1
LatSat_NBS_RNA_45_gene	1
LatSat_NBS_RNA_45_transcript	1
LatSat_NBS_RNA_45_exon	1
LatSat_NBS_RNA_45_stop_codon	1
LatSat_NBS_RNA_45_CDS	1
LatSat_NBS_RNA_45_start_codon	1
LatSat_NBS_RNA_45_tss	1
LatSat_NBS_RNA_46_gene	1
LatSat_NBS_RNA_46_transcript	1
LatSat_NBS_RNA_46_tss	1
LatSat_NBS_RNA_46_exon	1
LatSat_NBS_RNA_46_start_codon	1
LatSat_NBS_RNA_46_CDS	1
LatSat_NBS_RNA_47_gene	1
LatSat_NBS_RNA_47_transcript	1
LatSat_NBS_RNA_47_start_codon	1
LatSat_NBS_RNA_48_gene	1
LatSat_NBS_RNA_48_transcript	1
LatSat_NBS_RNA_48_tts	1
LatSat_NBS_RNA_48_exon	1
LatSat_NBS_RNA_48_stop_codon	1
LatSat_NBS_RNA_48_CDS	1
LatSat_NBS_RNA_49_gene	1
LatSat_NBS_RNA_49_transcript	1
LatSat_NBS_RNA_49_tss	1
LatSat_NBS_RNA_49_exon	1
LatSat_NBS_RNA_49_start_codon	1
LatSat_NBS_RNA_49_CDS	1
LatSat_NBS_RNA_49_stop_codon	1
LatSat_NBS_RNA_49_tts	1
LatSat_NBS_RNA_50_gene	1
LatSat_NBS_RNA_50_transcript	1
LatSat_NBS_RNA_50_intron	1
LatSat_NBS_RNA_50_CDS	1
LatSat_NBS_RNA_50_exon	1
LatSat_NBS_RNA_50_stop_codon	1
LatSat_NBS_RNA_50_tts	1
LatSat_NBS_RNA_51_gene	1
LatSat_NBS_RNA_51_transcript	1
LatSat_NBS_RNA_51_exon	1
LatSat_NBS_RNA_51_start_codon	1
LatSat_NBS_RNA_51_CDS	1
LatSat_NBS_RNA_51_stop_codon	1
LatSat_NBS_RNA_51_tts	1
LatSat_NBS_RNA_52_gene	1
LatSat_NBS_RNA_52_transcript	1
LatSat_NBS_RNA_52_intron	1
LatSat_NBS_RNA_52_CDS	1
LatSat_NBS_RNA_52_exon	1
LatSat_NBS_RNA_53_gene	1
LatSat_NBS_RNA_53_transcript	1
LatSat_NBS_RNA_53_stop_codon	1
LatSat_NBS_RNA_53_tts	1
LatSat_NBS_RNA_54_gene	1
LatSat_NBS_RNA_54_transcript	1
LatSat_NBS_RNA_54_tts	1
LatSat_NBS_RNA_54_exon	1
LatSat_NBS_RNA_54_stop_codon	1
LatSat_NBS_RNA_54_CDS	1
LatSat_NBS_RNA_54_start_codon	1
LatSat_NBS_RNA_54_tss	1
LatSat_NBS_RNA_55_gene	1
LatSat_NBS_RNA_55_transcript	1
LatSat_NBS_RNA_55_tts	1
LatSat_NBS_RNA_55_exon	1
LatSat_NBS_RNA_55_stop_codon	1
LatSat_NBS_RNA_55_CDS	1
LatSat_NBS_RNA_55_start_codon	1
LatSat_NBS_RNA_55_tss	1
LatSat_NBS_RNA_56_gene	1
LatSat_NBS_RNA_56_transcript	1
LatSat_NBS_RNA_56_tts	1
LatSat_NBS_RNA_56_exon	1
LatSat_NBS_RNA_56_stop_codon	1
LatSat_NBS_RNA_56_CDS	1
LatSat_NBS_RNA_56_start_codon	1
LatSat_NBS_RNA_56_tss	1
LatSat_NBS_RNA_57_gene	1
LatSat_NBS_RNA_57_transcript	1
LatSat_NBS_RNA_57_CDS	1
LatSat_NBS_RNA_57_exon	1
LatSat_NBS_RNA_57_stop_codon	1
LatSat_NBS_RNA_58_gene	1
LatSat_NBS_RNA_58_transcript	1
LatSat_NBS_RNA_58_tts	1
LatSat_NBS_RNA_58_exon	1
LatSat_NBS_RNA_58_stop_codon	1
LatSat_NBS_RNA_58_CDS	1
LatSat_NBS_RNA_58_start_codon	1
LatSat_NBS_RNA_58_tss	1
LatSat_NBS_RNA_60_gene	1
LatSat_NBS_RNA_60_transcript	1
LatSat_NBS_RNA_60_intron	1
LatSat_NBS_RNA_60_CDS	1
LatSat_NBS_RNA_60_exon	1
LatSat_NBS_RNA_60_start_codon	1
LatSat_NBS_RNA_60_tss	1
LatSat_NBS_RNA_61_gene	1
LatSat_NBS_RNA_61_transcript	1
LatSat_NBS_RNA_61_tts	1
LatSat_NBS_RNA_61_exon	1
LatSat_NBS_RNA_61_stop_codon	1
LatSat_NBS_RNA_61_CDS	1
LatSat_NBS_RNA_61_start_codon	1
LatSat_NBS_RNA_61_tss	1
LatSat_NBS_RNA_62_gene	1
LatSat_NBS_RNA_62_transcript	1
LatSat_NBS_RNA_62_tts	1
LatSat_NBS_RNA_62_exon	1
LatSat_NBS_RNA_62_stop_codon	1
LatSat_NBS_RNA_62_CDS	1
LatSat_NBS_RNA_62_start_codon	1
LatSat_NBS_RNA_62_tss	1
LatSat_NBS_RNA_63_gene	1
LatSat_NBS_RNA_63_transcript	1
LatSat_NBS_RNA_63_intron	1
LatSat_NBS_RNA_63_CDS	1
LatSat_NBS_RNA_63_exon	1
LatSat_NBS_RNA_64_gene	1
LatSat_NBS_RNA_64_transcript	1
LatSat_NBS_RNA_64_CDS	1
LatSat_NBS_RNA_64_exon	1
LatSat_NBS_RNA_64_start_codon	1
LatSat_NBS_RNA_64_tss	1
LatSat_NBS_RNA_65_gene	1
LatSat_NBS_RNA_65_transcript	1
LatSat_NBS_RNA_65_tts	1
LatSat_NBS_RNA_65_exon	1
LatSat_NBS_RNA_65_stop_codon	1
LatSat_NBS_RNA_65_CDS	1
LatSat_NBS_RNA_65_start_codon	1
LatSat_NBS_RNA_65_tss	1
LatSat_NBS_RNA_66_gene	1
LatSat_NBS_RNA_66_transcript	1
LatSat_NBS_RNA_66_CDS	1
LatSat_NBS_RNA_66_exon	1
LatSat_NBS_RNA_67_gene	1
LatSat_NBS_RNA_67_transcript	1
LatSat_NBS_RNA_67_CDS	1
LatSat_NBS_RNA_67_exon	1
LatSat_NBS_RNA_68_gene	1
LatSat_NBS_RNA_68_transcript	1
LatSat_NBS_RNA_68_exon	1
LatSat_NBS_RNA_68_start_codon	1
LatSat_NBS_RNA_68_CDS	1
LatSat_NBS_RNA_69_gene	1
LatSat_NBS_RNA_69_transcript	1
LatSat_NBS_RNA_69_CDS	1
LatSat_NBS_RNA_69_exon	1
LatSat_NBS_RNA_69_start_codon	1
LatSat_NBS_RNA_70_gene	1
LatSat_NBS_RNA_70_transcript	1
LatSat_NBS_RNA_70_CDS	1
LatSat_NBS_RNA_70_exon	1
LatSat_NBS_RNA_72_gene	1
LatSat_NBS_RNA_72_transcript	1
LatSat_NBS_RNA_72_tts	1
LatSat_NBS_RNA_72_stop_codon	1
LatSat_NBS_RNA_72_intron	1
LatSat_NBS_RNA_73_gene	1
LatSat_NBS_RNA_73_transcript	1
LatSat_NBS_RNA_73_CDS	1
LatSat_NBS_RNA_73_exon	1
LatSat_NBS_RNA_73_start_codon	1
LatSat_NBS_RNA_73_tss	1
LatSat_NBS_RNA_74_gene	1
LatSat_NBS_RNA_74_transcript	1
LatSat_NBS_RNA_74_start_codon	1
LatSat_NBS_RNA_74_tss	1
LatSat_NBS_RNA_75_gene	1
LatSat_NBS_RNA_75_transcript	1
LatSat_NBS_RNA_75_intron	1
LatSat_NBS_RNA_75_CDS	1
LatSat_NBS_RNA_75_exon	1
LatSat_NBS_RNA_75_start_codon	1
LatSat_NBS_RNA_75_tss	1
LatSat_NBS_RNA_76_gene	1
LatSat_NBS_RNA_76_transcript	1
LatSat_NBS_RNA_76_stop_codon	1
LatSat_NBS_RNA_76_tts	1
LatSat_NBS_RNA_78_gene	1
LatSat_NBS_RNA_78_transcript	1
LatSat_NBS_RNA_78_intron	1
LatSat_NBS_RNA_78_CDS	1
LatSat_NBS_RNA_78_exon	1
LatSat_NBS_RNA_78_start_codon	1
LatSat_NBS_RNA_78_tss	1
LatSat_NBS_RNA_79_gene	1
LatSat_NBS_RNA_79_transcript	1
LatSat_NBS_RNA_79_tss	1
LatSat_NBS_RNA_79_exon	1
LatSat_NBS_RNA_79_start_codon	1
LatSat_NBS_RNA_79_CDS	1
LatSat_NBS_RNA_80_gene	1
LatSat_NBS_RNA_80_transcript	1
LatSat_NBS_RNA_80_intron	1
LatSat_NBS_RNA_80_CDS	1
LatSat_NBS_RNA_80_exon	1
LatSat_NBS_RNA_80_start_codon	1
LatSat_NBS_RNA_80_tss	1
LatSat_NBS_RNA_81_gene	1
LatSat_NBS_RNA_81_transcript	1
LatSat_NBS_RNA_81_intron	1
LatSat_NBS_RNA_81_CDS	1
LatSat_NBS_RNA_81_exon	1
LatSat_NBS_RNA_81_start_codon	1
LatSat_NBS_RNA_81_tss	1
LatSat_NBS_RNA_82_gene	1
LatSat_NBS_RNA_82_transcript	1
LatSat_NBS_RNA_82_tss	1
LatSat_NBS_RNA_82_exon	1
LatSat_NBS_RNA_82_start_codon	1
LatSat_NBS_RNA_82_CDS	1
LatSat_NBS_RNA_84_gene	1
LatSat_NBS_RNA_84_transcript	1
LatSat_NBS_RNA_84_CDS	1
LatSat_NBS_RNA_84_exon	1
LatSat_NBS_RNA_84_start_codon	1
LatSat_NBS_RNA_84_tss	1
LatSat_NBS_RNA_85_gene	1
LatSat_NBS_RNA_85_transcript	1
LatSat_NBS_RNA_85_CDS	1
LatSat_NBS_RNA_85_exon	1
LatSat_NBS_RNA_85_start_codon	1
LatSat_NBS_RNA_86_gene	1
LatSat_NBS_RNA_86_transcript	1
LatSat_NBS_RNA_86_CDS	1
LatSat_NBS_RNA_86_exon	1
LatSat_NBS_RNA_86_start_codon	1
LatSat_NBS_RNA_86_tss	1
LatSat_NBS_RNA_87_gene	1
LatSat_NBS_RNA_87_transcript	1
LatSat_NBS_RNA_87_exon	1
LatSat_NBS_RNA_87_start_codon	1
LatSat_NBS_RNA_87_CDS	1
LatSat_NBS_RNA_87_stop_codon	1
LatSat_NBS_RNA_87_tts	1
LatSat_NBS_RNA_88_gene	1
LatSat_NBS_RNA_88_transcript	1
LatSat_NBS_RNA_88_intron	1
LatSat_NBS_RNA_88_CDS	1
LatSat_NBS_RNA_88_exon	1
LatSat_NBS_RNA_88_start_codon	1
LatSat_NBS_RNA_88_tss	1
LatSat_NBS_RNA_89_gene	1
LatSat_NBS_RNA_89_transcript	1
LatSat_NBS_RNA_90_gene	1
LatSat_NBS_RNA_90_transcript	1
LatSat_NBS_RNA_90_intron	1
LatSat_NBS_RNA_90_CDS	1
LatSat_NBS_RNA_90_exon	1
LatSat_NBS_RNA_92_gene	1
LatSat_NBS_RNA_92_transcript	1
LatSat_NBS_RNA_92_intron	1
LatSat_NBS_RNA_92_CDS	1
LatSat_NBS_RNA_92_exon	1
LatSat_NBS_RNA_93_gene	1
LatSat_NBS_RNA_93_transcript	1
LatSat_NBS_RNA_93_CDS	1
LatSat_NBS_RNA_93_exon	1
LatSat_NBS_RNA_93_start_codon	1
LatSat_NBS_RNA_93_tss	1
LatSat_NBS_RNA_95_gene	1
LatSat_NBS_RNA_95_transcript	1
LatSat_NBS_RNA_95_intron	1
LatSat_NBS_RNA_96_gene	1
LatSat_NBS_RNA_96_transcript	1
LatSat_NBS_RNA_96_intron	1
LatSat_NBS_RNA_96_CDS	1
LatSat_NBS_RNA_96_exon	1
LatSat_NBS_RNA_98_gene	1
LatSat_NBS_RNA_98_transcript	1
LatSat_NBS_RNA_98_tss	1
LatSat_NBS_RNA_98_start_codon	1
LatSat_NBS_RNA_98_intron	1
LatSat_NBS_RNA_100_gene	1
LatSat_NBS_RNA_100_transcript	1
LatSat_NBS_RNA_100_intron	1
LatSat_NBS_RNA_100_CDS	1
LatSat_NBS_RNA_100_exon	1
LatSat_NBS_RNA_102_gene	1
LatSat_NBS_RNA_102_transcript	1
LatSat_NBS_RNA_102_CDS	1
LatSat_NBS_RNA_102_exon	1
LatSat_NBS_DNA_1_intron	2
LatSat_NBS_DNA_3_CDS	2
LatSat_NBS_DNA_3_exon	2
LatSat_NBS_DNA_4_intron	2
LatSat_NBS_DNA_6_exon	2
LatSat_NBS_DNA_6_CDS	2
LatSat_NBS_DNA_7_CDS	2
LatSat_NBS_DNA_7_exon	2
LatSat_NBS_DNA_8_CDS	2
LatSat_NBS_DNA_8_exon	2
LatSat_NBS_DNA_9_CDS	2
LatSat_NBS_DNA_9_exon	2
LatSat_NBS_DNA_10_intron	2
LatSat_NBS_DNA_11_exon	2
LatSat_NBS_DNA_11_CDS	2
LatSat_NBS_DNA_15_intron	2
LatSat_NBS_DNA_17_exon	2
LatSat_NBS_DNA_17_CDS	2
LatSat_NBS_DNA_19_CDS	2
LatSat_NBS_DNA_19_exon	2
LatSat_NBS_DNA_22_intron	2
LatSat_NBS_DNA_22_CDS	2
LatSat_NBS_DNA_22_exon	2
LatSat_NBS_DNA_23_intron	2
LatSat_NBS_DNA_24_exon	2
LatSat_NBS_DNA_24_CDS	2
LatSat_NBS_DNA_33_intron	2
LatSat_NBS_DNA_35_CDS	2
LatSat_NBS_DNA_35_exon	2
LatSat_NBS_DNA_37_CDS	2
LatSat_NBS_DNA_37_exon	2
LatSat_NBS_DNA_38_intron	2
LatSat_NBS_DNA_41_CDS	2
LatSat_NBS_DNA_41_exon	2
LatSat_NBS_DNA_45_exon	2
LatSat_NBS_DNA_47_exon	2
LatSat_NBS_DNA_47_CDS	2
LatSat_NBS_DNA_50_intron	2
LatSat_NBS_DNA_50_CDS	2
LatSat_NBS_DNA_50_exon	2
LatSat_NBS_DNA_51_intron	2
LatSat_NBS_DNA_51_CDS	2
LatSat_NBS_DNA_51_exon	2
LatSat_NBS_DNA_53_CDS	2
LatSat_NBS_DNA_53_exon	2
LatSat_NBS_DNA_54_CDS	2
LatSat_NBS_DNA_54_exon	2
LatSat_NBS_DNA_56_intron	2
LatSat_NBS_DNA_56_CDS	2
LatSat_NBS_DNA_56_exon	2
LatSat_NBS_DNA_58_CDS	2
LatSat_NBS_DNA_59_intron	2
LatSat_NBS_DNA_59_CDS	2
LatSat_NBS_DNA_59_exon	2
LatSat_NBS_DNA_64_CDS	2
LatSat_NBS_DNA_64_exon	2
LatSat_NBS_DNA_65_intron	2
LatSat_NBS_DNA_65_CDS	2
LatSat_NBS_DNA_65_exon	2
LatSat_NBS_DNA_67_intron	2
LatSat_NBS_DNA_69_intron	2
LatSat_NBS_DNA_71_intron	2
LatSat_NBS_DNA_71_CDS	2
LatSat_NBS_DNA_71_exon	2
LatSat_NBS_DNA_72_intron	2
LatSat_NBS_DNA_75_intron	2
LatSat_NBS_DNA_75_CDS	2
LatSat_NBS_DNA_75_exon	2
LatSat_NBS_DNA_76_intron	2
LatSat_NBS_DNA_79_CDS	2
LatSat_NBS_DNA_79_exon	2
LatSat_NBS_DNA_80_exon	2
LatSat_NBS_DNA_81_exon	2
LatSat_NBS_DNA_81_CDS	2
LatSat_NBS_DNA_83_exon	2
LatSat_NBS_DNA_83_CDS	2
LatSat_NBS_DNA_85_intron	2
LatSat_NBS_DNA_90_intron	2
LatSat_NBS_DNA_95_CDS	2
LatSat_NBS_DNA_95_exon	2
LatSat_NBS_DNA_98_exon	2
LatSat_NBS_DNA_98_CDS	2
LatSat_NBS_DNA_99_exon	2
LatSat_NBS_DNA_99_CDS	2
LatSat_NBS_DNA_100_exon	2
LatSat_NBS_DNA_101_exon	2
LatSat_NBS_DNA_101_CDS	2
LatSat_NBS_DNA_102_intron	2
LatSat_NBS_DNA_102_CDS	2
LatSat_NBS_DNA_102_exon	2
LatSat_NBS_DNA_103_exon	2
LatSat_NBS_DNA_103_CDS	2
LatSat_NBS_DNA_104_intron	2
LatSat_NBS_DNA_104_CDS	2
LatSat_NBS_DNA_104_exon	2
LatSat_NBS_DNA_105_CDS	2
LatSat_NBS_DNA_105_exon	2
LatSat_NBS_DNA_106_intron	2
LatSat_NBS_DNA_106_CDS	2
LatSat_NBS_DNA_106_exon	2
LatSat_NBS_DNA_107_intron	2
LatSat_NBS_DNA_109_exon	2
LatSat_NBS_DNA_109_CDS	2
LatSat_NBS_DNA_111_intron	2
LatSat_NBS_DNA_113_intron	2
LatSat_NBS_DNA_113_CDS	2
LatSat_NBS_DNA_113_exon	2
LatSat_NBS_DNA_115_exon	2
LatSat_NBS_DNA_115_CDS	2
LatSat_NBS_DNA_116_intron	2
LatSat_NBS_DNA_126_intron	2
LatSat_NBS_DNA_126_CDS	2
LatSat_NBS_DNA_126_exon	2
LatSat_NBS_DNA_127_intron	2
LatSat_NBS_DNA_127_CDS	2
LatSat_NBS_DNA_127_exon	2
LatSat_NBS_DNA_132_CDS	2
LatSat_NBS_DNA_132_exon	2
LatSat_NBS_DNA_135_intron	2
LatSat_NBS_DNA_135_CDS	2
LatSat_NBS_DNA_135_exon	2
LatSat_NBS_DNA_140_exon	2
LatSat_NBS_DNA_140_CDS	2
LatSat_NBS_DNA_141_intron	2
LatSat_NBS_DNA_143_intron	2
LatSat_NBS_DNA_147_intron	2
LatSat_NBS_DNA_147_CDS	2
LatSat_NBS_DNA_147_exon	2
LatSat_NBS_DNA_148_exon	2
LatSat_NBS_DNA_148_intron	2
LatSat_NBS_DNA_148_CDS	2
LatSat_NBS_DNA_152_intron	2
LatSat_NBS_DNA_152_CDS	2
LatSat_NBS_DNA_152_exon	2
LatSat_NBS_DNA_154_intron	2
LatSat_NBS_DNA_154_CDS	2
LatSat_NBS_DNA_154_exon	2
LatSat_NBS_DNA_157_intron	2
LatSat_NBS_DNA_157_CDS	2
LatSat_NBS_DNA_158_intron	2
LatSat_NBS_DNA_158_CDS	2
LatSat_NBS_DNA_158_exon	2
LatSat_NBS_DNA_160_CDS	2
LatSat_NBS_DNA_160_exon	2
LatSat_NBS_DNA_163_CDS	2
LatSat_NBS_DNA_163_exon	2
LatSat_NBS_DNA_168_intron	2
LatSat_NBS_DNA_168_CDS	2
LatSat_NBS_DNA_168_exon	2
LatSat_NBS_DNA_169_intron	2
LatSat_NBS_DNA_175_intron	2
LatSat_NBS_DNA_175_CDS	2
LatSat_NBS_DNA_175_exon	2
LatSat_NBS_DNA_176_CDS	2
LatSat_NBS_DNA_176_exon	2
LatSat_NBS_DNA_177_intron	2
LatSat_NBS_DNA_177_CDS	2
LatSat_NBS_DNA_177_exon	2
LatSat_NBS_DNA_178_intron	2
LatSat_NBS_DNA_178_CDS	2
LatSat_NBS_DNA_178_exon	2
LatSat_NBS_DNA_180_intron	2
LatSat_NBS_DNA_180_CDS	2
LatSat_NBS_DNA_180_exon	2
LatSat_NBS_DNA_181_intron	2
LatSat_NBS_DNA_181_CDS	2
LatSat_NBS_DNA_181_exon	2
LatSat_NBS_DNA_182_exon	2
LatSat_NBS_DNA_182_CDS	2
LatSat_NBS_DNA_183_intron	2
LatSat_NBS_DNA_184_intron	2
LatSat_NBS_DNA_184_CDS	2
LatSat_NBS_DNA_184_exon	2
LatSat_NBS_DNA_185_intron	2
LatSat_NBS_DNA_187_exon	2
LatSat_NBS_DNA_188_intron	2
LatSat_NBS_DNA_191_intron	2
LatSat_NBS_DNA_192_CDS	2
LatSat_NBS_DNA_192_exon	2
LatSat_NBS_DNA_193_intron	2
LatSat_NBS_DNA_193_CDS	2
LatSat_NBS_DNA_193_exon	2
LatSat_NBS_DNA_196_intron	2
LatSat_NBS_DNA_198_intron	2
LatSat_NBS_DNA_198_CDS	2
LatSat_NBS_DNA_198_exon	2
LatSat_NBS_DNA_199_exon	2
LatSat_NBS_DNA_199_intron	2
LatSat_NBS_DNA_199_CDS	2
LatSat_NBS_DNA_200_CDS	2
LatSat_NBS_DNA_200_exon	2
LatSat_NBS_DNA_201_exon	2
LatSat_NBS_DNA_201_CDS	2
LatSat_NBS_DNA_202_intron	2
LatSat_NBS_DNA_202_CDS	2
LatSat_NBS_DNA_202_exon	2
LatSat_NBS_DNA_203_CDS	2
LatSat_NBS_DNA_203_exon	2
LatSat_NBS_DNA_204_intron	2
LatSat_NBS_RNA_3_gene	2
LatSat_NBS_RNA_3_transcript	2
LatSat_NBS_RNA_3_exon	2
LatSat_NBS_RNA_3_start_codon	2
LatSat_NBS_RNA_3_CDS	2
LatSat_NBS_RNA_3_stop_codon	2
LatSat_NBS_RNA_3_tts	2
LatSat_NBS_RNA_5_start_codon	2
LatSat_NBS_RNA_5_tss	2
LatSat_NBS_RNA_16_intron	2
LatSat_NBS_RNA_16_CDS	2
LatSat_NBS_RNA_16_exon	2
LatSat_NBS_RNA_21_exon	2
LatSat_NBS_RNA_21_CDS	2
LatSat_NBS_RNA_27_exon	2
LatSat_NBS_RNA_27_CDS	2
LatSat_NBS_RNA_32_exon	2
LatSat_NBS_RNA_32_CDS	2
LatSat_NBS_RNA_39_exon	2
LatSat_NBS_RNA_39_intron	2
LatSat_NBS_RNA_39_CDS	2
LatSat_NBS_RNA_42_exon	2
LatSat_NBS_RNA_42_CDS	2
LatSat_NBS_RNA_47_intron	2
LatSat_NBS_RNA_47_CDS	2
LatSat_NBS_RNA_47_exon	2
LatSat_NBS_RNA_53_intron	2
LatSat_NBS_RNA_53_CDS	2
LatSat_NBS_RNA_53_exon	2
LatSat_NBS_RNA_66_intron	2
LatSat_NBS_RNA_67_intron	2
LatSat_NBS_RNA_72_exon	2
LatSat_NBS_RNA_72_CDS	2
LatSat_NBS_RNA_74_intron	2
LatSat_NBS_RNA_74_CDS	2
LatSat_NBS_RNA_74_exon	2
LatSat_NBS_RNA_76_intron	2
LatSat_NBS_RNA_76_CDS	2
LatSat_NBS_RNA_76_exon	2
LatSat_NBS_RNA_89_intron	2
LatSat_NBS_RNA_89_CDS	2
LatSat_NBS_RNA_89_exon	2
LatSat_NBS_RNA_95_CDS	2
LatSat_NBS_RNA_95_exon	2
LatSat_NBS_RNA_98_exon	2
LatSat_NBS_RNA_98_CDS	2
LatSat_NBS_DNA_1_CDS	3
LatSat_NBS_DNA_1_exon	3
LatSat_NBS_DNA_4_CDS	3
LatSat_NBS_DNA_4_exon	3
LatSat_NBS_DNA_7_intron	3
LatSat_NBS_DNA_10_exon	3
LatSat_NBS_DNA_10_CDS	3
LatSat_NBS_DNA_12_intron	3
LatSat_NBS_DNA_15_CDS	3
LatSat_NBS_DNA_15_exon	3
LatSat_NBS_DNA_25_intron	3
LatSat_NBS_DNA_25_CDS	3
LatSat_NBS_DNA_25_exon	3
LatSat_NBS_DNA_27_intron	3
LatSat_NBS_DNA_27_CDS	3
LatSat_NBS_DNA_27_exon	3
LatSat_NBS_DNA_28_intron	3
LatSat_NBS_DNA_28_CDS	3
LatSat_NBS_DNA_28_exon	3
LatSat_NBS_DNA_33_exon	3
LatSat_NBS_DNA_33_CDS	3
LatSat_NBS_DNA_34_intron	3
LatSat_NBS_DNA_34_CDS	3
LatSat_NBS_DNA_34_exon	3
LatSat_NBS_DNA_38_exon	3
LatSat_NBS_DNA_38_CDS	3
LatSat_NBS_DNA_53_intron	3
LatSat_NBS_DNA_54_intron	3
LatSat_NBS_DNA_55_intron	3
LatSat_NBS_DNA_58_exon	3
LatSat_NBS_DNA_66_intron	3
LatSat_NBS_DNA_66_CDS	3
LatSat_NBS_DNA_66_exon	3
LatSat_NBS_DNA_67_exon	3
LatSat_NBS_DNA_67_CDS	3
LatSat_NBS_DNA_69_CDS	3
LatSat_NBS_DNA_69_exon	3
LatSat_NBS_DNA_72_CDS	3
LatSat_NBS_DNA_72_exon	3
LatSat_NBS_DNA_74_intron	3
LatSat_NBS_DNA_76_exon	3
LatSat_NBS_DNA_76_CDS	3
LatSat_NBS_DNA_85_exon	3
LatSat_NBS_DNA_85_CDS	3
LatSat_NBS_DNA_90_CDS	3
LatSat_NBS_DNA_90_exon	3
LatSat_NBS_DNA_95_intron	3
LatSat_NBS_DNA_97_intron	3
LatSat_NBS_DNA_97_CDS	3
LatSat_NBS_DNA_97_exon	3
LatSat_NBS_DNA_107_exon	3
LatSat_NBS_DNA_107_CDS	3
LatSat_NBS_DNA_111_exon	3
LatSat_NBS_DNA_111_CDS	3
LatSat_NBS_DNA_112_intron	3
LatSat_NBS_DNA_112_CDS	3
LatSat_NBS_DNA_112_exon	3
LatSat_NBS_DNA_116_CDS	3
LatSat_NBS_DNA_116_exon	3
LatSat_NBS_DNA_118_intron	3
LatSat_NBS_DNA_118_CDS	3
LatSat_NBS_DNA_118_exon	3
LatSat_NBS_DNA_119_CDS	3
LatSat_NBS_DNA_119_exon	3
LatSat_NBS_DNA_123_intron	3
LatSat_NBS_DNA_123_CDS	3
LatSat_NBS_DNA_123_exon	3
LatSat_NBS_DNA_124_exon	3
LatSat_NBS_DNA_134_CDS	3
LatSat_NBS_DNA_134_exon	3
LatSat_NBS_DNA_137_intron	3
LatSat_NBS_DNA_137_CDS	3
LatSat_NBS_DNA_137_exon	3
LatSat_NBS_DNA_141_CDS	3
LatSat_NBS_DNA_141_exon	3
LatSat_NBS_DNA_143_CDS	3
LatSat_NBS_DNA_143_exon	3
LatSat_NBS_DNA_144_intron	3
LatSat_NBS_DNA_144_CDS	3
LatSat_NBS_DNA_144_exon	3
LatSat_NBS_DNA_146_intron	3
LatSat_NBS_DNA_146_CDS	3
LatSat_NBS_DNA_146_exon	3
LatSat_NBS_DNA_157_exon	3
LatSat_NBS_DNA_161_intron	3
LatSat_NBS_DNA_161_CDS	3
LatSat_NBS_DNA_161_exon	3
LatSat_NBS_DNA_162_intron	3
LatSat_NBS_DNA_163_intron	3
LatSat_NBS_DNA_166_intron	3
LatSat_NBS_DNA_166_CDS	3
LatSat_NBS_DNA_166_exon	3
LatSat_NBS_DNA_171_intron	3
LatSat_NBS_DNA_171_CDS	3
LatSat_NBS_DNA_171_exon	3
LatSat_NBS_DNA_174_intron	3
LatSat_NBS_DNA_174_CDS	3
LatSat_NBS_DNA_174_exon	3
LatSat_NBS_DNA_185_CDS	3
LatSat_NBS_DNA_185_exon	3
LatSat_NBS_DNA_188_CDS	3
LatSat_NBS_DNA_188_exon	3
LatSat_NBS_DNA_189_intron	3
LatSat_NBS_DNA_189_CDS	3
LatSat_NBS_DNA_189_exon	3
LatSat_NBS_DNA_196_CDS	3
LatSat_NBS_DNA_196_exon	3
LatSat_NBS_DNA_204_CDS	3
LatSat_NBS_DNA_204_exon	3
LatSat_NBS_RNA_5_gene	3
LatSat_NBS_RNA_5_transcript	3
LatSat_NBS_RNA_5_CDS	3
LatSat_NBS_RNA_5_exon	3
LatSat_NBS_RNA_5_stop_codon	3
LatSat_NBS_RNA_5_tts	3
LatSat_NBS_RNA_8_gene	3
LatSat_NBS_RNA_8_transcript	3
LatSat_NBS_RNA_8_tts	3
LatSat_NBS_RNA_8_stop_codon	3
LatSat_NBS_RNA_8_start_codon	3
LatSat_NBS_RNA_8_tss	3
LatSat_NBS_RNA_10_intron	3
LatSat_NBS_DNA_5_intron	4
LatSat_NBS_DNA_5_CDS	4
LatSat_NBS_DNA_5_exon	4
LatSat_NBS_DNA_12_CDS	4
LatSat_NBS_DNA_12_exon	4
LatSat_NBS_DNA_13_intron	4
LatSat_NBS_DNA_20_intron	4
LatSat_NBS_DNA_42_intron	4
LatSat_NBS_DNA_42_CDS	4
LatSat_NBS_DNA_42_exon	4
LatSat_NBS_DNA_49_intron	4
LatSat_NBS_DNA_49_CDS	4
LatSat_NBS_DNA_49_exon	4
LatSat_NBS_DNA_55_CDS	4
LatSat_NBS_DNA_55_exon	4
LatSat_NBS_DNA_68_intron	4
LatSat_NBS_DNA_68_CDS	4
LatSat_NBS_DNA_68_exon	4
LatSat_NBS_DNA_70_intron	4
LatSat_NBS_DNA_70_CDS	4
LatSat_NBS_DNA_70_exon	4
LatSat_NBS_DNA_74_exon	4
LatSat_NBS_DNA_74_CDS	4
LatSat_NBS_DNA_77_intron	4
LatSat_NBS_DNA_77_CDS	4
LatSat_NBS_DNA_77_exon	4
LatSat_NBS_DNA_84_intron	4
LatSat_NBS_DNA_84_CDS	4
LatSat_NBS_DNA_84_exon	4
LatSat_NBS_DNA_88_exon	4
LatSat_NBS_DNA_88_intron	4
LatSat_NBS_DNA_88_CDS	4
LatSat_NBS_DNA_108_CDS	4
LatSat_NBS_DNA_108_exon	4
LatSat_NBS_DNA_117_intron	4
LatSat_NBS_DNA_117_CDS	4
LatSat_NBS_DNA_117_exon	4
LatSat_NBS_DNA_119_intron	4
LatSat_NBS_DNA_131_intron	4
LatSat_NBS_DNA_131_CDS	4
LatSat_NBS_DNA_131_exon	4
LatSat_NBS_DNA_134_intron	4
LatSat_NBS_DNA_159_intron	4
LatSat_NBS_DNA_159_CDS	4
LatSat_NBS_DNA_159_exon	4
LatSat_NBS_DNA_162_exon	4
LatSat_NBS_DNA_162_CDS	4
LatSat_NBS_DNA_165_intron	4
LatSat_NBS_DNA_165_CDS	4
LatSat_NBS_DNA_165_exon	4
LatSat_NBS_DNA_170_intron	4
LatSat_NBS_DNA_179_CDS	4
LatSat_NBS_DNA_179_exon	4
LatSat_NBS_DNA_186_CDS	4
LatSat_NBS_DNA_186_exon	4
LatSat_NBS_RNA_8_exon	4
LatSat_NBS_RNA_8_CDS	4
LatSat_NBS_RNA_10_exon	4
LatSat_NBS_RNA_10_CDS	4
LatSat_NBS_DNA_13_CDS	5
LatSat_NBS_DNA_13_exon	5
LatSat_NBS_DNA_20_exon	5
LatSat_NBS_DNA_20_CDS	5
LatSat_NBS_DNA_29_intron	5
LatSat_NBS_DNA_29_CDS	5
LatSat_NBS_DNA_29_exon	5
LatSat_NBS_DNA_63_intron	5
LatSat_NBS_DNA_63_CDS	5
LatSat_NBS_DNA_63_exon	5
LatSat_NBS_DNA_108_intron	5
LatSat_NBS_DNA_120_intron	5
LatSat_NBS_DNA_170_CDS	5
LatSat_NBS_DNA_170_exon	5
LatSat_NBS_DNA_179_intron	5
LatSat_NBS_DNA_186_intron	5
LatSat_NBS_DNA_120_exon	6
LatSat_NBS_DNA_120_CDS	6
LatSat_NBS_DNA_128_intron	6
LatSat_NBS_DNA_164_intron	6
LatSat_NBS_DNA_164_CDS	6
LatSat_NBS_DNA_164_exon	6
LatSat_NBS_DNA_128_CDS	7
LatSat_NBS_DNA_128_exon	7

## Sheet: GFF
Gene annotation and structure of the reported LsNBSs.
LatSat_NBS_DNA_1	AUGUSTUS	gene	1	2091	0.08	-	.	g1
LatSat_NBS_DNA_1	AUGUSTUS	transcript	1	2091	0.08	-	.	g1.t1
LatSat_NBS_DNA_1	AUGUSTUS	intron	610	705	0.53	-	.	transcript_id "g1.t1"; gene_id "g1";
LatSat_NBS_DNA_1	AUGUSTUS	intron	754	981	0.6	-	.	transcript_id "g1.t1"; gene_id "g1";
LatSat_NBS_DNA_1	AUGUSTUS	CDS	1	609	0.43	-	1	transcript_id "g1.t1"; gene_id "g1";
LatSat_NBS_DNA_1	AUGUSTUS	exon	1	609	.	-	.	transcript_id "g1.t1"; gene_id "g1";
LatSat_NBS_DNA_1	AUGUSTUS	CDS	706	753	0.48	-	1	transcript_id "g1.t1"; gene_id "g1";
LatSat_NBS_DNA_1	AUGUSTUS	exon	706	753	.	-	.	transcript_id "g1.t1"; gene_id "g1";
LatSat_NBS_DNA_1	AUGUSTUS	CDS	982	1931	0.72	-	0	transcript_id "g1.t1"; gene_id "g1";
LatSat_NBS_DNA_1	AUGUSTUS	exon	982	2091	.	-	.	transcript_id "g1.t1"; gene_id "g1";
LatSat_NBS_DNA_1	AUGUSTUS	start_codon	1929	1931	.	-	0	transcript_id "g1.t1"; gene_id "g1";
LatSat_NBS_DNA_1	AUGUSTUS	tss	2091	2091	.	-	.	transcript_id "g1.t1"; gene_id "g1";
LatSat_NBS_DNA_2	AUGUSTUS	gene	497	1508	0.14	+	.	g2
LatSat_NBS_DNA_2	AUGUSTUS	transcript	497	1508	0.14	+	.	g2.t1
LatSat_NBS_DNA_2	AUGUSTUS	exon	497	1508	.	+	.	transcript_id "g2.t1"; gene_id "g2";
LatSat_NBS_DNA_2	AUGUSTUS	start_codon	500	502	.	+	0	transcript_id "g2.t1"; gene_id "g2";
LatSat_NBS_DNA_2	AUGUSTUS	CDS	500	1378	0.6	+	0	transcript_id "g2.t1"; gene_id "g2";
LatSat_NBS_DNA_2	AUGUSTUS	stop_codon	1376	1378	.	+	0	transcript_id "g2.t1"; gene_id "g2";
LatSat_NBS_DNA_2	AUGUSTUS	tts	1508	1508	.	+	.	transcript_id "g2.t1"; gene_id "g2";
LatSat_NBS_DNA_3	AUGUSTUS	gene	1	1251	0.23	-	.	g3
LatSat_NBS_DNA_3	AUGUSTUS	transcript	1	1251	0.23	-	.	g3.t1
LatSat_NBS_DNA_3	AUGUSTUS	intron	424	523	0.87	-	.	transcript_id "g3.t1"; gene_id "g3";
LatSat_NBS_DNA_3	AUGUSTUS	CDS	1	423	0.59	-	0	transcript_id "g3.t1"; gene_id "g3";
LatSat_NBS_DNA_3	AUGUSTUS	exon	1	423	.	-	.	transcript_id "g3.t1"; gene_id "g3";
LatSat_NBS_DNA_3	AUGUSTUS	CDS	524	1186	0.55	-	0	transcript_id "g3.t1"; gene_id "g3";
LatSat_NBS_DNA_3	AUGUSTUS	exon	524	1251	.	-	.	transcript_id "g3.t1"; gene_id "g3";
LatSat_NBS_DNA_3	AUGUSTUS	start_codon	1184	1186	.	-	0	transcript_id "g3.t1"; gene_id "g3";
LatSat_NBS_DNA_3	AUGUSTUS	tss	1251	1251	.	-	.	transcript_id "g3.t1"; gene_id "g3";
LatSat_NBS_DNA_4	AUGUSTUS	gene	1	2118	0.66	+	.	g4
LatSat_NBS_DNA_4	AUGUSTUS	transcript	1	2118	0.66	+	.	g4.t1
LatSat_NBS_DNA_4	AUGUSTUS	intron	396	507	0.99	+	.	transcript_id "g4.t1"; gene_id "g4";
LatSat_NBS_DNA_4	AUGUSTUS	intron	1604	1835	0.94	+	.	transcript_id "g4.t1"; gene_id "g4";
LatSat_NBS_DNA_4	AUGUSTUS	CDS	1	395	0.97	+	0	transcript_id "g4.t1"; gene_id "g4";
LatSat_NBS_DNA_4	AUGUSTUS	exon	1	395	.	+	.	transcript_id "g4.t1"; gene_id "g4";
LatSat_NBS_DNA_4	AUGUSTUS	CDS	508	1603	0.99	+	1	transcript_id "g4.t1"; gene_id "g4";
LatSat_NBS_DNA_4	AUGUSTUS	exon	508	1603	.	+	.	transcript_id "g4.t1"; gene_id "g4";
LatSat_NBS_DNA_4	AUGUSTUS	CDS	1836	2118	0.69	+	0	transcript_id "g4.t1"; gene_id "g4";
LatSat_NBS_DNA_4	AUGUSTUS	exon	1836	2118	.	+	.	transcript_id "g4.t1"; gene_id "g4";
LatSat_NBS_DNA_5	AUGUSTUS	gene	1	1453	0.15	-	.	g5
LatSat_NBS_DNA_5	AUGUSTUS	transcript	1	1453	0.15	-	.	g5.t1
LatSat_NBS_DNA_5	AUGUSTUS	intron	1	107	0.72	-	.	transcript_id "g5.t1"; gene_id "g5";
LatSat_NBS_DNA_5	AUGUSTUS	intron	200	380	0.58	-	.	transcript_id "g5.t1"; gene_id "g5";
LatSat_NBS_DNA_5	AUGUSTUS	intron	476	600	0.72	-	.	transcript_id "g5.t1"; gene_id "g5";
LatSat_NBS_DNA_5	AUGUSTUS	intron	1112	1175	0.85	-	.	transcript_id "g5.t1"; gene_id "g5";
LatSat_NBS_DNA_5	AUGUSTUS	CDS	108	199	0.45	-	0	transcript_id "g5.t1"; gene_id "g5";
LatSat_NBS_DNA_5	AUGUSTUS	exon	108	199	.	-	.	transcript_id "g5.t1"; gene_id "g5";
LatSat_NBS_DNA_5	AUGUSTUS	CDS	381	475	0.69	-	2	transcript_id "g5.t1"; gene_id "g5";
LatSat_NBS_DNA_5	AUGUSTUS	exon	381	475	.	-	.	transcript_id "g5.t1"; gene_id "g5";
LatSat_NBS_DNA_5	AUGUSTUS	CDS	601	1111	0.6	-	0	transcript_id "g5.t1"; gene_id "g5";
LatSat_NBS_DNA_5	AUGUSTUS	exon	601	1111	.	-	.	transcript_id "g5.t1"; gene_id "g5";
LatSat_NBS_DNA_5	AUGUSTUS	CDS	1176	1451	0.91	-	0	transcript_id "g5.t1"; gene_id "g5";
LatSat_NBS_DNA_5	AUGUSTUS	exon	1176	1453	.	-	.	transcript_id "g5.t1"; gene_id "g5";
LatSat_NBS_DNA_5	AUGUSTUS	start_codon	1449	1451	.	-	0	transcript_id "g5.t1"; gene_id "g5";
LatSat_NBS_DNA_6	AUGUSTUS	gene	455	2505	0.11	+	.	g6
LatSat_NBS_DNA_6	AUGUSTUS	transcript	455	2505	0.11	+	.	g6.t1
LatSat_NBS_DNA_6	AUGUSTUS	exon	455	2035	.	+	.	transcript_id "g6.t1"; gene_id "g6";
LatSat_NBS_DNA_6	AUGUSTUS	start_codon	485	487	.	+	0	transcript_id "g6.t1"; gene_id "g6";
LatSat_NBS_DNA_6	AUGUSTUS	intron	2036	2173	0.45	+	.	transcript_id "g6.t1"; gene_id "g6";
LatSat_NBS_DNA_6	AUGUSTUS	CDS	485	2035	0.29	+	0	transcript_id "g6.t1"; gene_id "g6";
LatSat_NBS_DNA_6	AUGUSTUS	CDS	2174	2452	0.77	+	0	transcript_id "g6.t1"; gene_id "g6";
LatSat_NBS_DNA_6	AUGUSTUS	exon	2174	2505	.	+	.	transcript_id "g6.t1"; gene_id "g6";
LatSat_NBS_DNA_6	AUGUSTUS	stop_codon	2450	2452	.	+	0	transcript_id "g6.t1"; gene_id "g6";
LatSat_NBS_DNA_6	AUGUSTUS	tts	2505	2505	.	+	.	transcript_id "g6.t1"; gene_id "g6";
LatSat_NBS_DNA_7	AUGUSTUS	gene	1	2136	0.29	+	.	g7
LatSat_NBS_DNA_7	AUGUSTUS	transcript	1	2136	0.29	+	.	g7.t1
LatSat_NBS_DNA_7	AUGUSTUS	intron	1	498	0.82	+	.	transcript_id "g7.t1"; gene_id "g7";
LatSat_NBS_DNA_7	AUGUSTUS	intron	1604	1800	0.41	+	.	transcript_id "g7.t1"; gene_id "g7";
LatSat_NBS_DNA_7	AUGUSTUS	intron	2092	2136	0.48	+	.	transcript_id "g7.t1"; gene_id "g7";
LatSat_NBS_DNA_7	AUGUSTUS	CDS	499	1603	0.46	+	1	transcript_id "g7.t1"; gene_id "g7";
LatSat_NBS_DNA_7	AUGUSTUS	exon	499	1603	.	+	.	transcript_id "g7.t1"; gene_id "g7";
LatSat_NBS_DNA_7	AUGUSTUS	CDS	1801	2091	0.46	+	0	transcript_id "g7.t1"; gene_id "g7";
LatSat_NBS_DNA_7	AUGUSTUS	exon	1801	2091	.	+	.	transcript_id "g7.t1"; gene_id "g7";
LatSat_NBS_DNA_8	AUGUSTUS	gene	1	1221	0.42	-	.	g8
LatSat_NBS_DNA_8	AUGUSTUS	transcript	1	1221	0.42	-	.	g8.t1
LatSat_NBS_DNA_8	AUGUSTUS	intron	474	556	0.98	-	.	transcript_id "g8.t1"; gene_id "g8";
LatSat_NBS_DNA_8	AUGUSTUS	CDS	1	473	0.83	-	0	transcript_id "g8.t1"; gene_id "g8";
LatSat_NBS_DNA_8	AUGUSTUS	exon	1	473	.	-	.	transcript_id "g8.t1"; gene_id "g8";
LatSat_NBS_DNA_8	AUGUSTUS	CDS	557	1195	0.85	-	0	transcript_id "g8.t1"; gene_id "g8";
LatSat_NBS_DNA_8	AUGUSTUS	exon	557	1221	.	-	.	transcript_id "g8.t1"; gene_id "g8";
LatSat_NBS_DNA_8	AUGUSTUS	start_codon	1193	1195	.	-	0	transcript_id "g8.t1"; gene_id "g8";
LatSat_NBS_DNA_8	AUGUSTUS	tss	1221	1221	.	-	.	transcript_id "g8.t1"; gene_id "g8";
LatSat_NBS_DNA_9	AUGUSTUS	gene	1	1446	0.16	+	.	g9
LatSat_NBS_DNA_9	AUGUSTUS	transcript	1	1446	0.16	+	.	g9.t1
LatSat_NBS_DNA_9	AUGUSTUS	intron	213	327	0.95	+	.	transcript_id "g9.t1"; gene_id "g9";
LatSat_NBS_DNA_9	AUGUSTUS	CDS	1	212	0.55	+	0	transcript_id "g9.t1"; gene_id "g9";
LatSat_NBS_DNA_9	AUGUSTUS	exon	1	212	.	+	.	transcript_id "g9.t1"; gene_id "g9";
LatSat_NBS_DNA_9	AUGUSTUS	CDS	328	1240	0.3	+	1	transcript_id "g9.t1"; gene_id "g9";
LatSat_NBS_DNA_9	AUGUSTUS	exon	328	1446	.	+	.	transcript_id "g9.t1"; gene_id "g9";
LatSat_NBS_DNA_9	AUGUSTUS	stop_codon	1238	1240	.	+	0	transcript_id "g9.t1"; gene_id "g9";
LatSat_NBS_DNA_9	AUGUSTUS	tts	1446	1446	.	+	.	transcript_id "g9.t1"; gene_id "g9";
LatSat_NBS_DNA_10	AUGUSTUS	gene	1	1681	0.21	-	.	g10
LatSat_NBS_DNA_10	AUGUSTUS	transcript	1	1681	0.21	-	.	g10.t1
LatSat_NBS_DNA_10	AUGUSTUS	tts	1	1	.	-	.	transcript_id "g10.t1"; gene_id "g10";
LatSat_NBS_DNA_10	AUGUSTUS	exon	1	569	.	-	.	transcript_id "g10.t1"; gene_id "g10";
LatSat_NBS_DNA_10	AUGUSTUS	stop_codon	355	357	.	-	0	transcript_id "g10.t1"; gene_id "g10";
LatSat_NBS_DNA_10	AUGUSTUS	intron	570	732	0.63	-	.	transcript_id "g10.t1"; gene_id "g10";
LatSat_NBS_DNA_10	AUGUSTUS	intron	1086	1213	0.42	-	.	transcript_id "g10.t1"; gene_id "g10";
LatSat_NBS_DNA_10	AUGUSTUS	CDS	355	569	0.71	-	2	transcript_id "g10.t1"; gene_id "g10";
LatSat_NBS_DNA_10	AUGUSTUS	CDS	733	1085	0.39	-	1	transcript_id "g10.t1"; gene_id "g10";
LatSat_NBS_DNA_10	AUGUSTUS	exon	733	1085	.	-	.	transcript_id "g10.t1"; gene_id "g10";
LatSat_NBS_DNA_10	AUGUSTUS	CDS	1214	1539	0.98	-	0	transcript_id "g10.t1"; gene_id "g10";
LatSat_NBS_DNA_10	AUGUSTUS	exon	1214	1681	.	-	.	transcript_id "g10.t1"; gene_id "g10";
LatSat_NBS_DNA_10	AUGUSTUS	start_codon	1537	1539	.	-	0	transcript_id "g10.t1"; gene_id "g10";
LatSat_NBS_DNA_10	AUGUSTUS	tss	1681	1681	.	-	.	transcript_id "g10.t1"; gene_id "g10";
LatSat_NBS_DNA_11	AUGUSTUS	gene	185	3861	0.12	-	.	g11
LatSat_NBS_DNA_11	AUGUSTUS	transcript	185	3861	0.12	-	.	g11.t1
LatSat_NBS_DNA_11	AUGUSTUS	tts	185	185	.	-	.	transcript_id "g11.t1"; gene_id "g11";
LatSat_NBS_DNA_11	AUGUSTUS	exon	185	808	.	-	.	transcript_id "g11.t1"; gene_id "g11";
LatSat_NBS_DNA_11	AUGUSTUS	stop_codon	338	340	.	-	0	transcript_id "g11.t1"; gene_id "g11";
LatSat_NBS_DNA_11	AUGUSTUS	intron	809	886	0.44	-	.	transcript_id "g11.t1"; gene_id "g11";
LatSat_NBS_DNA_11	AUGUSTUS	CDS	338	808	0.89	-	0	transcript_id "g11.t1"; gene_id "g11";
LatSat_NBS_DNA_11	AUGUSTUS	CDS	887	3694	0.43	-	0	transcript_id "g11.t1"; gene_id "g11";
LatSat_NBS_DNA_11	AUGUSTUS	exon	887	3861	.	-	.	transcript_id "g11.t1"; gene_id "g11";
LatSat_NBS_DNA_11	AUGUSTUS	start_codon	3692	3694	.	-	0	transcript_id "g11.t1"; gene_id "g11";
LatSat_NBS_DNA_11	AUGUSTUS	tss	3861	3861	.	-	.	transcript_id "g11.t1"; gene_id "g11";
LatSat_NBS_DNA_12	AUGUSTUS	gene	1	1899	0.07	+	.	g12
LatSat_NBS_DNA_12	AUGUSTUS	transcript	1	1899	0.07	+	.	g12.t1
LatSat_NBS_DNA_12	AUGUSTUS	intron	150	256	0.94	+	.	transcript_id "g12.t1"; gene_id "g12";
LatSat_NBS_DNA_12	AUGUSTUS	intron	465	583	0.49	+	.	transcript_id "g12.t1"; gene_id "g12";
LatSat_NBS_DNA_12	AUGUSTUS	intron	1370	1474	0.94	+	.	transcript_id "g12.t1"; gene_id "g12";
LatSat_NBS_DNA_12	AUGUSTUS	CDS	1	149	0.73	+	0	transcript_id "g12.t1"; gene_id "g12";
LatSat_NBS_DNA_12	AUGUSTUS	exon	1	149	.	+	.	transcript_id "g12.t1"; gene_id "g12";
LatSat_NBS_DNA_12	AUGUSTUS	CDS	257	464	0.46	+	1	transcript_id "g12.t1"; gene_id "g12";
LatSat_NBS_DNA_12	AUGUSTUS	exon	257	464	.	+	.	transcript_id "g12.t1"; gene_id "g12";
LatSat_NBS_DNA_12	AUGUSTUS	CDS	584	1369	0.12	+	0	transcript_id "g12.t1"; gene_id "g12";
LatSat_NBS_DNA_12	AUGUSTUS	exon	584	1369	.	+	.	transcript_id "g12.t1"; gene_id "g12";
LatSat_NBS_DNA_12	AUGUSTUS	CDS	1475	1780	0.64	+	0	transcript_id "g12.t1"; gene_id "g12";
LatSat_NBS_DNA_12	AUGUSTUS	exon	1475	1899	.	+	.	transcript_id "g12.t1"; gene_id "g12";
LatSat_NBS_DNA_12	AUGUSTUS	stop_codon	1778	1780	.	+	0	transcript_id "g12.t1"; gene_id "g12";
LatSat_NBS_DNA_12	AUGUSTUS	tts	1899	1899	.	+	.	transcript_id "g12.t1"; gene_id "g12";
LatSat_NBS_DNA_13	AUGUSTUS	gene	1	1848	0.24	-	.	g13
LatSat_NBS_DNA_13	AUGUSTUS	transcript	1	1848	0.24	-	.	g13.t1
LatSat_NBS_DNA_13	AUGUSTUS	intron	298	378	0.69	-	.	transcript_id "g13.t1"; gene_id "g13";
LatSat_NBS_DNA_13	AUGUSTUS	intron	424	505	0.97	-	.	transcript_id "g13.t1"; gene_id "g13";
LatSat_NBS_DNA_13	AUGUSTUS	intron	791	913	1	-	.	transcript_id "g13.t1"; gene_id "g13";
LatSat_NBS_DNA_13	AUGUSTUS	intron	1286	1361	0.99	-	.	transcript_id "g13.t1"; gene_id "g13";
LatSat_NBS_DNA_13	AUGUSTUS	CDS	1	297	0.51	-	0	transcript_id "g13.t1"; gene_id "g13";
LatSat_NBS_DNA_13	AUGUSTUS	exon	1	297	.	-	.	transcript_id "g13.t1"; gene_id "g13";
LatSat_NBS_DNA_13	AUGUSTUS	CDS	379	423	0.69	-	0	transcript_id "g13.t1"; gene_id "g13";
LatSat_NBS_DNA_13	AUGUSTUS	exon	379	423	.	-	.	transcript_id "g13.t1"; gene_id "g13";
LatSat_NBS_DNA_13	AUGUSTUS	CDS	506	790	0.97	-	0	transcript_id "g13.t1"; gene_id "g13";
LatSat_NBS_DNA_13	AUGUSTUS	exon	506	790	.	-	.	transcript_id "g13.t1"; gene_id "g13";
LatSat_NBS_DNA_13	AUGUSTUS	CDS	914	1285	0.99	-	0	transcript_id "g13.t1"; gene_id "g13";
LatSat_NBS_DNA_13	AUGUSTUS	exon	914	1285	.	-	.	transcript_id "g13.t1"; gene_id "g13";
LatSat_NBS_DNA_13	AUGUSTUS	CDS	1362	1848	0.71	-	1	transcript_id "g13.t1"; gene_id "g13";
LatSat_NBS_DNA_13	AUGUSTUS	exon	1362	1848	.	-	.	transcript_id "g13.t1"; gene_id "g13";
LatSat_NBS_DNA_14	AUGUSTUS	gene	1	1351	0.14	-	.	g14
LatSat_NBS_DNA_14	AUGUSTUS	transcript	1	1351	0.14	-	.	g14.t1
LatSat_NBS_DNA_14	AUGUSTUS	tts	1	1	.	-	.	transcript_id "g14.t1"; gene_id "g14";
LatSat_NBS_DNA_14	AUGUSTUS	exon	1	1351	.	-	.	transcript_id "g14.t1"; gene_id "g14";
LatSat_NBS_DNA_14	AUGUSTUS	stop_codon	470	472	.	-	0	transcript_id "g14.t1"; gene_id "g14";
LatSat_NBS_DNA_14	AUGUSTUS	CDS	470	1180	0.58	-	0	transcript_id "g14.t1"; gene_id "g14";
LatSat_NBS_DNA_14	AUGUSTUS	start_codon	1178	1180	.	-	0	transcript_id "g14.t1"; gene_id "g14";
LatSat_NBS_DNA_14	AUGUSTUS	tss	1351	1351	.	-	.	transcript_id "g14.t1"; gene_id "g14";
LatSat_NBS_DNA_15	AUGUSTUS	gene	1	2096	0.18	+	.	g15
LatSat_NBS_DNA_15	AUGUSTUS	transcript	1	2096	0.18	+	.	g15.t1
LatSat_NBS_DNA_15	AUGUSTUS	intron	182	891	0.58	+	.	transcript_id "g15.t1"; gene_id "g15";
LatSat_NBS_DNA_15	AUGUSTUS	intron	1610	1794	0.36	+	.	transcript_id "g15.t1"; gene_id "g15";
LatSat_NBS_DNA_15	AUGUSTUS	CDS	1	181	0.71	+	2	transcript_id "g15.t1"; gene_id "g15";
LatSat_NBS_DNA_15	AUGUSTUS	exon	1	181	.	+	.	transcript_id "g15.t1"; gene_id "g15";
LatSat_NBS_DNA_15	AUGUSTUS	CDS	892	1609	0.5	+	1	transcript_id "g15.t1"; gene_id "g15";
LatSat_NBS_DNA_15	AUGUSTUS	exon	892	1609	.	+	.	transcript_id "g15.t1"; gene_id "g15";
LatSat_NBS_DNA_15	AUGUSTUS	CDS	1795	2076	0.49	+	0	transcript_id "g15.t1"; gene_id "g15";
LatSat_NBS_DNA_15	AUGUSTUS	exon	1795	2096	.	+	.	transcript_id "g15.t1"; gene_id "g15";
LatSat_NBS_DNA_15	AUGUSTUS	stop_codon	2074	2076	.	+	0	transcript_id "g15.t1"; gene_id "g15";
LatSat_NBS_DNA_15	AUGUSTUS	tts	2096	2096	.	+	.	transcript_id "g15.t1"; gene_id "g15";
LatSat_NBS_DNA_16	AUGUSTUS	gene	245	1702	0.12	+	.	g16
LatSat_NBS_DNA_16	AUGUSTUS	transcript	245	1702	0.12	+	.	g16.t1
LatSat_NBS_DNA_16	AUGUSTUS	exon	245	1702	.	+	.	transcript_id "g16.t1"; gene_id "g16";
LatSat_NBS_DNA_16	AUGUSTUS	start_codon	725	727	.	+	0	transcript_id "g16.t1"; gene_id "g16";
LatSat_NBS_DNA_16	AUGUSTUS	CDS	725	1459	0.9	+	0	transcript_id "g16.t1"; gene_id "g16";
LatSat_NBS_DNA_16	AUGUSTUS	stop_codon	1457	1459	.	+	0	transcript_id "g16.t1"; gene_id "g16";
LatSat_NBS_DNA_16	AUGUSTUS	tts	1702	1702	.	+	.	transcript_id "g16.t1"; gene_id "g16";
LatSat_NBS_DNA_17	AUGUSTUS	gene	56	1249	0.21	+	.	g17
LatSat_NBS_DNA_17	AUGUSTUS	transcript	56	1249	0.21	+	.	g17.t1
LatSat_NBS_DNA_17	AUGUSTUS	tss	56	56	.	+	.	transcript_id "g17.t1"; gene_id "g17";
LatSat_NBS_DNA_17	AUGUSTUS	exon	56	467	.	+	.	transcript_id "g17.t1"; gene_id "g17";
LatSat_NBS_DNA_17	AUGUSTUS	start_codon	162	164	.	+	0	transcript_id "g17.t1"; gene_id "g17";
LatSat_NBS_DNA_17	AUGUSTUS	intron	468	586	0.87	+	.	transcript_id "g17.t1"; gene_id "g17";
LatSat_NBS_DNA_17	AUGUSTUS	CDS	162	467	0.95	+	0	transcript_id "g17.t1"; gene_id "g17";
LatSat_NBS_DNA_17	AUGUSTUS	CDS	587	997	0.83	+	0	transcript_id "g17.t1"; gene_id "g17";
LatSat_NBS_DNA_17	AUGUSTUS	exon	587	1249	.	+	.	transcript_id "g17.t1"; gene_id "g17";
LatSat_NBS_DNA_17	AUGUSTUS	stop_codon	995	997	.	+	0	transcript_id "g17.t1"; gene_id "g17";
LatSat_NBS_DNA_17	AUGUSTUS	tts	1249	1249	.	+	.	transcript_id "g17.t1"; gene_id "g17";
LatSat_NBS_DNA_18	AUGUSTUS	gene	1	1830	0.51	+	.	g18
LatSat_NBS_DNA_18	AUGUSTUS	transcript	1	1830	0.51	+	.	g18.t1
LatSat_NBS_DNA_18	AUGUSTUS	intron	1	529	0.6	+	.	transcript_id "g18.t1"; gene_id "g18";
LatSat_NBS_DNA_18	AUGUSTUS	CDS	530	1588	0.68	+	0	transcript_id "g18.t1"; gene_id "g18";
LatSat_NBS_DNA_18	AUGUSTUS	exon	530	1830	.	+	.	transcript_id "g18.t1"; gene_id "g18";
LatSat_NBS_DNA_18	AUGUSTUS	stop_codon	1586	1588	.	+	0	transcript_id "g18.t1"; gene_id "g18";
LatSat_NBS_DNA_18	AUGUSTUS	tts	1830	1830	.	+	.	transcript_id "g18.t1"; gene_id "g18";
LatSat_NBS_DNA_19	AUGUSTUS	gene	1	1689	0.2	+	.	g19
LatSat_NBS_DNA_19	AUGUSTUS	transcript	1	1689	0.2	+	.	g19.t1
LatSat_NBS_DNA_19	AUGUSTUS	intron	304	498	1	+	.	transcript_id "g19.t1"; gene_id "g19";
LatSat_NBS_DNA_19	AUGUSTUS	CDS	1	303	0.98	+	1	transcript_id "g19.t1"; gene_id "g19";
LatSat_NBS_DNA_19	AUGUSTUS	exon	1	303	.	+	.	transcript_id "g19.t1"; gene_id "g19";
LatSat_NBS_DNA_19	AUGUSTUS	CDS	499	1453	0.68	+	1	transcript_id "g19.t1"; gene_id "g19";
LatSat_NBS_DNA_19	AUGUSTUS	exon	499	1689	.	+	.	transcript_id "g19.t1"; gene_id "g19";
LatSat_NBS_DNA_19	AUGUSTUS	stop_codon	1451	1453	.	+	0	transcript_id "g19.t1"; gene_id "g19";
LatSat_NBS_DNA_19	AUGUSTUS	tts	1689	1689	.	+	.	transcript_id "g19.t1"; gene_id "g19";
LatSat_NBS_DNA_20	AUGUSTUS	gene	1	3361	0.05	-	.	g20
LatSat_NBS_DNA_20	AUGUSTUS	transcript	1	3361	0.05	-	.	g20.t1
LatSat_NBS_DNA_20	AUGUSTUS	tts	1	1	.	-	.	transcript_id "g20.t1"; gene_id "g20";
LatSat_NBS_DNA_20	AUGUSTUS	exon	1	1416	.	-	.	transcript_id "g20.t1"; gene_id "g20";
LatSat_NBS_DNA_20	AUGUSTUS	stop_codon	482	484	.	-	0	transcript_id "g20.t1"; gene_id "g20";
LatSat_NBS_DNA_20	AUGUSTUS	intron	1417	1596	0.29	-	.	transcript_id "g20.t1"; gene_id "g20";
LatSat_NBS_DNA_20	AUGUSTUS	intron	1780	1875	0.29	-	.	transcript_id "g20.t1"; gene_id "g20";
LatSat_NBS_DNA_20	AUGUSTUS	intron	1985	2056	0.47	-	.	transcript_id "g20.t1"; gene_id "g20";
LatSat_NBS_DNA_20	AUGUSTUS	intron	2915	3098	0.98	-	.	transcript_id "g20.t1"; gene_id "g20";
LatSat_NBS_DNA_20	AUGUSTUS	CDS	482	1416	0.54	-	2	transcript_id "g20.t1"; gene_id "g20";
LatSat_NBS_DNA_20	AUGUSTUS	CDS	1597	1779	0.24	-	2	transcript_id "g20.t1"; gene_id "g20";
LatSat_NBS_DNA_20	AUGUSTUS	exon	1597	1779	.	-	.	transcript_id "g20.t1"; gene_id "g20";
LatSat_NBS_DNA_20	AUGUSTUS	CDS	1876	1984	0.34	-	0	transcript_id "g20.t1"; gene_id "g20";
LatSat_NBS_DNA_20	AUGUSTUS	exon	1876	1984	.	-	.	transcript_id "g20.t1"; gene_id "g20";
LatSat_NBS_DNA_20	AUGUSTUS	CDS	2057	2914	0.44	-	0	transcript_id "g20.t1"; gene_id "g20";
LatSat_NBS_DNA_20	AUGUSTUS	exon	2057	2914	.	-	.	transcript_id "g20.t1"; gene_id "g20";
LatSat_NBS_DNA_20	AUGUSTUS	CDS	3099	3338	0.98	-	0	transcript_id "g20.t1"; gene_id "g20";
LatSat_NBS_DNA_20	AUGUSTUS	exon	3099	3361	.	-	.	transcript_id "g20.t1"; gene_id "g20";
LatSat_NBS_DNA_20	AUGUSTUS	start_codon	3336	3338	.	-	0	transcript_id "g20.t1"; gene_id "g20";
LatSat_NBS_DNA_20	AUGUSTUS	tss	3361	3361	.	-	.	transcript_id "g20.t1"; gene_id "g20";
LatSat_NBS_DNA_21	AUGUSTUS	gene	401	2141	0.2	-	.	g21
LatSat_NBS_DNA_21	AUGUSTUS	transcript	401	2141	0.2	-	.	g21.t1
LatSat_NBS_DNA_21	AUGUSTUS	exon	401	2141	.	-	.	transcript_id "g21.t1"; gene_id "g21";
LatSat_NBS_DNA_21	AUGUSTUS	stop_codon	464	466	.	-	0	transcript_id "g21.t1"; gene_id "g21";
LatSat_NBS_DNA_21	AUGUSTUS	CDS	464	2110	0.37	-	0	transcript_id "g21.t1"; gene_id "g21";
LatSat_NBS_DNA_21	AUGUSTUS	start_codon	2108	2110	.	-	0	transcript_id "g21.t1"; gene_id "g21";
LatSat_NBS_DNA_21	AUGUSTUS	tss	2141	2141	.	-	.	transcript_id "g21.t1"; gene_id "g21";
LatSat_NBS_DNA_22	AUGUSTUS	gene	1	2009	0.34	+	.	g22
LatSat_NBS_DNA_22	AUGUSTUS	transcript	1	2009	0.34	+	.	g22.t1
LatSat_NBS_DNA_22	AUGUSTUS	intron	1	292	0.58	+	.	transcript_id "g22.t1"; gene_id "g22";
LatSat_NBS_DNA_22	AUGUSTUS	intron	398	504	1	+	.	transcript_id "g22.t1"; gene_id "g22";
LatSat_NBS_DNA_22	AUGUSTUS	CDS	293	397	0.68	+	1	transcript_id "g22.t1"; gene_id "g22";
LatSat_NBS_DNA_22	AUGUSTUS	exon	293	397	.	+	.	transcript_id "g22.t1"; gene_id "g22";
LatSat_NBS_DNA_22	AUGUSTUS	CDS	505	1567	0.72	+	1	transcript_id "g22.t1"; gene_id "g22";
LatSat_NBS_DNA_22	AUGUSTUS	exon	505	2009	.	+	.	transcript_id "g22.t1"; gene_id "g22";
LatSat_NBS_DNA_22	AUGUSTUS	stop_codon	1565	1567	.	+	0	transcript_id "g22.t1"; gene_id "g22";
LatSat_NBS_DNA_22	AUGUSTUS	tts	2009	2009	.	+	.	transcript_id "g22.t1"; gene_id "g22";
LatSat_NBS_DNA_23	AUGUSTUS	gene	1	2097	0.36	-	.	g23
LatSat_NBS_DNA_23	AUGUSTUS	transcript	1	2097	0.36	-	.	g23.t1
LatSat_NBS_DNA_23	AUGUSTUS	intron	1	496	0.49	-	.	transcript_id "g23.t1"; gene_id "g23";
LatSat_NBS_DNA_23	AUGUSTUS	intron	1602	2097	0.78	-	.	transcript_id "g23.t1"; gene_id "g23";
LatSat_NBS_DNA_23	AUGUSTUS	CDS	497	1601	0.79	-	1	transcript_id "g23.t1"; gene_id "g23";
LatSat_NBS_DNA_23	AUGUSTUS	exon	497	1601	.	-	.	transcript_id "g23.t1"; gene_id "g23";
LatSat_NBS_DNA_24	AUGUSTUS	gene	396	2274	0.1	+	.	g24
LatSat_NBS_DNA_24	AUGUSTUS	transcript	396	2274	0.1	+	.	g24.t1
LatSat_NBS_DNA_24	AUGUSTUS	tss	396	396	.	+	.	transcript_id "g24.t1"; gene_id "g24";
LatSat_NBS_DNA_24	AUGUSTUS	exon	396	1571	.	+	.	transcript_id "g24.t1"; gene_id "g24";
LatSat_NBS_DNA_24	AUGUSTUS	start_codon	500	502	.	+	0	transcript_id "g24.t1"; gene_id "g24";
LatSat_NBS_DNA_24	AUGUSTUS	intron	1572	1812	0.44	+	.	transcript_id "g24.t1"; gene_id "g24";
LatSat_NBS_DNA_24	AUGUSTUS	CDS	500	1571	0.58	+	0	transcript_id "g24.t1"; gene_id "g24";
LatSat_NBS_DNA_24	AUGUSTUS	CDS	1813	2274	0.44	+	2	transcript_id "g24.t1"; gene_id "g24";
LatSat_NBS_DNA_24	AUGUSTUS	exon	1813	2274	.	+	.	transcript_id "g24.t1"; gene_id "g24";
LatSat_NBS_DNA_25	AUGUSTUS	gene	1	2118	0.47	-	.	g25
LatSat_NBS_DNA_25	AUGUSTUS	transcript	1	2118	0.47	-	.	g25.t1
LatSat_NBS_DNA_25	AUGUSTUS	intron	1	111	0.77	-	.	transcript_id "g25.t1"; gene_id "g25";
LatSat_NBS_DNA_25	AUGUSTUS	intron	403	505	0.99	-	.	transcript_id "g25.t1"; gene_id "g25";
LatSat_NBS_DNA_25	AUGUSTUS	intron	1617	1702	1	-	.	transcript_id "g25.t1"; gene_id "g25";
LatSat_NBS_DNA_25	AUGUSTUS	CDS	112	402	0.65	-	0	transcript_id "g25.t1"; gene_id "g25";
LatSat_NBS_DNA_25	AUGUSTUS	exon	112	402	.	-	.	transcript_id "g25.t1"; gene_id "g25";
LatSat_NBS_DNA_25	AUGUSTUS	CDS	506	1616	0.85	-	1	transcript_id "g25.t1"; gene_id "g25";
LatSat_NBS_DNA_25	AUGUSTUS	exon	506	1616	.	-	.	transcript_id "g25.t1"; gene_id "g25";
LatSat_NBS_DNA_25	AUGUSTUS	CDS	1703	2118	0.89	-	0	transcript_id "g25.t1"; gene_id "g25";
LatSat_NBS_DNA_25	AUGUSTUS	exon	1703	2118	.	-	.	transcript_id "g25.t1"; gene_id "g25";
LatSat_NBS_DNA_26	AUGUSTUS	gene	1	3969	0.63	-	.	g26
LatSat_NBS_DNA_26	AUGUSTUS	transcript	1	3969	0.63	-	.	g26.t1
LatSat_NBS_DNA_26	AUGUSTUS	tts	1	1	.	-	.	transcript_id "g26.t1"; gene_id "g26";
LatSat_NBS_DNA_26	AUGUSTUS	exon	1	3582	.	-	.	transcript_id "g26.t1"; gene_id "g26";
LatSat_NBS_DNA_26	AUGUSTUS	stop_codon	488	490	.	-	0	transcript_id "g26.t1"; gene_id "g26";
LatSat_NBS_DNA_26	AUGUSTUS	intron	3583	3969	0.69	-	.	transcript_id "g26.t1"; gene_id "g26";
LatSat_NBS_DNA_26	AUGUSTUS	CDS	488	3582	0.65	-	2	transcript_id "g26.t1"; gene_id "g26";
LatSat_NBS_DNA_27	AUGUSTUS	gene	1	1811	0.05	-	.	g27
LatSat_NBS_DNA_27	AUGUSTUS	transcript	1	1811	0.05	-	.	g27.t1
LatSat_NBS_DNA_27	AUGUSTUS	intron	1	128	0.23	-	.	transcript_id "g27.t1"; gene_id "g27";
LatSat_NBS_DNA_27	AUGUSTUS	intron	227	505	0.39	-	.	transcript_id "g27.t1"; gene_id "g27";
LatSat_NBS_DNA_27	AUGUSTUS	intron	901	1014	1	-	.	transcript_id "g27.t1"; gene_id "g27";
LatSat_NBS_DNA_27	AUGUSTUS	CDS	129	226	0.23	-	0	transcript_id "g27.t1"; gene_id "g27";
LatSat_NBS_DNA_27	AUGUSTUS	exon	129	226	.	-	.	transcript_id "g27.t1"; gene_id "g27";
LatSat_NBS_DNA_27	AUGUSTUS	CDS	506	900	0.81	-	2	transcript_id "g27.t1"; gene_id "g27";
LatSat_NBS_DNA_27	AUGUSTUS	exon	506	900	.	-	.	transcript_id "g27.t1"; gene_id "g27";
LatSat_NBS_DNA_27	AUGUSTUS	CDS	1015	1714	0.99	-	0	transcript_id "g27.t1"; gene_id "g27";
LatSat_NBS_DNA_27	AUGUSTUS	exon	1015	1811	.	-	.	transcript_id "g27.t1"; gene_id "g27";
LatSat_NBS_DNA_27	AUGUSTUS	start_codon	1712	1714	.	-	0	transcript_id "g27.t1"; gene_id "g27";
LatSat_NBS_DNA_27	AUGUSTUS	tss	1811	1811	.	-	.	transcript_id "g27.t1"; gene_id "g27";
LatSat_NBS_DNA_28	AUGUSTUS	gene	1	1924	0.05	-	.	g28
LatSat_NBS_DNA_28	AUGUSTUS	transcript	1	1924	0.05	-	.	g28.t1
LatSat_NBS_DNA_28	AUGUSTUS	intron	1	442	0.15	-	.	transcript_id "g28.t1"; gene_id "g28";
LatSat_NBS_DNA_28	AUGUSTUS	intron	508	649	0.41	-	.	transcript_id "g28.t1"; gene_id "g28";
LatSat_NBS_DNA_28	AUGUSTUS	intron	1524	1709	0.62	-	.	transcript_id "g28.t1"; gene_id "g28";
LatSat_NBS_DNA_28	AUGUSTUS	CDS	443	507	0.24	-	0	transcript_id "g28.t1"; gene_id "g28";
LatSat_NBS_DNA_28	AUGUSTUS	exon	443	507	.	-	.	transcript_id "g28.t1"; gene_id "g28";
LatSat_NBS_DNA_28	AUGUSTUS	CDS	650	1523	0.33	-	1	transcript_id "g28.t1"; gene_id "g28";
LatSat_NBS_DNA_28	AUGUSTUS	exon	650	1523	.	-	.	transcript_id "g28.t1"; gene_id "g28";
LatSat_NBS_DNA_28	AUGUSTUS	CDS	1710	1921	0.66	-	0	transcript_id "g28.t1"; gene_id "g28";
LatSat_NBS_DNA_28	AUGUSTUS	exon	1710	1924	.	-	.	transcript_id "g28.t1"; gene_id "g28";
LatSat_NBS_DNA_28	AUGUSTUS	start_codon	1919	1921	.	-	0	transcript_id "g28.t1"; gene_id "g28";
LatSat_NBS_DNA_29	AUGUSTUS	gene	1	2100	0.16	-	.	g29
LatSat_NBS_DNA_29	AUGUSTUS	transcript	1	2100	0.16	-	.	g29.t1
LatSat_NBS_DNA_29	AUGUSTUS	intron	1	119	0.88	-	.	transcript_id "g29.t1"; gene_id "g29";
LatSat_NBS_DNA_29	AUGUSTUS	intron	192	283	0.88	-	.	transcript_id "g29.t1"; gene_id "g29";
LatSat_NBS_DNA_29	AUGUSTUS	intron	403	505	0.94	-	.	transcript_id "g29.t1"; gene_id "g29";
LatSat_NBS_DNA_29	AUGUSTUS	intron	1605	1704	0.93	-	.	transcript_id "g29.t1"; gene_id "g29";
LatSat_NBS_DNA_29	AUGUSTUS	intron	1896	2024	0.28	-	.	transcript_id "g29.t1"; gene_id "g29";
LatSat_NBS_DNA_29	AUGUSTUS	CDS	120	191	0.88	-	1	transcript_id "g29.t1"; gene_id "g29";
LatSat_NBS_DNA_29	AUGUSTUS	exon	120	191	.	-	.	transcript_id "g29.t1"; gene_id "g29";
LatSat_NBS_DNA_29	AUGUSTUS	CDS	284	402	0.95	-	0	transcript_id "g29.t1"; gene_id "g29";
LatSat_NBS_DNA_29	AUGUSTUS	exon	284	402	.	-	.	transcript_id "g29.t1"; gene_id "g29";
LatSat_NBS_DNA_29	AUGUSTUS	CDS	506	1604	0.82	-	1	transcript_id "g29.t1"; gene_id "g29";
LatSat_NBS_DNA_29	AUGUSTUS	exon	506	1604	.	-	.	transcript_id "g29.t1"; gene_id "g29";
LatSat_NBS_DNA_29	AUGUSTUS	CDS	1705	1895	0.34	-	0	transcript_id "g29.t1"; gene_id "g29";
LatSat_NBS_DNA_29	AUGUSTUS	exon	1705	1895	.	-	.	transcript_id "g29.t1"; gene_id "g29";
LatSat_NBS_DNA_29	AUGUSTUS	CDS	2025	2100	0.23	-	1	transcript_id "g29.t1"; gene_id "g29";
LatSat_NBS_DNA_29	AUGUSTUS	exon	2025	2100	.	-	.	transcript_id "g29.t1"; gene_id "g29";
LatSat_NBS_DNA_31	AUGUSTUS	gene	456	2093	0.23	+	.	g30
LatSat_NBS_DNA_31	AUGUSTUS	transcript	456	2093	0.23	+	.	g30.t1
LatSat_NBS_DNA_31	AUGUSTUS	tss	456	456	.	+	.	transcript_id "g30.t1"; gene_id "g30";
LatSat_NBS_DNA_31	AUGUSTUS	exon	456	2093	.	+	.	transcript_id "g30.t1"; gene_id "g30";
LatSat_NBS_DNA_31	AUGUSTUS	start_codon	500	502	.	+	0	transcript_id "g30.t1"; gene_id "g30";
LatSat_NBS_DNA_31	AUGUSTUS	CDS	500	1993	0.83	+	0	transcript_id "g30.t1"; gene_id "g30";
LatSat_NBS_DNA_31	AUGUSTUS	stop_codon	1991	1993	.	+	0	transcript_id "g30.t1"; gene_id "g30";
LatSat_NBS_DNA_31	AUGUSTUS	tts	2093	2093	.	+	.	transcript_id "g30.t1"; gene_id "g30";
LatSat_NBS_DNA_32	AUGUSTUS	gene	55	4031	0.05	-	.	g31
LatSat_NBS_DNA_32	AUGUSTUS	transcript	55	4031	0.05	-	.	g31.t1
LatSat_NBS_DNA_32	AUGUSTUS	tts	55	55	.	-	.	transcript_id "g31.t1"; gene_id "g31";
LatSat_NBS_DNA_32	AUGUSTUS	exon	55	4031	.	-	.	transcript_id "g31.t1"; gene_id "g31";
LatSat_NBS_DNA_32	AUGUSTUS	stop_codon	512	514	.	-	0	transcript_id "g31.t1"; gene_id "g31";
LatSat_NBS_DNA_32	AUGUSTUS	CDS	512	4006	0.31	-	0	transcript_id "g31.t1"; gene_id "g31";
LatSat_NBS_DNA_32	AUGUSTUS	start_codon	4004	4006	.	-	0	transcript_id "g31.t1"; gene_id "g31";
LatSat_NBS_DNA_32	AUGUSTUS	tss	4031	4031	.	-	.	transcript_id "g31.t1"; gene_id "g31";
LatSat_NBS_DNA_33	AUGUSTUS	gene	583	4121	0.21	-	.	g32
LatSat_NBS_DNA_33	AUGUSTUS	transcript	583	4121	0.21	-	.	g32.t1
LatSat_NBS_DNA_33	AUGUSTUS	tts	583	583	.	-	.	transcript_id "g32.t1"; gene_id "g32";
LatSat_NBS_DNA_33	AUGUSTUS	exon	583	971	.	-	.	transcript_id "g32.t1"; gene_id "g32";
LatSat_NBS_DNA_33	AUGUSTUS	stop_codon	735	737	.	-	0	transcript_id "g32.t1"; gene_id "g32";
LatSat_NBS_DNA_33	AUGUSTUS	intron	972	1066	0.78	-	.	transcript_id "g32.t1"; gene_id "g32";
LatSat_NBS_DNA_33	AUGUSTUS	intron	1304	1381	0.97	-	.	transcript_id "g32.t1"; gene_id "g32";
LatSat_NBS_DNA_33	AUGUSTUS	CDS	735	971	0.76	-	0	transcript_id "g32.t1"; gene_id "g32";
LatSat_NBS_DNA_33	AUGUSTUS	CDS	1067	1303	0.78	-	0	transcript_id "g32.t1"; gene_id "g32";
LatSat_NBS_DNA_33	AUGUSTUS	exon	1067	1303	.	-	.	transcript_id "g32.t1"; gene_id "g32";
LatSat_NBS_DNA_33	AUGUSTUS	CDS	1382	4102	0.95	-	0	transcript_id "g32.t1"; gene_id "g32";
LatSat_NBS_DNA_33	AUGUSTUS	exon	1382	4121	.	-	.	transcript_id "g32.t1"; gene_id "g32";
LatSat_NBS_DNA_33	AUGUSTUS	start_codon	4100	4102	.	-	0	transcript_id "g32.t1"; gene_id "g32";
LatSat_NBS_DNA_33	AUGUSTUS	tss	4121	4121	.	-	.	transcript_id "g32.t1"; gene_id "g32";
LatSat_NBS_DNA_34	AUGUSTUS	gene	1	1521	0.28	-	.	g33
LatSat_NBS_DNA_34	AUGUSTUS	transcript	1	1521	0.28	-	.	g33.t1
LatSat_NBS_DNA_34	AUGUSTUS	intron	1	21	0.88	-	.	transcript_id "g33.t1"; gene_id "g33";
LatSat_NBS_DNA_34	AUGUSTUS	intron	188	496	0.93	-	.	transcript_id "g33.t1"; gene_id "g33";
LatSat_NBS_DNA_34	AUGUSTUS	intron	1166	1355	0.59	-	.	transcript_id "g33.t1"; gene_id "g33";
LatSat_NBS_DNA_34	AUGUSTUS	CDS	22	187	0.85	-	0	transcript_id "g33.t1"; gene_id "g33";
LatSat_NBS_DNA_34	AUGUSTUS	exon	22	187	.	-	.	transcript_id "g33.t1"; gene_id "g33";
LatSat_NBS_DNA_34	AUGUSTUS	CDS	497	1165	0.32	-	0	transcript_id "g33.t1"; gene_id "g33";
LatSat_NBS_DNA_34	AUGUSTUS	exon	497	1165	.	-	.	transcript_id "g33.t1"; gene_id "g33";
LatSat_NBS_DNA_34	AUGUSTUS	CDS	1356	1442	0.73	-	0	transcript_id "g33.t1"; gene_id "g33";
LatSat_NBS_DNA_34	AUGUSTUS	exon	1356	1521	.	-	.	transcript_id "g33.t1"; gene_id "g33";
LatSat_NBS_DNA_34	AUGUSTUS	start_codon	1440	1442	.	-	0	transcript_id "g33.t1"; gene_id "g33";
LatSat_NBS_DNA_34	AUGUSTUS	tss	1521	1521	.	-	.	transcript_id "g33.t1"; gene_id "g33";
LatSat_NBS_DNA_35	AUGUSTUS	gene	1	1621	0.77	+	.	g34
LatSat_NBS_DNA_35	AUGUSTUS	transcript	1	1621	0.77	+	.	g34.t1
LatSat_NBS_DNA_35	AUGUSTUS	intron	1463	1556	0.97	+	.	transcript_id "g34.t1"; gene_id "g34";
LatSat_NBS_DNA_35	AUGUSTUS	CDS	1	1462	0.95	+	1	transcript_id "g34.t1"; gene_id "g34";
LatSat_NBS_DNA_35	AUGUSTUS	exon	1	1462	.	+	.	transcript_id "g34.t1"; gene_id "g34";
LatSat_NBS_DNA_35	AUGUSTUS	CDS	1557	1562	0.98	+	0	transcript_id "g34.t1"; gene_id "g34";
LatSat_NBS_DNA_35	AUGUSTUS	exon	1557	1621	.	+	.	transcript_id "g34.t1"; gene_id "g34";
LatSat_NBS_DNA_35	AUGUSTUS	stop_codon	1560	1562	.	+	0	transcript_id "g34.t1"; gene_id "g34";
LatSat_NBS_DNA_35	AUGUSTUS	tts	1621	1621	.	+	.	transcript_id "g34.t1"; gene_id "g34";
LatSat_NBS_DNA_36	AUGUSTUS	gene	8	2542	0.15	+	.	g35
LatSat_NBS_DNA_36	AUGUSTUS	transcript	8	2542	0.15	+	.	g35.t1
LatSat_NBS_DNA_36	AUGUSTUS	start_codon	8	10	.	+	0	transcript_id "g35.t1"; gene_id "g35";
LatSat_NBS_DNA_36	AUGUSTUS	CDS	8	2407	0.17	+	0	transcript_id "g35.t1"; gene_id "g35";
LatSat_NBS_DNA_36	AUGUSTUS	exon	8	2542	.	+	.	transcript_id "g35.t1"; gene_id "g35";
LatSat_NBS_DNA_36	AUGUSTUS	stop_codon	2405	2407	.	+	0	transcript_id "g35.t1"; gene_id "g35";
LatSat_NBS_DNA_36	AUGUSTUS	tts	2542	2542	.	+	.	transcript_id "g35.t1"; gene_id "g35";
LatSat_NBS_DNA_37	AUGUSTUS	gene	1	1749	0.14	+	.	g36
LatSat_NBS_DNA_37	AUGUSTUS	transcript	1	1749	0.14	+	.	g36.t1
LatSat_NBS_DNA_37	AUGUSTUS	intron	416	501	1	+	.	transcript_id "g36.t1"; gene_id "g36";
LatSat_NBS_DNA_37	AUGUSTUS	CDS	1	415	0.67	+	2	transcript_id "g36.t1"; gene_id "g36";
LatSat_NBS_DNA_37	AUGUSTUS	exon	1	415	.	+	.	transcript_id "g36.t1"; gene_id "g36";
LatSat_NBS_DNA_37	AUGUSTUS	CDS	502	1600	0.47	+	1	transcript_id "g36.t1"; gene_id "g36";
LatSat_NBS_DNA_37	AUGUSTUS	exon	502	1749	.	+	.	transcript_id "g36.t1"; gene_id "g36";
LatSat_NBS_DNA_37	AUGUSTUS	stop_codon	1598	1600	.	+	0	transcript_id "g36.t1"; gene_id "g36";
LatSat_NBS_DNA_37	AUGUSTUS	tts	1749	1749	.	+	.	transcript_id "g36.t1"; gene_id "g36";
LatSat_NBS_DNA_38	AUGUSTUS	gene	1	1031	0.23	-	.	g37
LatSat_NBS_DNA_38	AUGUSTUS	transcript	1	1031	0.23	-	.	g37.t1
LatSat_NBS_DNA_38	AUGUSTUS	tts	1	1	.	-	.	transcript_id "g37.t1"; gene_id "g37";
LatSat_NBS_DNA_38	AUGUSTUS	exon	1	368	.	-	.	transcript_id "g37.t1"; gene_id "g37";
LatSat_NBS_DNA_38	AUGUSTUS	stop_codon	153	155	.	-	0	transcript_id "g37.t1"; gene_id "g37";
LatSat_NBS_DNA_38	AUGUSTUS	intron	369	499	0.77	-	.	transcript_id "g37.t1"; gene_id "g37";
LatSat_NBS_DNA_38	AUGUSTUS	intron	791	895	0.98	-	.	transcript_id "g37.t1"; gene_id "g37";
LatSat_NBS_DNA_38	AUGUSTUS	CDS	153	368	0.61	-	0	transcript_id "g37.t1"; gene_id "g37";
LatSat_NBS_DNA_38	AUGUSTUS	CDS	500	790	0.9	-	0	transcript_id "g37.t1"; gene_id "g37";
LatSat_NBS_DNA_38	AUGUSTUS	exon	500	790	.	-	.	transcript_id "g37.t1"; gene_id "g37";
LatSat_NBS_DNA_38	AUGUSTUS	CDS	896	997	0.44	-	0	transcript_id "g37.t1"; gene_id "g37";
LatSat_NBS_DNA_38	AUGUSTUS	exon	896	1031	.	-	.	transcript_id "g37.t1"; gene_id "g37";
LatSat_NBS_DNA_38	AUGUSTUS	start_codon	995	997	.	-	0	transcript_id "g37.t1"; gene_id "g37";
LatSat_NBS_DNA_38	AUGUSTUS	tss	1031	1031	.	-	.	transcript_id "g37.t1"; gene_id "g37";
LatSat_NBS_DNA_39	AUGUSTUS	gene	228	4341	0.01	-	.	g38
LatSat_NBS_DNA_39	AUGUSTUS	transcript	228	4341	0.01	-	.	g38.t1
LatSat_NBS_DNA_39	AUGUSTUS	tts	228	228	.	-	.	transcript_id "g38.t1"; gene_id "g38";
LatSat_NBS_DNA_39	AUGUSTUS	exon	228	4341	.	-	.	transcript_id "g38.t1"; gene_id "g38";
LatSat_NBS_DNA_39	AUGUSTUS	stop_codon	497	499	.	-	0	transcript_id "g38.t1"; gene_id "g38";
LatSat_NBS_DNA_39	AUGUSTUS	CDS	497	4105	0.77	-	0	transcript_id "g38.t1"; gene_id "g38";
LatSat_NBS_DNA_39	AUGUSTUS	start_codon	4103	4105	.	-	0	transcript_id "g38.t1"; gene_id "g38";
LatSat_NBS_DNA_39	AUGUSTUS	tss	4341	4341	.	-	.	transcript_id "g38.t1"; gene_id "g38";
LatSat_NBS_DNA_40	AUGUSTUS	gene	1	3141	0.57	-	.	g39
LatSat_NBS_DNA_40	AUGUSTUS	transcript	1	3141	0.57	-	.	g39.t1
LatSat_NBS_DNA_40	AUGUSTUS	tts	1	1	.	-	.	transcript_id "g39.t1"; gene_id "g39";
LatSat_NBS_DNA_40	AUGUSTUS	exon	1	3141	.	-	.	transcript_id "g39.t1"; gene_id "g39";
LatSat_NBS_DNA_40	AUGUSTUS	stop_codon	461	463	.	-	0	transcript_id "g39.t1"; gene_id "g39";
LatSat_NBS_DNA_40	AUGUSTUS	CDS	461	3043	0.9	-	0	transcript_id "g39.t1"; gene_id "g39";
LatSat_NBS_DNA_40	AUGUSTUS	start_codon	3041	3043	.	-	0	transcript_id "g39.t1"; gene_id "g39";
LatSat_NBS_DNA_40	AUGUSTUS	tss	3141	3141	.	-	.	transcript_id "g39.t1"; gene_id "g39";
LatSat_NBS_DNA_41	AUGUSTUS	gene	1	1790	0.42	+	.	g40
LatSat_NBS_DNA_41	AUGUSTUS	transcript	1	1790	0.42	+	.	g40.t1
LatSat_NBS_DNA_41	AUGUSTUS	intron	403	498	1	+	.	transcript_id "g40.t1"; gene_id "g40";
LatSat_NBS_DNA_41	AUGUSTUS	CDS	1	402	1	+	1	transcript_id "g40.t1"; gene_id "g40";
LatSat_NBS_DNA_41	AUGUSTUS	exon	1	402	.	+	.	transcript_id "g40.t1"; gene_id "g40";
LatSat_NBS_DNA_41	AUGUSTUS	CDS	499	1624	0.87	+	1	transcript_id "g40.t1"; gene_id "g40";
LatSat_NBS_DNA_41	AUGUSTUS	exon	499	1790	.	+	.	transcript_id "g40.t1"; gene_id "g40";
LatSat_NBS_DNA_41	AUGUSTUS	stop_codon	1622	1624	.	+	0	transcript_id "g40.t1"; gene_id "g40";
LatSat_NBS_DNA_41	AUGUSTUS	tts	1790	1790	.	+	.	transcript_id "g40.t1"; gene_id "g40";
LatSat_NBS_DNA_42	AUGUSTUS	gene	1	2475	0.83	+	.	g41
LatSat_NBS_DNA_42	AUGUSTUS	transcript	1	2475	0.83	+	.	g41.t1
LatSat_NBS_DNA_42	AUGUSTUS	intron	1	214	0.91	+	.	transcript_id "g41.t1"; gene_id "g41";
LatSat_NBS_DNA_42	AUGUSTUS	intron	288	528	0.91	+	.	transcript_id "g41.t1"; gene_id "g41";
LatSat_NBS_DNA_42	AUGUSTUS	intron	1577	1669	0.95	+	.	transcript_id "g41.t1"; gene_id "g41";
LatSat_NBS_DNA_42	AUGUSTUS	intron	1976	2057	1	+	.	transcript_id "g41.t1"; gene_id "g41";
LatSat_NBS_DNA_42	AUGUSTUS	CDS	215	287	0.91	+	2	transcript_id "g41.t1"; gene_id "g41";
LatSat_NBS_DNA_42	AUGUSTUS	exon	215	287	.	+	.	transcript_id "g41.t1"; gene_id "g41";
LatSat_NBS_DNA_42	AUGUSTUS	CDS	529	1576	0.97	+	1	transcript_id "g41.t1"; gene_id "g41";
LatSat_NBS_DNA_42	AUGUSTUS	exon	529	1576	.	+	.	transcript_id "g41.t1"; gene_id "g41";
LatSat_NBS_DNA_42	AUGUSTUS	CDS	1670	1975	0.97	+	0	transcript_id "g41.t1"; gene_id "g41";
LatSat_NBS_DNA_42	AUGUSTUS	exon	1670	1975	.	+	.	transcript_id "g41.t1"; gene_id "g41";
LatSat_NBS_DNA_42	AUGUSTUS	CDS	2058	2475	0.97	+	0	transcript_id "g41.t1"; gene_id "g41";
LatSat_NBS_DNA_42	AUGUSTUS	exon	2058	2475	.	+	.	transcript_id "g41.t1"; gene_id "g41";
LatSat_NBS_DNA_43	AUGUSTUS	gene	1	3532	0.26	-	.	g42
LatSat_NBS_DNA_43	AUGUSTUS	transcript	1	3532	0.26	-	.	g42.t1
LatSat_NBS_DNA_43	AUGUSTUS	tts	1	1	.	-	.	transcript_id "g42.t1"; gene_id "g42";
LatSat_NBS_DNA_43	AUGUSTUS	exon	1	3532	.	-	.	transcript_id "g42.t1"; gene_id "g42";
LatSat_NBS_DNA_43	AUGUSTUS	stop_codon	518	520	.	-	0	transcript_id "g42.t1"; gene_id "g42";
LatSat_NBS_DNA_43	AUGUSTUS	CDS	518	3526	0.94	-	0	transcript_id "g42.t1"; gene_id "g42";
LatSat_NBS_DNA_43	AUGUSTUS	start_codon	3524	3526	.	-	0	transcript_id "g42.t1"; gene_id "g42";
LatSat_NBS_DNA_44	AUGUSTUS	gene	497	1874	0.4	+	.	g43
LatSat_NBS_DNA_44	AUGUSTUS	transcript	497	1874	0.4	+	.	g43.t1
LatSat_NBS_DNA_44	AUGUSTUS	exon	497	1874	.	+	.	transcript_id "g43.t1"; gene_id "g43";
LatSat_NBS_DNA_44	AUGUSTUS	start_codon	500	502	.	+	0	transcript_id "g43.t1"; gene_id "g43";
LatSat_NBS_DNA_44	AUGUSTUS	CDS	500	1567	0.95	+	0	transcript_id "g43.t1"; gene_id "g43";
LatSat_NBS_DNA_44	AUGUSTUS	stop_codon	1565	1567	.	+	0	transcript_id "g43.t1"; gene_id "g43";
LatSat_NBS_DNA_44	AUGUSTUS	tts	1874	1874	.	+	.	transcript_id "g43.t1"; gene_id "g43";
LatSat_NBS_DNA_45	AUGUSTUS	gene	476	3467	0.04	+	.	g44
LatSat_NBS_DNA_45	AUGUSTUS	transcript	476	3467	0.04	+	.	g44.t1
LatSat_NBS_DNA_45	AUGUSTUS	tss	476	476	.	+	.	transcript_id "g44.t1"; gene_id "g44";
LatSat_NBS_DNA_45	AUGUSTUS	exon	476	3081	.	+	.	transcript_id "g44.t1"; gene_id "g44";
LatSat_NBS_DNA_45	AUGUSTUS	start_codon	506	508	.	+	0	transcript_id "g44.t1"; gene_id "g44";
LatSat_NBS_DNA_45	AUGUSTUS	CDS	506	3061	0.15	+	0	transcript_id "g44.t1"; gene_id "g44";
LatSat_NBS_DNA_45	AUGUSTUS	stop_codon	3059	3061	.	+	0	transcript_id "g44.t1"; gene_id "g44";
LatSat_NBS_DNA_45	AUGUSTUS	exon	3179	3467	.	+	.	transcript_id "g44.t1"; gene_id "g44";
LatSat_NBS_DNA_45	AUGUSTUS	tts	3467	3467	.	+	.	transcript_id "g44.t1"; gene_id "g44";
LatSat_NBS_DNA_47	AUGUSTUS	gene	329	3372	0.27	-	.	g45
LatSat_NBS_DNA_47	AUGUSTUS	transcript	329	3372	0.27	-	.	g45.t1
LatSat_NBS_DNA_47	AUGUSTUS	tts	329	329	.	-	.	transcript_id "g45.t1"; gene_id "g45";
LatSat_NBS_DNA_47	AUGUSTUS	exon	329	2904	.	-	.	transcript_id "g45.t1"; gene_id "g45";
LatSat_NBS_DNA_47	AUGUSTUS	stop_codon	497	499	.	-	0	transcript_id "g45.t1"; gene_id "g45";
LatSat_NBS_DNA_47	AUGUSTUS	intron	2905	3162	0.89	-	.	transcript_id "g45.t1"; gene_id "g45";
LatSat_NBS_DNA_47	AUGUSTUS	CDS	497	2904	0.92	-	2	transcript_id "g45.t1"; gene_id "g45";
LatSat_NBS_DNA_47	AUGUSTUS	CDS	3163	3372	0.63	-	2	transcript_id "g45.t1"; gene_id "g45";
LatSat_NBS_DNA_47	AUGUSTUS	exon	3163	3372	.	-	.	transcript_id "g45.t1"; gene_id "g45";
LatSat_NBS_DNA_48	AUGUSTUS	gene	430	1371	0.19	-	.	g46
LatSat_NBS_DNA_48	AUGUSTUS	transcript	430	1371	0.19	-	.	g46.t1
LatSat_NBS_DNA_48	AUGUSTUS	exon	430	1371	.	-	.	transcript_id "g46.t1"; gene_id "g46";
LatSat_NBS_DNA_48	AUGUSTUS	stop_codon	491	493	.	-	0	transcript_id "g46.t1"; gene_id "g46";
LatSat_NBS_DNA_48	AUGUSTUS	CDS	491	1249	0.79	-	0	transcript_id "g46.t1"; gene_id "g46";
LatSat_NBS_DNA_48	AUGUSTUS	start_codon	1247	1249	.	-	0	transcript_id "g46.t1"; gene_id "g46";
LatSat_NBS_DNA_48	AUGUSTUS	tss	1371	1371	.	-	.	transcript_id "g46.t1"; gene_id "g46";
LatSat_NBS_DNA_49	AUGUSTUS	gene	1	1827	0.16	+	.	g47
LatSat_NBS_DNA_49	AUGUSTUS	transcript	1	1827	0.16	+	.	g47.t1
LatSat_NBS_DNA_49	AUGUSTUS	intron	1	232	0.76	+	.	transcript_id "g47.t1"; gene_id "g47";
LatSat_NBS_DNA_49	AUGUSTUS	intron	472	575	0.66	+	.	transcript_id "g47.t1"; gene_id "g47";
LatSat_NBS_DNA_49	AUGUSTUS	intron	1328	1496	0.6	+	.	transcript_id "g47.t1"; gene_id "g47";
LatSat_NBS_DNA_49	AUGUSTUS	intron	1716	1808	0.36	+	.	transcript_id "g47.t1"; gene_id "g47";
LatSat_NBS_DNA_49	AUGUSTUS	CDS	233	471	0.61	+	1	transcript_id "g47.t1"; gene_id "g47";
LatSat_NBS_DNA_49	AUGUSTUS	exon	233	471	.	+	.	transcript_id "g47.t1"; gene_id "g47";
LatSat_NBS_DNA_49	AUGUSTUS	CDS	576	1327	0.49	+	2	transcript_id "g47.t1"; gene_id "g47";
LatSat_NBS_DNA_49	AUGUSTUS	exon	576	1327	.	+	.	transcript_id "g47.t1"; gene_id "g47";
LatSat_NBS_DNA_49	AUGUSTUS	CDS	1497	1715	0.37	+	0	transcript_id "g47.t1"; gene_id "g47";
LatSat_NBS_DNA_49	AUGUSTUS	exon	1497	1715	.	+	.	transcript_id "g47.t1"; gene_id "g47";
LatSat_NBS_DNA_49	AUGUSTUS	CDS	1809	1827	0.36	+	0	transcript_id "g47.t1"; gene_id "g47";
LatSat_NBS_DNA_49	AUGUSTUS	exon	1809	1827	.	+	.	transcript_id "g47.t1"; gene_id "g47";
LatSat_NBS_DNA_50	AUGUSTUS	gene	1	2021	0.13	-	.	g48
LatSat_NBS_DNA_50	AUGUSTUS	transcript	1	2021	0.13	-	.	g48.t1
LatSat_NBS_DNA_50	AUGUSTUS	intron	1	496	0.49	-	.	transcript_id "g48.t1"; gene_id "g48";
LatSat_NBS_DNA_50	AUGUSTUS	intron	1587	1674	1	-	.	transcript_id "g48.t1"; gene_id "g48";
LatSat_NBS_DNA_50	AUGUSTUS	CDS	497	1586	1	-	1	transcript_id "g48.t1"; gene_id "g48";
LatSat_NBS_DNA_50	AUGUSTUS	exon	497	1586	.	-	.	transcript_id "g48.t1"; gene_id "g48";
LatSat_NBS_DNA_50	AUGUSTUS	CDS	1675	1892	0.73	-	0	transcript_id "g48.t1"; gene_id "g48";
LatSat_NBS_DNA_50	AUGUSTUS	exon	1675	2021	.	-	.	transcript_id "g48.t1"; gene_id "g48";
LatSat_NBS_DNA_50	AUGUSTUS	start_codon	1890	1892	.	-	0	transcript_id "g48.t1"; gene_id "g48";
LatSat_NBS_DNA_50	AUGUSTUS	tss	2021	2021	.	-	.	transcript_id "g48.t1"; gene_id "g48";
LatSat_NBS_DNA_51	AUGUSTUS	gene	1	1860	0.05	+	.	g49
LatSat_NBS_DNA_51	AUGUSTUS	transcript	1	1860	0.05	+	.	g49.t1
LatSat_NBS_DNA_51	AUGUSTUS	intron	1	512	0.72	+	.	transcript_id "g49.t1"; gene_id "g49";
LatSat_NBS_DNA_51	AUGUSTUS	intron	1663	1750	0.46	+	.	transcript_id "g49.t1"; gene_id "g49";
LatSat_NBS_DNA_51	AUGUSTUS	CDS	513	1662	0.19	+	2	transcript_id "g49.t1"; gene_id "g49";
LatSat_NBS_DNA_51	AUGUSTUS	exon	513	1662	.	+	.	transcript_id "g49.t1"; gene_id "g49";
LatSat_NBS_DNA_51	AUGUSTUS	CDS	1751	1754	0.43	+	1	transcript_id "g49.t1"; gene_id "g49";
LatSat_NBS_DNA_51	AUGUSTUS	exon	1751	1860	.	+	.	transcript_id "g49.t1"; gene_id "g49";
LatSat_NBS_DNA_51	AUGUSTUS	stop_codon	1752	1754	.	+	0	transcript_id "g49.t1"; gene_id "g49";
LatSat_NBS_DNA_51	AUGUSTUS	tts	1860	1860	.	+	.	transcript_id "g49.t1"; gene_id "g49";
LatSat_NBS_DNA_52	AUGUSTUS	gene	1	1084	0.07	-	.	g50
LatSat_NBS_DNA_52	AUGUSTUS	transcript	1	1084	0.07	-	.	g50.t1
LatSat_NBS_DNA_52	AUGUSTUS	tts	1	1	.	-	.	transcript_id "g50.t1"; gene_id "g50";
LatSat_NBS_DNA_52	AUGUSTUS	exon	1	1084	.	-	.	transcript_id "g50.t1"; gene_id "g50";
LatSat_NBS_DNA_52	AUGUSTUS	stop_codon	473	475	.	-	0	transcript_id "g50.t1"; gene_id "g50";
LatSat_NBS_DNA_52	AUGUSTUS	CDS	473	1051	0.17	-	0	transcript_id "g50.t1"; gene_id "g50";
LatSat_NBS_DNA_52	AUGUSTUS	start_codon	1049	1051	.	-	0	transcript_id "g50.t1"; gene_id "g50";
LatSat_NBS_DNA_53	AUGUSTUS	gene	1	2193	0.04	-	.	g51
LatSat_NBS_DNA_53	AUGUSTUS	transcript	1	2193	0.04	-	.	g51.t1
LatSat_NBS_DNA_53	AUGUSTUS	intron	1	93	0.38	-	.	transcript_id "g51.t1"; gene_id "g51";
LatSat_NBS_DNA_53	AUGUSTUS	intron	598	1112	0.13	-	.	transcript_id "g51.t1"; gene_id "g51";
LatSat_NBS_DNA_53	AUGUSTUS	intron	1686	2193	0.72	-	.	transcript_id "g51.t1"; gene_id "g51";
LatSat_NBS_DNA_53	AUGUSTUS	CDS	94	597	0.11	-	1	transcript_id "g51.t1"; gene_id "g51";
LatSat_NBS_DNA_53	AUGUSTUS	exon	94	597	.	-	.	transcript_id "g51.t1"; gene_id "g51";
LatSat_NBS_DNA_53	AUGUSTUS	CDS	1113	1685	0.35	-	1	transcript_id "g51.t1"; gene_id "g51";
LatSat_NBS_DNA_53	AUGUSTUS	exon	1113	1685	.	-	.	transcript_id "g51.t1"; gene_id "g51";
LatSat_NBS_DNA_54	AUGUSTUS	gene	1	2271	0.09	-	.	g52
LatSat_NBS_DNA_54	AUGUSTUS	transcript	1	2271	0.09	-	.	g52.t1
LatSat_NBS_DNA_54	AUGUSTUS	intron	1	229	0.48	-	.	transcript_id "g52.t1"; gene_id "g52";
LatSat_NBS_DNA_54	AUGUSTUS	intron	297	529	0.27	-	.	transcript_id "g52.t1"; gene_id "g52";
LatSat_NBS_DNA_54	AUGUSTUS	intron	1796	2271	0.72	-	.	transcript_id "g52.t1"; gene_id "g52";
LatSat_NBS_DNA_54	AUGUSTUS	CDS	230	296	0.56	-	0	transcript_id "g52.t1"; gene_id "g52";
LatSat_NBS_DNA_54	AUGUSTUS	exon	230	296	.	-	.	transcript_id "g52.t1"; gene_id "g52";
LatSat_NBS_DNA_54	AUGUSTUS	CDS	530	1795	0.34	-	0	transcript_id "g52.t1"; gene_id "g52";
LatSat_NBS_DNA_54	AUGUSTUS	exon	530	1795	.	-	.	transcript_id "g52.t1"; gene_id "g52";
LatSat_NBS_DNA_55	AUGUSTUS	gene	5	3246	0.02	+	.	g53
LatSat_NBS_DNA_55	AUGUSTUS	transcript	5	3246	0.02	+	.	g53.t1
LatSat_NBS_DNA_55	AUGUSTUS	start_codon	5	7	.	+	0	transcript_id "g53.t1"; gene_id "g53";
LatSat_NBS_DNA_55	AUGUSTUS	intron	13	106	0.47	+	.	transcript_id "g53.t1"; gene_id "g53";
LatSat_NBS_DNA_55	AUGUSTUS	intron	404	486	0.33	+	.	transcript_id "g53.t1"; gene_id "g53";
LatSat_NBS_DNA_55	AUGUSTUS	intron	1371	2066	0.41	+	.	transcript_id "g53.t1"; gene_id "g53";
LatSat_NBS_DNA_55	AUGUSTUS	CDS	5	12	0.47	+	0	transcript_id "g53.t1"; gene_id "g53";
LatSat_NBS_DNA_55	AUGUSTUS	exon	5	12	.	+	.	transcript_id "g53.t1"; gene_id "g53";
LatSat_NBS_DNA_55	AUGUSTUS	CDS	107	403	0.19	+	1	transcript_id "g53.t1"; gene_id "g53";
LatSat_NBS_DNA_55	AUGUSTUS	exon	107	403	.	+	.	transcript_id "g53.t1"; gene_id "g53";
LatSat_NBS_DNA_55	AUGUSTUS	CDS	487	1370	0.12	+	1	transcript_id "g53.t1"; gene_id "g53";
LatSat_NBS_DNA_55	AUGUSTUS	exon	487	1370	.	+	.	transcript_id "g53.t1"; gene_id "g53";
LatSat_NBS_DNA_55	AUGUSTUS	CDS	2067	2881	0.87	+	2	transcript_id "g53.t1"; gene_id "g53";
LatSat_NBS_DNA_55	AUGUSTUS	exon	2067	3246	.	+	.	transcript_id "g53.t1"; gene_id "g53";
LatSat_NBS_DNA_55	AUGUSTUS	stop_codon	2879	2881	.	+	0	transcript_id "g53.t1"; gene_id "g53";
LatSat_NBS_DNA_55	AUGUSTUS	tts	3246	3246	.	+	.	transcript_id "g53.t1"; gene_id "g53";
LatSat_NBS_DNA_56	AUGUSTUS	gene	1	1877	0.1	+	.	g54
LatSat_NBS_DNA_56	AUGUSTUS	transcript	1	1877	0.1	+	.	g54.t1
LatSat_NBS_DNA_56	AUGUSTUS	intron	1	519	0.66	+	.	transcript_id "g54.t1"; gene_id "g54";
LatSat_NBS_DNA_56	AUGUSTUS	intron	937	1032	1	+	.	transcript_id "g54.t1"; gene_id "g54";
LatSat_NBS_DNA_56	AUGUSTUS	CDS	520	936	0.67	+	1	transcript_id "g54.t1"; gene_id "g54";
LatSat_NBS_DNA_56	AUGUSTUS	exon	520	936	.	+	.	transcript_id "g54.t1"; gene_id "g54";
LatSat_NBS_DNA_56	AUGUSTUS	CDS	1033	1519	0.99	+	1	transcript_id "g54.t1"; gene_id "g54";
LatSat_NBS_DNA_56	AUGUSTUS	exon	1033	1877	.	+	.	transcript_id "g54.t1"; gene_id "g54";
LatSat_NBS_DNA_56	AUGUSTUS	stop_codon	1517	1519	.	+	0	transcript_id "g54.t1"; gene_id "g54";
LatSat_NBS_DNA_56	AUGUSTUS	tts	1877	1877	.	+	.	transcript_id "g54.t1"; gene_id "g54";
LatSat_NBS_DNA_57	AUGUSTUS	gene	497	1880	0.34	+	.	g55
LatSat_NBS_DNA_57	AUGUSTUS	transcript	497	1880	0.34	+	.	g55.t1
LatSat_NBS_DNA_57	AUGUSTUS	exon	497	1880	.	+	.	transcript_id "g55.t1"; gene_id "g55";
LatSat_NBS_DNA_57	AUGUSTUS	start_codon	500	502	.	+	0	transcript_id "g55.t1"; gene_id "g55";
LatSat_NBS_DNA_57	AUGUSTUS	CDS	500	1618	0.91	+	0	transcript_id "g55.t1"; gene_id "g55";
LatSat_NBS_DNA_57	AUGUSTUS	stop_codon	1616	1618	.	+	0	transcript_id "g55.t1"; gene_id "g55";
LatSat_NBS_DNA_57	AUGUSTUS	tts	1880	1880	.	+	.	transcript_id "g55.t1"; gene_id "g55";
LatSat_NBS_DNA_58	AUGUSTUS	gene	1	1703	0.09	+	.	g56
LatSat_NBS_DNA_58	AUGUSTUS	transcript	1	1703	0.09	+	.	g56.t1
LatSat_NBS_DNA_58	AUGUSTUS	intron	93	188	0.99	+	.	transcript_id "g56.t1"; gene_id "g56";
LatSat_NBS_DNA_58	AUGUSTUS	CDS	1	92	0.96	+	0	transcript_id "g56.t1"; gene_id "g56";
LatSat_NBS_DNA_58	AUGUSTUS	exon	1	92	.	+	.	transcript_id "g56.t1"; gene_id "g56";
LatSat_NBS_DNA_58	AUGUSTUS	CDS	189	675	0.85	+	1	transcript_id "g56.t1"; gene_id "g56";
LatSat_NBS_DNA_58	AUGUSTUS	exon	189	907	.	+	.	transcript_id "g56.t1"; gene_id "g56";
LatSat_NBS_DNA_58	AUGUSTUS	stop_codon	673	675	.	+	0	transcript_id "g56.t1"; gene_id "g56";
LatSat_NBS_DNA_58	AUGUSTUS	exon	1429	1703	.	+	.	transcript_id "g56.t1"; gene_id "g56";
LatSat_NBS_DNA_58	AUGUSTUS	tts	1703	1703	.	+	.	transcript_id "g56.t1"; gene_id "g56";
LatSat_NBS_DNA_59	AUGUSTUS	gene	1	2011	0.05	+	.	g57
LatSat_NBS_DNA_59	AUGUSTUS	transcript	1	2011	0.05	+	.	g57.t1
LatSat_NBS_DNA_59	AUGUSTUS	intron	1	135	0.67	+	.	transcript_id "g57.t1"; gene_id "g57";
LatSat_NBS_DNA_59	AUGUSTUS	intron	312	874	0.27	+	.	transcript_id "g57.t1"; gene_id "g57";
LatSat_NBS_DNA_59	AUGUSTUS	CDS	136	311	0.65	+	2	transcript_id "g57.t1"; gene_id "g57";
LatSat_NBS_DNA_59	AUGUSTUS	exon	136	311	.	+	.	transcript_id "g57.t1"; gene_id "g57";
LatSat_NBS_DNA_59	AUGUSTUS	CDS	875	1843	0.16	+	0	transcript_id "g57.t1"; gene_id "g57";
LatSat_NBS_DNA_59	AUGUSTUS	exon	875	2011	.	+	.	transcript_id "g57.t1"; gene_id "g57";
LatSat_NBS_DNA_59	AUGUSTUS	stop_codon	1841	1843	.	+	0	transcript_id "g57.t1"; gene_id "g57";
LatSat_NBS_DNA_59	AUGUSTUS	tts	2011	2011	.	+	.	transcript_id "g57.t1"; gene_id "g57";
LatSat_NBS_DNA_60	AUGUSTUS	gene	326	4424	0.05	+	.	g58
LatSat_NBS_DNA_60	AUGUSTUS	transcript	326	4424	0.05	+	.	g58.t1
LatSat_NBS_DNA_60	AUGUSTUS	exon	326	4424	.	+	.	transcript_id "g58.t1"; gene_id "g58";
LatSat_NBS_DNA_60	AUGUSTUS	start_codon	494	496	.	+	0	transcript_id "g58.t1"; gene_id "g58";
LatSat_NBS_DNA_60	AUGUSTUS	CDS	494	4249	0.84	+	0	transcript_id "g58.t1"; gene_id "g58";
LatSat_NBS_DNA_60	AUGUSTUS	stop_codon	4247	4249	.	+	0	transcript_id "g58.t1"; gene_id "g58";
LatSat_NBS_DNA_60	AUGUSTUS	tts	4424	4424	.	+	.	transcript_id "g58.t1"; gene_id "g58";
LatSat_NBS_DNA_61	AUGUSTUS	gene	426	1856	0.23	+	.	g59
LatSat_NBS_DNA_61	AUGUSTUS	transcript	426	1856	0.23	+	.	g59.t1
LatSat_NBS_DNA_61	AUGUSTUS	tss	426	426	.	+	.	transcript_id "g59.t1"; gene_id "g59";
LatSat_NBS_DNA_61	AUGUSTUS	exon	426	1856	.	+	.	transcript_id "g59.t1"; gene_id "g59";
LatSat_NBS_DNA_61	AUGUSTUS	start_codon	500	502	.	+	0	transcript_id "g59.t1"; gene_id "g59";
LatSat_NBS_DNA_61	AUGUSTUS	CDS	500	1705	0.75	+	0	transcript_id "g59.t1"; gene_id "g59";
LatSat_NBS_DNA_61	AUGUSTUS	stop_codon	1703	1705	.	+	0	transcript_id "g59.t1"; gene_id "g59";
LatSat_NBS_DNA_61	AUGUSTUS	tts	1856	1856	.	+	.	transcript_id "g59.t1"; gene_id "g59";
LatSat_NBS_DNA_62	AUGUSTUS	gene	1	1851	0.23	-	.	g60
LatSat_NBS_DNA_62	AUGUSTUS	transcript	1	1851	0.23	-	.	g60.t1
LatSat_NBS_DNA_62	AUGUSTUS	tts	1	1	.	-	.	transcript_id "g60.t1"; gene_id "g60";
LatSat_NBS_DNA_62	AUGUSTUS	exon	1	1851	.	-	.	transcript_id "g60.t1"; gene_id "g60";
LatSat_NBS_DNA_62	AUGUSTUS	stop_codon	218	220	.	-	0	transcript_id "g60.t1"; gene_id "g60";
LatSat_NBS_DNA_62	AUGUSTUS	CDS	218	1666	0.97	-	0	transcript_id "g60.t1"; gene_id "g60";
LatSat_NBS_DNA_62	AUGUSTUS	start_codon	1664	1666	.	-	0	transcript_id "g60.t1"; gene_id "g60";
LatSat_NBS_DNA_62	AUGUSTUS	tss	1851	1851	.	-	.	transcript_id "g60.t1"; gene_id "g60";
LatSat_NBS_DNA_63	AUGUSTUS	gene	1	3515	0.05	-	.	g61
LatSat_NBS_DNA_63	AUGUSTUS	transcript	1	3515	0.05	-	.	g61.t1
LatSat_NBS_DNA_63	AUGUSTUS	intron	1	237	0.13	-	.	transcript_id "g61.t1"; gene_id "g61";
LatSat_NBS_DNA_63	AUGUSTUS	intron	309	512	0.15	-	.	transcript_id "g61.t1"; gene_id "g61";
LatSat_NBS_DNA_63	AUGUSTUS	intron	1267	1572	0.71	-	.	transcript_id "g61.t1"; gene_id "g61";
LatSat_NBS_DNA_63	AUGUSTUS	intron	1600	1665	0.65	-	.	transcript_id "g61.t1"; gene_id "g61";
LatSat_NBS_DNA_63	AUGUSTUS	intron	3363	3468	1	-	.	transcript_id "g61.t1"; gene_id "g61";
LatSat_NBS_DNA_63	AUGUSTUS	CDS	238	308	0.15	-	1	transcript_id "g61.t1"; gene_id "g61";
LatSat_NBS_DNA_63	AUGUSTUS	exon	238	308	.	-	.	transcript_id "g61.t1"; gene_id "g61";
LatSat_NBS_DNA_63	AUGUSTUS	CDS	513	1266	0.12	-	2	transcript_id "g61.t1"; gene_id "g61";
LatSat_NBS_DNA_63	AUGUSTUS	exon	513	1266	.	-	.	transcript_id "g61.t1"; gene_id "g61";
LatSat_NBS_DNA_63	AUGUSTUS	CDS	1573	1599	0.66	-	2	transcript_id "g61.t1"; gene_id "g61";
LatSat_NBS_DNA_63	AUGUSTUS	exon	1573	1599	.	-	.	transcript_id "g61.t1"; gene_id "g61";
LatSat_NBS_DNA_63	AUGUSTUS	CDS	1666	3362	0.64	-	1	transcript_id "g61.t1"; gene_id "g61";
LatSat_NBS_DNA_63	AUGUSTUS	exon	1666	3362	.	-	.	transcript_id "g61.t1"; gene_id "g61";
LatSat_NBS_DNA_63	AUGUSTUS	CDS	3469	3515	1	-	0	transcript_id "g61.t1"; gene_id "g61";
LatSat_NBS_DNA_63	AUGUSTUS	exon	3469	3515	.	-	.	transcript_id "g61.t1"; gene_id "g61";
LatSat_NBS_DNA_63	AUGUSTUS	start_codon	3513	3515	.	-	0	transcript_id "g61.t1"; gene_id "g61";
LatSat_NBS_DNA_64	AUGUSTUS	gene	1	1208	0.18	+	.	g62
LatSat_NBS_DNA_64	AUGUSTUS	transcript	1	1208	0.18	+	.	g62.t1
LatSat_NBS_DNA_64	AUGUSTUS	intron	80	260	0.45	+	.	transcript_id "g62.t1"; gene_id "g62";
LatSat_NBS_DNA_64	AUGUSTUS	CDS	1	79	0.66	+	1	transcript_id "g62.t1"; gene_id "g62";
LatSat_NBS_DNA_64	AUGUSTUS	exon	1	79	.	+	.	transcript_id "g62.t1"; gene_id "g62";
LatSat_NBS_DNA_64	AUGUSTUS	CDS	261	545	0.67	+	0	transcript_id "g62.t1"; gene_id "g62";
LatSat_NBS_DNA_64	AUGUSTUS	exon	261	1208	.	+	.	transcript_id "g62.t1"; gene_id "g62";
LatSat_NBS_DNA_64	AUGUSTUS	stop_codon	543	545	.	+	0	transcript_id "g62.t1"; gene_id "g62";
LatSat_NBS_DNA_64	AUGUSTUS	tts	1208	1208	.	+	.	transcript_id "g62.t1"; gene_id "g62";
LatSat_NBS_DNA_65	AUGUSTUS	gene	1	1095	0.06	-	.	g63
LatSat_NBS_DNA_65	AUGUSTUS	transcript	1	1095	0.06	-	.	g63.t1
LatSat_NBS_DNA_65	AUGUSTUS	intron	1	45	0.31	-	.	transcript_id "g63.t1"; gene_id "g63";
LatSat_NBS_DNA_65	AUGUSTUS	intron	322	499	0.64	-	.	transcript_id "g63.t1"; gene_id "g63";
LatSat_NBS_DNA_65	AUGUSTUS	CDS	46	321	0.31	-	0	transcript_id "g63.t1"; gene_id "g63";
LatSat_NBS_DNA_65	AUGUSTUS	exon	46	321	.	-	.	transcript_id "g63.t1"; gene_id "g63";
LatSat_NBS_DNA_65	AUGUSTUS	CDS	500	1042	0.32	-	0	transcript_id "g63.t1"; gene_id "g63";
LatSat_NBS_DNA_65	AUGUSTUS	exon	500	1095	.	-	.	transcript_id "g63.t1"; gene_id "g63";
LatSat_NBS_DNA_65	AUGUSTUS	start_codon	1040	1042	.	-	0	transcript_id "g63.t1"; gene_id "g63";
LatSat_NBS_DNA_66	AUGUSTUS	gene	1	1696	0.11	+	.	g64
LatSat_NBS_DNA_66	AUGUSTUS	transcript	1	1696	0.11	+	.	g64.t1
LatSat_NBS_DNA_66	AUGUSTUS	intron	1	141	0.48	+	.	transcript_id "g64.t1"; gene_id "g64";
LatSat_NBS_DNA_66	AUGUSTUS	intron	267	399	1	+	.	transcript_id "g64.t1"; gene_id "g64";
LatSat_NBS_DNA_66	AUGUSTUS	intron	514	611	0.93	+	.	transcript_id "g64.t1"; gene_id "g64";
LatSat_NBS_DNA_66	AUGUSTUS	CDS	142	266	0.48	+	1	transcript_id "g64.t1"; gene_id "g64";
LatSat_NBS_DNA_66	AUGUSTUS	exon	142	266	.	+	.	transcript_id "g64.t1"; gene_id "g64";
LatSat_NBS_DNA_66	AUGUSTUS	CDS	400	513	0.95	+	2	transcript_id "g64.t1"; gene_id "g64";
LatSat_NBS_DNA_66	AUGUSTUS	exon	400	513	.	+	.	transcript_id "g64.t1"; gene_id "g64";
LatSat_NBS_DNA_66	AUGUSTUS	CDS	612	1609	0.7	+	2	transcript_id "g64.t1"; gene_id "g64";
LatSat_NBS_DNA_66	AUGUSTUS	exon	612	1696	.	+	.	transcript_id "g64.t1"; gene_id "g64";
LatSat_NBS_DNA_66	AUGUSTUS	stop_codon	1607	1609	.	+	0	transcript_id "g64.t1"; gene_id "g64";
LatSat_NBS_DNA_66	AUGUSTUS	tts	1696	1696	.	+	.	transcript_id "g64.t1"; gene_id "g64";
LatSat_NBS_DNA_67	AUGUSTUS	gene	314	1986	0.1	+	.	g65
LatSat_NBS_DNA_67	AUGUSTUS	transcript	314	1986	0.1	+	.	g65.t1
LatSat_NBS_DNA_67	AUGUSTUS	exon	314	361	.	+	.	transcript_id "g65.t1"; gene_id "g65";
LatSat_NBS_DNA_67	AUGUSTUS	start_codon	315	317	.	+	0	transcript_id "g65.t1"; gene_id "g65";
LatSat_NBS_DNA_67	AUGUSTUS	intron	362	507	1	+	.	transcript_id "g65.t1"; gene_id "g65";
LatSat_NBS_DNA_67	AUGUSTUS	intron	1370	1451	0.59	+	.	transcript_id "g65.t1"; gene_id "g65";
LatSat_NBS_DNA_67	AUGUSTUS	CDS	315	361	0.75	+	0	transcript_id "g65.t1"; gene_id "g65";
LatSat_NBS_DNA_67	AUGUSTUS	CDS	508	1369	0.49	+	1	transcript_id "g65.t1"; gene_id "g65";
LatSat_NBS_DNA_67	AUGUSTUS	exon	508	1369	.	+	.	transcript_id "g65.t1"; gene_id "g65";
LatSat_NBS_DNA_67	AUGUSTUS	CDS	1452	1986	0.52	+	0	transcript_id "g65.t1"; gene_id "g65";
LatSat_NBS_DNA_67	AUGUSTUS	exon	1452	1986	.	+	.	transcript_id "g65.t1"; gene_id "g65";
LatSat_NBS_DNA_68	AUGUSTUS	gene	1	1713	0.11	+	.	g66
LatSat_NBS_DNA_68	AUGUSTUS	transcript	1	1713	0.11	+	.	g66.t1
LatSat_NBS_DNA_68	AUGUSTUS	intron	1	219	0.67	+	.	transcript_id "g66.t1"; gene_id "g66";
LatSat_NBS_DNA_68	AUGUSTUS	intron	444	526	0.96	+	.	transcript_id "g66.t1"; gene_id "g66";
LatSat_NBS_DNA_68	AUGUSTUS	intron	912	1034	0.29	+	.	transcript_id "g66.t1"; gene_id "g66";
LatSat_NBS_DNA_68	AUGUSTUS	intron	1227	1577	0.57	+	.	transcript_id "g66.t1"; gene_id "g66";
LatSat_NBS_DNA_68	AUGUSTUS	CDS	220	443	0.68	+	2	transcript_id "g66.t1"; gene_id "g66";
LatSat_NBS_DNA_68	AUGUSTUS	exon	220	443	.	+	.	transcript_id "g66.t1"; gene_id "g66";
LatSat_NBS_DNA_68	AUGUSTUS	CDS	527	911	0.59	+	0	transcript_id "g66.t1"; gene_id "g66";
LatSat_NBS_DNA_68	AUGUSTUS	exon	527	911	.	+	.	transcript_id "g66.t1"; gene_id "g66";
LatSat_NBS_DNA_68	AUGUSTUS	CDS	1035	1226	0.19	+	2	transcript_id "g66.t1"; gene_id "g66";
LatSat_NBS_DNA_68	AUGUSTUS	exon	1035	1226	.	+	.	transcript_id "g66.t1"; gene_id "g66";
LatSat_NBS_DNA_68	AUGUSTUS	CDS	1578	1681	0.68	+	2	transcript_id "g66.t1"; gene_id "g66";
LatSat_NBS_DNA_68	AUGUSTUS	exon	1578	1713	.	+	.	transcript_id "g66.t1"; gene_id "g66";
LatSat_NBS_DNA_68	AUGUSTUS	stop_codon	1679	1681	.	+	0	transcript_id "g66.t1"; gene_id "g66";
LatSat_NBS_DNA_68	AUGUSTUS	tts	1713	1713	.	+	.	transcript_id "g66.t1"; gene_id "g66";
LatSat_NBS_DNA_69	AUGUSTUS	gene	1	1584	0.2	+	.	g67
LatSat_NBS_DNA_69	AUGUSTUS	transcript	1	1584	0.2	+	.	g67.t1
LatSat_NBS_DNA_69	AUGUSTUS	intron	142	500	0.58	+	.	transcript_id "g67.t1"; gene_id "g67";
LatSat_NBS_DNA_69	AUGUSTUS	intron	905	994	1	+	.	transcript_id "g67.t1"; gene_id "g67";
LatSat_NBS_DNA_69	AUGUSTUS	CDS	1	141	0.73	+	2	transcript_id "g67.t1"; gene_id "g67";
LatSat_NBS_DNA_69	AUGUSTUS	exon	1	141	.	+	.	transcript_id "g67.t1"; gene_id "g67";
LatSat_NBS_DNA_69	AUGUSTUS	CDS	501	904	0.69	+	2	transcript_id "g67.t1"; gene_id "g67";
LatSat_NBS_DNA_69	AUGUSTUS	exon	501	904	.	+	.	transcript_id "g67.t1"; gene_id "g67";
LatSat_NBS_DNA_69	AUGUSTUS	CDS	995	1372	0.9	+	0	transcript_id "g67.t1"; gene_id "g67";
LatSat_NBS_DNA_69	AUGUSTUS	exon	995	1584	.	+	.	transcript_id "g67.t1"; gene_id "g67";
LatSat_NBS_DNA_69	AUGUSTUS	stop_codon	1370	1372	.	+	0	transcript_id "g67.t1"; gene_id "g67";
LatSat_NBS_DNA_69	AUGUSTUS	tts	1584	1584	.	+	.	transcript_id "g67.t1"; gene_id "g67";
LatSat_NBS_DNA_70	AUGUSTUS	gene	1	2097	0.11	-	.	g68
LatSat_NBS_DNA_70	AUGUSTUS	transcript	1	2097	0.11	-	.	g68.t1
LatSat_NBS_DNA_70	AUGUSTUS	intron	1	32	0.52	-	.	transcript_id "g68.t1"; gene_id "g68";
LatSat_NBS_DNA_70	AUGUSTUS	intron	309	499	0.41	-	.	transcript_id "g68.t1"; gene_id "g68";
LatSat_NBS_DNA_70	AUGUSTUS	intron	578	727	0.65	-	.	transcript_id "g68.t1"; gene_id "g68";
LatSat_NBS_DNA_70	AUGUSTUS	intron	1599	1749	1	-	.	transcript_id "g68.t1"; gene_id "g68";
LatSat_NBS_DNA_70	AUGUSTUS	CDS	33	308	0.51	-	0	transcript_id "g68.t1"; gene_id "g68";
LatSat_NBS_DNA_70	AUGUSTUS	exon	33	308	.	-	.	transcript_id "g68.t1"; gene_id "g68";
LatSat_NBS_DNA_70	AUGUSTUS	CDS	500	577	0.43	-	0	transcript_id "g68.t1"; gene_id "g68";
LatSat_NBS_DNA_70	AUGUSTUS	exon	500	577	.	-	.	transcript_id "g68.t1"; gene_id "g68";
LatSat_NBS_DNA_70	AUGUSTUS	CDS	728	1598	0.66	-	1	transcript_id "g68.t1"; gene_id "g68";
LatSat_NBS_DNA_70	AUGUSTUS	exon	728	1598	.	-	.	transcript_id "g68.t1"; gene_id "g68";
LatSat_NBS_DNA_70	AUGUSTUS	CDS	1750	2097	0.72	-	1	transcript_id "g68.t1"; gene_id "g68";
LatSat_NBS_DNA_70	AUGUSTUS	exon	1750	2097	.	-	.	transcript_id "g68.t1"; gene_id "g68";
LatSat_NBS_DNA_71	AUGUSTUS	gene	1	1985	0.33	+	.	g69
LatSat_NBS_DNA_71	AUGUSTUS	transcript	1	1985	0.33	+	.	g69.t1
LatSat_NBS_DNA_71	AUGUSTUS	intron	1	162	0.89	+	.	transcript_id "g69.t1"; gene_id "g69";
LatSat_NBS_DNA_71	AUGUSTUS	intron	312	393	1	+	.	transcript_id "g69.t1"; gene_id "g69";
LatSat_NBS_DNA_71	AUGUSTUS	CDS	163	311	0.89	+	0	transcript_id "g69.t1"; gene_id "g69";
LatSat_NBS_DNA_71	AUGUSTUS	exon	163	311	.	+	.	transcript_id "g69.t1"; gene_id "g69";
LatSat_NBS_DNA_71	AUGUSTUS	CDS	394	1696	0.68	+	1	transcript_id "g69.t1"; gene_id "g69";
LatSat_NBS_DNA_71	AUGUSTUS	exon	394	1985	.	+	.	transcript_id "g69.t1"; gene_id "g69";
LatSat_NBS_DNA_71	AUGUSTUS	stop_codon	1694	1696	.	+	0	transcript_id "g69.t1"; gene_id "g69";
LatSat_NBS_DNA_71	AUGUSTUS	tts	1985	1985	.	+	.	transcript_id "g69.t1"; gene_id "g69";
LatSat_NBS_DNA_72	AUGUSTUS	gene	1	1980	0.21	+	.	g70
LatSat_NBS_DNA_72	AUGUSTUS	transcript	1	1980	0.21	+	.	g70.t1
LatSat_NBS_DNA_72	AUGUSTUS	intron	298	501	1	+	.	transcript_id "g70.t1"; gene_id "g70";
LatSat_NBS_DNA_72	AUGUSTUS	intron	1493	1589	0.83	+	.	transcript_id "g70.t1"; gene_id "g70";
LatSat_NBS_DNA_72	AUGUSTUS	CDS	1	297	0.9	+	1	transcript_id "g70.t1"; gene_id "g70";
LatSat_NBS_DNA_72	AUGUSTUS	exon	1	297	.	+	.	transcript_id "g70.t1"; gene_id "g70";
LatSat_NBS_DNA_72	AUGUSTUS	CDS	502	1492	0.5	+	1	transcript_id "g70.t1"; gene_id "g70";
LatSat_NBS_DNA_72	AUGUSTUS	exon	502	1492	.	+	.	transcript_id "g70.t1"; gene_id "g70";
LatSat_NBS_DNA_72	AUGUSTUS	CDS	1590	1868	0.96	+	0	transcript_id "g70.t1"; gene_id "g70";
LatSat_NBS_DNA_72	AUGUSTUS	exon	1590	1980	.	+	.	transcript_id "g70.t1"; gene_id "g70";
LatSat_NBS_DNA_72	AUGUSTUS	stop_codon	1866	1868	.	+	0	transcript_id "g70.t1"; gene_id "g70";
LatSat_NBS_DNA_72	AUGUSTUS	tts	1980	1980	.	+	.	transcript_id "g70.t1"; gene_id "g70";
LatSat_NBS_DNA_73	AUGUSTUS	gene	22	1387	0.06	+	.	g71
LatSat_NBS_DNA_73	AUGUSTUS	transcript	22	1387	0.06	+	.	g71.t1
LatSat_NBS_DNA_73	AUGUSTUS	tss	22	22	.	+	.	transcript_id "g71.t1"; gene_id "g71";
LatSat_NBS_DNA_73	AUGUSTUS	exon	22	1387	.	+	.	transcript_id "g71.t1"; gene_id "g71";
LatSat_NBS_DNA_73	AUGUSTUS	start_codon	56	58	.	+	0	transcript_id "g71.t1"; gene_id "g71";
LatSat_NBS_DNA_73	AUGUSTUS	CDS	56	1237	0.87	+	0	transcript_id "g71.t1"; gene_id "g71";
LatSat_NBS_DNA_73	AUGUSTUS	stop_codon	1235	1237	.	+	0	transcript_id "g71.t1"; gene_id "g71";
LatSat_NBS_DNA_73	AUGUSTUS	tts	1387	1387	.	+	.	transcript_id "g71.t1"; gene_id "g71";
LatSat_NBS_DNA_74	AUGUSTUS	gene	410	1842	0.08	+	.	g72
LatSat_NBS_DNA_74	AUGUSTUS	transcript	410	1842	0.08	+	.	g72.t1
LatSat_NBS_DNA_74	AUGUSTUS	exon	410	1109	.	+	.	transcript_id "g72.t1"; gene_id "g72";
LatSat_NBS_DNA_74	AUGUSTUS	start_codon	500	502	.	+	0	transcript_id "g72.t1"; gene_id "g72";
LatSat_NBS_DNA_74	AUGUSTUS	intron	1110	1345	0.23	+	.	transcript_id "g72.t1"; gene_id "g72";
LatSat_NBS_DNA_74	AUGUSTUS	intron	1448	1540	0.62	+	.	transcript_id "g72.t1"; gene_id "g72";
LatSat_NBS_DNA_74	AUGUSTUS	intron	1717	1799	0.96	+	.	transcript_id "g72.t1"; gene_id "g72";
LatSat_NBS_DNA_74	AUGUSTUS	CDS	500	1109	0.39	+	0	transcript_id "g72.t1"; gene_id "g72";
LatSat_NBS_DNA_74	AUGUSTUS	CDS	1346	1447	0.38	+	2	transcript_id "g72.t1"; gene_id "g72";
LatSat_NBS_DNA_74	AUGUSTUS	exon	1346	1447	.	+	.	transcript_id "g72.t1"; gene_id "g72";
LatSat_NBS_DNA_74	AUGUSTUS	CDS	1541	1716	0.65	+	2	transcript_id "g72.t1"; gene_id "g72";
LatSat_NBS_DNA_74	AUGUSTUS	exon	1541	1716	.	+	.	transcript_id "g72.t1"; gene_id "g72";
LatSat_NBS_DNA_74	AUGUSTUS	CDS	1800	1841	0.95	+	0	transcript_id "g72.t1"; gene_id "g72";
LatSat_NBS_DNA_74	AUGUSTUS	exon	1800	1842	.	+	.	transcript_id "g72.t1"; gene_id "g72";
LatSat_NBS_DNA_74	AUGUSTUS	stop_codon	1839	1841	.	+	0	transcript_id "g72.t1"; gene_id "g72";
LatSat_NBS_DNA_74	AUGUSTUS	tts	1842	1842	.	+	.	transcript_id "g72.t1"; gene_id "g72";
LatSat_NBS_DNA_75	AUGUSTUS	gene	1	2754	0.05	+	.	g73
LatSat_NBS_DNA_75	AUGUSTUS	transcript	1	2754	0.05	+	.	g73.t1
LatSat_NBS_DNA_75	AUGUSTUS	intron	1	220	0.43	+	.	transcript_id "g73.t1"; gene_id "g73";
LatSat_NBS_DNA_75	AUGUSTUS	intron	322	557	0.33	+	.	transcript_id "g73.t1"; gene_id "g73";
LatSat_NBS_DNA_75	AUGUSTUS	CDS	221	321	0.27	+	1	transcript_id "g73.t1"; gene_id "g73";
LatSat_NBS_DNA_75	AUGUSTUS	exon	221	321	.	+	.	transcript_id "g73.t1"; gene_id "g73";
LatSat_NBS_DNA_75	AUGUSTUS	CDS	558	2461	0.38	+	2	transcript_id "g73.t1"; gene_id "g73";
LatSat_NBS_DNA_75	AUGUSTUS	exon	558	2754	.	+	.	transcript_id "g73.t1"; gene_id "g73";
LatSat_NBS_DNA_75	AUGUSTUS	stop_codon	2459	2461	.	+	0	transcript_id "g73.t1"; gene_id "g73";
LatSat_NBS_DNA_75	AUGUSTUS	tts	2754	2754	.	+	.	transcript_id "g73.t1"; gene_id "g73";
LatSat_NBS_DNA_76	AUGUSTUS	gene	451	2769	0.07	+	.	g74
LatSat_NBS_DNA_76	AUGUSTUS	transcript	451	2769	0.07	+	.	g74.t1
LatSat_NBS_DNA_76	AUGUSTUS	exon	451	2074	.	+	.	transcript_id "g74.t1"; gene_id "g74";
LatSat_NBS_DNA_76	AUGUSTUS	start_codon	461	463	.	+	0	transcript_id "g74.t1"; gene_id "g74";
LatSat_NBS_DNA_76	AUGUSTUS	intron	2075	2384	0.33	+	.	transcript_id "g74.t1"; gene_id "g74";
LatSat_NBS_DNA_76	AUGUSTUS	intron	2493	2577	0.41	+	.	transcript_id "g74.t1"; gene_id "g74";
LatSat_NBS_DNA_76	AUGUSTUS	CDS	461	2074	0.15	+	0	transcript_id "g74.t1"; gene_id "g74";
LatSat_NBS_DNA_76	AUGUSTUS	CDS	2385	2492	0.45	+	0	transcript_id "g74.t1"; gene_id "g74";
LatSat_NBS_DNA_76	AUGUSTUS	exon	2385	2492	.	+	.	transcript_id "g74.t1"; gene_id "g74";
LatSat_NBS_DNA_76	AUGUSTUS	CDS	2578	2661	0.41	+	0	transcript_id "g74.t1"; gene_id "g74";
LatSat_NBS_DNA_76	AUGUSTUS	exon	2578	2769	.	+	.	transcript_id "g74.t1"; gene_id "g74";
LatSat_NBS_DNA_76	AUGUSTUS	stop_codon	2659	2661	.	+	0	transcript_id "g74.t1"; gene_id "g74";
LatSat_NBS_DNA_76	AUGUSTUS	tts	2769	2769	.	+	.	transcript_id "g74.t1"; gene_id "g74";
LatSat_NBS_DNA_77	AUGUSTUS	gene	1	1713	0.12	+	.	g75
LatSat_NBS_DNA_77	AUGUSTUS	transcript	1	1713	0.12	+	.	g75.t1
LatSat_NBS_DNA_77	AUGUSTUS	intron	1	54	0.67	+	.	transcript_id "g75.t1"; gene_id "g75";
LatSat_NBS_DNA_77	AUGUSTUS	intron	151	268	0.35	+	.	transcript_id "g75.t1"; gene_id "g75";
LatSat_NBS_DNA_77	AUGUSTUS	intron	447	528	0.47	+	.	transcript_id "g75.t1"; gene_id "g75";
LatSat_NBS_DNA_77	AUGUSTUS	intron	1122	1218	0.91	+	.	transcript_id "g75.t1"; gene_id "g75";
LatSat_NBS_DNA_77	AUGUSTUS	CDS	55	150	0.61	+	2	transcript_id "g75.t1"; gene_id "g75";
LatSat_NBS_DNA_77	AUGUSTUS	exon	55	150	.	+	.	transcript_id "g75.t1"; gene_id "g75";
LatSat_NBS_DNA_77	AUGUSTUS	CDS	269	446	0.2	+	2	transcript_id "g75.t1"; gene_id "g75";
LatSat_NBS_DNA_77	AUGUSTUS	exon	269	446	.	+	.	transcript_id "g75.t1"; gene_id "g75";
LatSat_NBS_DNA_77	AUGUSTUS	CDS	529	1121	0.45	+	1	transcript_id "g75.t1"; gene_id "g75";
LatSat_NBS_DNA_77	AUGUSTUS	exon	529	1121	.	+	.	transcript_id "g75.t1"; gene_id "g75";
LatSat_NBS_DNA_77	AUGUSTUS	CDS	1219	1658	0.9	+	2	transcript_id "g75.t1"; gene_id "g75";
LatSat_NBS_DNA_77	AUGUSTUS	exon	1219	1713	.	+	.	transcript_id "g75.t1"; gene_id "g75";
LatSat_NBS_DNA_77	AUGUSTUS	stop_codon	1656	1658	.	+	0	transcript_id "g75.t1"; gene_id "g75";
LatSat_NBS_DNA_77	AUGUSTUS	tts	1713	1713	.	+	.	transcript_id "g75.t1"; gene_id "g75";
LatSat_NBS_DNA_79	AUGUSTUS	gene	1	1802	0.21	+	.	g76
LatSat_NBS_DNA_79	AUGUSTUS	transcript	1	1802	0.21	+	.	g76.t1
LatSat_NBS_DNA_79	AUGUSTUS	intron	421	501	1	+	.	transcript_id "g76.t1"; gene_id "g76";
LatSat_NBS_DNA_79	AUGUSTUS	CDS	1	420	0.75	+	1	transcript_id "g76.t1"; gene_id "g76";
LatSat_NBS_DNA_79	AUGUSTUS	exon	1	420	.	+	.	transcript_id "g76.t1"; gene_id "g76";
LatSat_NBS_DNA_79	AUGUSTUS	CDS	502	1633	0.94	+	1	transcript_id "g76.t1"; gene_id "g76";
LatSat_NBS_DNA_79	AUGUSTUS	exon	502	1802	.	+	.	transcript_id "g76.t1"; gene_id "g76";
LatSat_NBS_DNA_79	AUGUSTUS	stop_codon	1631	1633	.	+	0	transcript_id "g76.t1"; gene_id "g76";
LatSat_NBS_DNA_79	AUGUSTUS	tts	1802	1802	.	+	.	transcript_id "g76.t1"; gene_id "g76";
LatSat_NBS_DNA_80	AUGUSTUS	gene	466	4727	0.1	+	.	g77
LatSat_NBS_DNA_80	AUGUSTUS	transcript	466	4727	0.1	+	.	g77.t1
LatSat_NBS_DNA_80	AUGUSTUS	tss	466	466	.	+	.	transcript_id "g77.t1"; gene_id "g77";
LatSat_NBS_DNA_80	AUGUSTUS	exon	466	4358	.	+	.	transcript_id "g77.t1"; gene_id "g77";
LatSat_NBS_DNA_80	AUGUSTUS	start_codon	494	496	.	+	0	transcript_id "g77.t1"; gene_id "g77";
LatSat_NBS_DNA_80	AUGUSTUS	CDS	494	4324	0.76	+	0	transcript_id "g77.t1"; gene_id "g77";
LatSat_NBS_DNA_80	AUGUSTUS	stop_codon	4322	4324	.	+	0	transcript_id "g77.t1"; gene_id "g77";
LatSat_NBS_DNA_80	AUGUSTUS	exon	4473	4727	.	+	.	transcript_id "g77.t1"; gene_id "g77";
LatSat_NBS_DNA_80	AUGUSTUS	tts	4727	4727	.	+	.	transcript_id "g77.t1"; gene_id "g77";
LatSat_NBS_DNA_81	AUGUSTUS	gene	376	1964	0.15	+	.	g78
LatSat_NBS_DNA_81	AUGUSTUS	transcript	376	1964	0.15	+	.	g78.t1
LatSat_NBS_DNA_81	AUGUSTUS	tss	376	376	.	+	.	transcript_id "g78.t1"; gene_id "g78";
LatSat_NBS_DNA_81	AUGUSTUS	exon	376	1486	.	+	.	transcript_id "g78.t1"; gene_id "g78";
LatSat_NBS_DNA_81	AUGUSTUS	start_codon	470	472	.	+	0	transcript_id "g78.t1"; gene_id "g78";
LatSat_NBS_DNA_81	AUGUSTUS	intron	1487	1603	1	+	.	transcript_id "g78.t1"; gene_id "g78";
LatSat_NBS_DNA_81	AUGUSTUS	CDS	470	1486	0.92	+	0	transcript_id "g78.t1"; gene_id "g78";
LatSat_NBS_DNA_81	AUGUSTUS	CDS	1604	1957	0.98	+	0	transcript_id "g78.t1"; gene_id "g78";
LatSat_NBS_DNA_81	AUGUSTUS	exon	1604	1964	.	+	.	transcript_id "g78.t1"; gene_id "g78";
LatSat_NBS_DNA_81	AUGUSTUS	stop_codon	1955	1957	.	+	0	transcript_id "g78.t1"; gene_id "g78";
LatSat_NBS_DNA_82	AUGUSTUS	gene	1	1271	0.44	-	.	g79
LatSat_NBS_DNA_82	AUGUSTUS	transcript	1	1271	0.44	-	.	g79.t1
LatSat_NBS_DNA_82	AUGUSTUS	tts	1	1	.	-	.	transcript_id "g79.t1"; gene_id "g79";
LatSat_NBS_DNA_82	AUGUSTUS	exon	1	1271	.	-	.	transcript_id "g79.t1"; gene_id "g79";
LatSat_NBS_DNA_82	AUGUSTUS	stop_codon	494	496	.	-	0	transcript_id "g79.t1"; gene_id "g79";
LatSat_NBS_DNA_82	AUGUSTUS	CDS	494	1183	0.6	-	0	transcript_id "g79.t1"; gene_id "g79";
LatSat_NBS_DNA_82	AUGUSTUS	start_codon	1181	1183	.	-	0	transcript_id "g79.t1"; gene_id "g79";
LatSat_NBS_DNA_82	AUGUSTUS	tss	1271	1271	.	-	.	transcript_id "g79.t1"; gene_id "g79";
LatSat_NBS_DNA_83	AUGUSTUS	gene	456	1695	0.06	+	.	g80
LatSat_NBS_DNA_83	AUGUSTUS	transcript	456	1695	0.06	+	.	g80.t1
LatSat_NBS_DNA_83	AUGUSTUS	tss	456	456	.	+	.	transcript_id "g80.t1"; gene_id "g80";
LatSat_NBS_DNA_83	AUGUSTUS	exon	456	1199	.	+	.	transcript_id "g80.t1"; gene_id "g80";
LatSat_NBS_DNA_83	AUGUSTUS	start_codon	500	502	.	+	0	transcript_id "g80.t1"; gene_id "g80";
LatSat_NBS_DNA_83	AUGUSTUS	intron	1200	1536	0.26	+	.	transcript_id "g80.t1"; gene_id "g80";
LatSat_NBS_DNA_83	AUGUSTUS	CDS	500	1199	0.27	+	0	transcript_id "g80.t1"; gene_id "g80";
LatSat_NBS_DNA_83	AUGUSTUS	CDS	1537	1695	0.24	+	2	transcript_id "g80.t1"; gene_id "g80";
LatSat_NBS_DNA_83	AUGUSTUS	exon	1537	1695	.	+	.	transcript_id "g80.t1"; gene_id "g80";
LatSat_NBS_DNA_84	AUGUSTUS	gene	1	2031	0.34	-	.	g81
LatSat_NBS_DNA_84	AUGUSTUS	transcript	1	2031	0.34	-	.	g81.t1
LatSat_NBS_DNA_84	AUGUSTUS	intron	1	164	0.62	-	.	transcript_id "g81.t1"; gene_id "g81";
LatSat_NBS_DNA_84	AUGUSTUS	intron	432	529	0.97	-	.	transcript_id "g81.t1"; gene_id "g81";
LatSat_NBS_DNA_84	AUGUSTUS	intron	662	1000	0.58	-	.	transcript_id "g81.t1"; gene_id "g81";
LatSat_NBS_DNA_84	AUGUSTUS	intron	1611	1820	1	-	.	transcript_id "g81.t1"; gene_id "g81";
LatSat_NBS_DNA_84	AUGUSTUS	CDS	165	431	0.62	-	0	transcript_id "g81.t1"; gene_id "g81";
LatSat_NBS_DNA_84	AUGUSTUS	exon	165	431	.	-	.	transcript_id "g81.t1"; gene_id "g81";
LatSat_NBS_DNA_84	AUGUSTUS	CDS	530	661	0.94	-	0	transcript_id "g81.t1"; gene_id "g81";
LatSat_NBS_DNA_84	AUGUSTUS	exon	530	661	.	-	.	transcript_id "g81.t1"; gene_id "g81";
LatSat_NBS_DNA_84	AUGUSTUS	CDS	1001	1610	0.5	-	1	transcript_id "g81.t1"; gene_id "g81";
LatSat_NBS_DNA_84	AUGUSTUS	exon	1001	1610	.	-	.	transcript_id "g81.t1"; gene_id "g81";
LatSat_NBS_DNA_84	AUGUSTUS	CDS	1821	2031	1	-	2	transcript_id "g81.t1"; gene_id "g81";
LatSat_NBS_DNA_84	AUGUSTUS	exon	1821	2031	.	-	.	transcript_id "g81.t1"; gene_id "g81";
LatSat_NBS_DNA_85	AUGUSTUS	gene	179	2391	0.01	-	.	g82
LatSat_NBS_DNA_85	AUGUSTUS	transcript	179	2391	0.01	-	.	g82.t1
LatSat_NBS_DNA_85	AUGUSTUS	tts	179	179	.	-	.	transcript_id "g82.t1"; gene_id "g82";
LatSat_NBS_DNA_85	AUGUSTUS	exon	179	1410	.	-	.	transcript_id "g82.t1"; gene_id "g82";
LatSat_NBS_DNA_85	AUGUSTUS	stop_codon	800	802	.	-	0	transcript_id "g82.t1"; gene_id "g82";
LatSat_NBS_DNA_85	AUGUSTUS	intron	1411	1503	0.54	-	.	transcript_id "g82.t1"; gene_id "g82";
LatSat_NBS_DNA_85	AUGUSTUS	intron	1568	1798	0.37	-	.	transcript_id "g82.t1"; gene_id "g82";
LatSat_NBS_DNA_85	AUGUSTUS	CDS	800	1410	0.58	-	2	transcript_id "g82.t1"; gene_id "g82";
LatSat_NBS_DNA_85	AUGUSTUS	CDS	1504	1567	0.34	-	0	transcript_id "g82.t1"; gene_id "g82";
LatSat_NBS_DNA_85	AUGUSTUS	exon	1504	1567	.	-	.	transcript_id "g82.t1"; gene_id "g82";
LatSat_NBS_DNA_85	AUGUSTUS	CDS	1799	2317	0.36	-	0	transcript_id "g82.t1"; gene_id "g82";
LatSat_NBS_DNA_85	AUGUSTUS	exon	1799	2391	.	-	.	transcript_id "g82.t1"; gene_id "g82";
LatSat_NBS_DNA_85	AUGUSTUS	start_codon	2315	2317	.	-	0	transcript_id "g82.t1"; gene_id "g82";
LatSat_NBS_DNA_85	AUGUSTUS	tss	2391	2391	.	-	.	transcript_id "g82.t1"; gene_id "g82";
LatSat_NBS_DNA_87	AUGUSTUS	gene	1	1431	0.77	-	.	g83
LatSat_NBS_DNA_87	AUGUSTUS	transcript	1	1431	0.77	-	.	g83.t1
LatSat_NBS_DNA_87	AUGUSTUS	intron	1	48	0.85	-	.	transcript_id "g83.t1"; gene_id "g83";
LatSat_NBS_DNA_87	AUGUSTUS	CDS	49	1276	0.83	-	0	transcript_id "g83.t1"; gene_id "g83";
LatSat_NBS_DNA_87	AUGUSTUS	exon	49	1431	.	-	.	transcript_id "g83.t1"; gene_id "g83";
LatSat_NBS_DNA_87	AUGUSTUS	start_codon	1274	1276	.	-	0	transcript_id "g83.t1"; gene_id "g83";
LatSat_NBS_DNA_87	AUGUSTUS	tss	1431	1431	.	-	.	transcript_id "g83.t1"; gene_id "g83";
LatSat_NBS_DNA_88	AUGUSTUS	gene	90	3372	0.02	-	.	g84
LatSat_NBS_DNA_88	AUGUSTUS	transcript	90	3372	0.02	-	.	g84.t1
LatSat_NBS_DNA_88	AUGUSTUS	exon	90	519	.	-	.	transcript_id "g84.t1"; gene_id "g84";
LatSat_NBS_DNA_88	AUGUSTUS	stop_codon	99	101	.	-	0	transcript_id "g84.t1"; gene_id "g84";
LatSat_NBS_DNA_88	AUGUSTUS	intron	520	779	0.25	-	.	transcript_id "g84.t1"; gene_id "g84";
LatSat_NBS_DNA_88	AUGUSTUS	intron	1989	2153	0.26	-	.	transcript_id "g84.t1"; gene_id "g84";
LatSat_NBS_DNA_88	AUGUSTUS	intron	2278	2406	0.31	-	.	transcript_id "g84.t1"; gene_id "g84";
LatSat_NBS_DNA_88	AUGUSTUS	intron	2866	3372	0.76	-	.	transcript_id "g84.t1"; gene_id "g84";
LatSat_NBS_DNA_88	AUGUSTUS	CDS	99	519	0.51	-	1	transcript_id "g84.t1"; gene_id "g84";
LatSat_NBS_DNA_88	AUGUSTUS	CDS	780	1988	0.13	-	1	transcript_id "g84.t1"; gene_id "g84";
LatSat_NBS_DNA_88	AUGUSTUS	exon	780	1988	.	-	.	transcript_id "g84.t1"; gene_id "g84";
LatSat_NBS_DNA_88	AUGUSTUS	CDS	2154	2277	0.39	-	2	transcript_id "g84.t1"; gene_id "g84";
LatSat_NBS_DNA_88	AUGUSTUS	exon	2154	2277	.	-	.	transcript_id "g84.t1"; gene_id "g84";
LatSat_NBS_DNA_88	AUGUSTUS	CDS	2407	2865	0.47	-	2	transcript_id "g84.t1"; gene_id "g84";
LatSat_NBS_DNA_88	AUGUSTUS	exon	2407	2865	.	-	.	transcript_id "g84.t1"; gene_id "g84";
LatSat_NBS_DNA_89	AUGUSTUS	gene	426	3349	0.1	+	.	g85
LatSat_NBS_DNA_89	AUGUSTUS	transcript	426	3349	0.1	+	.	g85.t1
LatSat_NBS_DNA_89	AUGUSTUS	tss	426	426	.	+	.	transcript_id "g85.t1"; gene_id "g85";
LatSat_NBS_DNA_89	AUGUSTUS	exon	426	3349	.	+	.	transcript_id "g85.t1"; gene_id "g85";
LatSat_NBS_DNA_89	AUGUSTUS	start_codon	506	508	.	+	0	transcript_id "g85.t1"; gene_id "g85";
LatSat_NBS_DNA_89	AUGUSTUS	CDS	506	3103	0.78	+	0	transcript_id "g85.t1"; gene_id "g85";
LatSat_NBS_DNA_89	AUGUSTUS	stop_codon	3101	3103	.	+	0	transcript_id "g85.t1"; gene_id "g85";
LatSat_NBS_DNA_89	AUGUSTUS	tts	3349	3349	.	+	.	transcript_id "g85.t1"; gene_id "g85";
LatSat_NBS_DNA_90	AUGUSTUS	gene	3	1350	0.26	+	.	g86
LatSat_NBS_DNA_90	AUGUSTUS	transcript	3	1350	0.26	+	.	g86.t1
LatSat_NBS_DNA_90	AUGUSTUS	start_codon	3	5	.	+	0	transcript_id "g86.t1"; gene_id "g86";
LatSat_NBS_DNA_90	AUGUSTUS	intron	77	185	0.65	+	.	transcript_id "g86.t1"; gene_id "g86";
LatSat_NBS_DNA_90	AUGUSTUS	intron	228	555	0.55	+	.	transcript_id "g86.t1"; gene_id "g86";
LatSat_NBS_DNA_90	AUGUSTUS	CDS	3	76	0.91	+	0	transcript_id "g86.t1"; gene_id "g86";
LatSat_NBS_DNA_90	AUGUSTUS	exon	3	76	.	+	.	transcript_id "g86.t1"; gene_id "g86";
LatSat_NBS_DNA_90	AUGUSTUS	CDS	186	227	0.58	+	1	transcript_id "g86.t1"; gene_id "g86";
LatSat_NBS_DNA_90	AUGUSTUS	exon	186	227	.	+	.	transcript_id "g86.t1"; gene_id "g86";
LatSat_NBS_DNA_90	AUGUSTUS	CDS	556	1168	0.68	+	1	transcript_id "g86.t1"; gene_id "g86";
LatSat_NBS_DNA_90	AUGUSTUS	exon	556	1350	.	+	.	transcript_id "g86.t1"; gene_id "g86";
LatSat_NBS_DNA_90	AUGUSTUS	stop_codon	1166	1168	.	+	0	transcript_id "g86.t1"; gene_id "g86";
LatSat_NBS_DNA_90	AUGUSTUS	tts	1350	1350	.	+	.	transcript_id "g86.t1"; gene_id "g86";
LatSat_NBS_DNA_91	AUGUSTUS	gene	1	2941	0.21	-	.	g87
LatSat_NBS_DNA_91	AUGUSTUS	transcript	1	2941	0.21	-	.	g87.t1
LatSat_NBS_DNA_91	AUGUSTUS	tts	1	1	.	-	.	transcript_id "g87.t1"; gene_id "g87";
LatSat_NBS_DNA_91	AUGUSTUS	exon	1	2941	.	-	.	transcript_id "g87.t1"; gene_id "g87";
LatSat_NBS_DNA_91	AUGUSTUS	stop_codon	422	424	.	-	0	transcript_id "g87.t1"; gene_id "g87";
LatSat_NBS_DNA_91	AUGUSTUS	CDS	422	2902	0.99	-	0	transcript_id "g87.t1"; gene_id "g87";
LatSat_NBS_DNA_91	AUGUSTUS	start_codon	2900	2902	.	-	0	transcript_id "g87.t1"; gene_id "g87";
LatSat_NBS_DNA_91	AUGUSTUS	tss	2941	2941	.	-	.	transcript_id "g87.t1"; gene_id "g87";
LatSat_NBS_DNA_93	AUGUSTUS	gene	346	1776	0.12	+	.	g88
LatSat_NBS_DNA_93	AUGUSTUS	transcript	346	1776	0.12	+	.	g88.t1
LatSat_NBS_DNA_93	AUGUSTUS	tss	346	346	.	+	.	transcript_id "g88.t1"; gene_id "g88";
LatSat_NBS_DNA_93	AUGUSTUS	exon	346	1776	.	+	.	transcript_id "g88.t1"; gene_id "g88";
LatSat_NBS_DNA_93	AUGUSTUS	start_codon	500	502	.	+	0	transcript_id "g88.t1"; gene_id "g88";
LatSat_NBS_DNA_93	AUGUSTUS	CDS	500	1776	0.8	+	0	transcript_id "g88.t1"; gene_id "g88";
LatSat_NBS_DNA_94	AUGUSTUS	gene	513	3463	0.12	+	.	g89
LatSat_NBS_DNA_94	AUGUSTUS	transcript	513	3463	0.12	+	.	g89.t1
LatSat_NBS_DNA_94	AUGUSTUS	exon	513	3463	.	+	.	transcript_id "g89.t1"; gene_id "g89";
LatSat_NBS_DNA_94	AUGUSTUS	start_codon	530	532	.	+	0	transcript_id "g89.t1"; gene_id "g89";
LatSat_NBS_DNA_94	AUGUSTUS	CDS	530	3127	0.37	+	0	transcript_id "g89.t1"; gene_id "g89";
LatSat_NBS_DNA_94	AUGUSTUS	stop_codon	3125	3127	.	+	0	transcript_id "g89.t1"; gene_id "g89";
LatSat_NBS_DNA_94	AUGUSTUS	tts	3463	3463	.	+	.	transcript_id "g89.t1"; gene_id "g89";
LatSat_NBS_DNA_95	AUGUSTUS	gene	1	2145	0.74	-	.	g90
LatSat_NBS_DNA_95	AUGUSTUS	transcript	1	2145	0.74	-	.	g90.t1
LatSat_NBS_DNA_95	AUGUSTUS	intron	1	44	0.84	-	.	transcript_id "g90.t1"; gene_id "g90";
LatSat_NBS_DNA_95	AUGUSTUS	intron	360	505	0.96	-	.	transcript_id "g90.t1"; gene_id "g90";
LatSat_NBS_DNA_95	AUGUSTUS	intron	1614	2145	0.94	-	.	transcript_id "g90.t1"; gene_id "g90";
LatSat_NBS_DNA_95	AUGUSTUS	CDS	45	359	0.84	-	0	transcript_id "g90.t1"; gene_id "g90";
LatSat_NBS_DNA_95	AUGUSTUS	exon	45	359	.	-	.	transcript_id "g90.t1"; gene_id "g90";
LatSat_NBS_DNA_95	AUGUSTUS	CDS	506	1613	0.87	-	1	transcript_id "g90.t1"; gene_id "g90";
LatSat_NBS_DNA_95	AUGUSTUS	exon	506	1613	.	-	.	transcript_id "g90.t1"; gene_id "g90";
LatSat_NBS_DNA_96	AUGUSTUS	gene	1	2251	0.56	-	.	g91
LatSat_NBS_DNA_96	AUGUSTUS	transcript	1	2251	0.56	-	.	g91.t1
LatSat_NBS_DNA_96	AUGUSTUS	tts	1	1	.	-	.	transcript_id "g91.t1"; gene_id "g91";
LatSat_NBS_DNA_96	AUGUSTUS	exon	1	2251	.	-	.	transcript_id "g91.t1"; gene_id "g91";
LatSat_NBS_DNA_96	AUGUSTUS	stop_codon	485	487	.	-	0	transcript_id "g91.t1"; gene_id "g91";
LatSat_NBS_DNA_96	AUGUSTUS	CDS	485	2221	0.57	-	0	transcript_id "g91.t1"; gene_id "g91";
LatSat_NBS_DNA_96	AUGUSTUS	start_codon	2219	2221	.	-	0	transcript_id "g91.t1"; gene_id "g91";
LatSat_NBS_DNA_96	AUGUSTUS	tss	2251	2251	.	-	.	transcript_id "g91.t1"; gene_id "g91";
LatSat_NBS_DNA_97	AUGUSTUS	gene	1	1662	0.33	+	.	g92
LatSat_NBS_DNA_97	AUGUSTUS	transcript	1	1662	0.33	+	.	g92.t1
LatSat_NBS_DNA_97	AUGUSTUS	intron	1	228	0.7	+	.	transcript_id "g92.t1"; gene_id "g92";
LatSat_NBS_DNA_97	AUGUSTUS	intron	444	523	0.66	+	.	transcript_id "g92.t1"; gene_id "g92";
LatSat_NBS_DNA_97	AUGUSTUS	intron	1157	1302	0.95	+	.	transcript_id "g92.t1"; gene_id "g92";
LatSat_NBS_DNA_97	AUGUSTUS	CDS	229	443	0.51	+	2	transcript_id "g92.t1"; gene_id "g92";
LatSat_NBS_DNA_97	AUGUSTUS	exon	229	443	.	+	.	transcript_id "g92.t1"; gene_id "g92";
LatSat_NBS_DNA_97	AUGUSTUS	CDS	524	1156	0.94	+	0	transcript_id "g92.t1"; gene_id "g92";
LatSat_NBS_DNA_97	AUGUSTUS	exon	524	1156	.	+	.	transcript_id "g92.t1"; gene_id "g92";
LatSat_NBS_DNA_97	AUGUSTUS	CDS	1303	1635	0.67	+	0	transcript_id "g92.t1"; gene_id "g92";
LatSat_NBS_DNA_97	AUGUSTUS	exon	1303	1662	.	+	.	transcript_id "g92.t1"; gene_id "g92";
LatSat_NBS_DNA_97	AUGUSTUS	stop_codon	1633	1635	.	+	0	transcript_id "g92.t1"; gene_id "g92";
LatSat_NBS_DNA_97	AUGUSTUS	tts	1662	1662	.	+	.	transcript_id "g92.t1"; gene_id "g92";
LatSat_NBS_DNA_98	AUGUSTUS	gene	409	2187	0.08	+	.	g93
LatSat_NBS_DNA_98	AUGUSTUS	transcript	409	2187	0.08	+	.	g93.t1
LatSat_NBS_DNA_98	AUGUSTUS	exon	409	954	.	+	.	transcript_id "g93.t1"; gene_id "g93";
LatSat_NBS_DNA_98	AUGUSTUS	start_codon	461	463	.	+	0	transcript_id "g93.t1"; gene_id "g93";
LatSat_NBS_DNA_98	AUGUSTUS	intron	955	1047	1	+	.	transcript_id "g93.t1"; gene_id "g93";
LatSat_NBS_DNA_98	AUGUSTUS	CDS	461	954	0.69	+	0	transcript_id "g93.t1"; gene_id "g93";
LatSat_NBS_DNA_98	AUGUSTUS	CDS	1048	1942	0.6	+	1	transcript_id "g93.t1"; gene_id "g93";
LatSat_NBS_DNA_98	AUGUSTUS	exon	1048	2187	.	+	.	transcript_id "g93.t1"; gene_id "g93";
LatSat_NBS_DNA_98	AUGUSTUS	stop_codon	1940	1942	.	+	0	transcript_id "g93.t1"; gene_id "g93";
LatSat_NBS_DNA_98	AUGUSTUS	tts	2187	2187	.	+	.	transcript_id "g93.t1"; gene_id "g93";
LatSat_NBS_DNA_99	AUGUSTUS	gene	308	1741	0.26	-	.	g94
LatSat_NBS_DNA_99	AUGUSTUS	transcript	308	1741	0.26	-	.	g94.t1
LatSat_NBS_DNA_99	AUGUSTUS	tts	308	308	.	-	.	transcript_id "g94.t1"; gene_id "g94";
LatSat_NBS_DNA_99	AUGUSTUS	exon	308	1445	.	-	.	transcript_id "g94.t1"; gene_id "g94";
LatSat_NBS_DNA_99	AUGUSTUS	stop_codon	719	721	.	-	0	transcript_id "g94.t1"; gene_id "g94";
LatSat_NBS_DNA_99	AUGUSTUS	intron	1446	1573	0.53	-	.	transcript_id "g94.t1"; gene_id "g94";
LatSat_NBS_DNA_99	AUGUSTUS	CDS	719	1445	0.5	-	1	transcript_id "g94.t1"; gene_id "g94";
LatSat_NBS_DNA_99	AUGUSTUS	CDS	1574	1671	0.76	-	0	transcript_id "g94.t1"; gene_id "g94";
LatSat_NBS_DNA_99	AUGUSTUS	exon	1574	1741	.	-	.	transcript_id "g94.t1"; gene_id "g94";
LatSat_NBS_DNA_99	AUGUSTUS	start_codon	1669	1671	.	-	0	transcript_id "g94.t1"; gene_id "g94";
LatSat_NBS_DNA_99	AUGUSTUS	tss	1741	1741	.	-	.	transcript_id "g94.t1"; gene_id "g94";
LatSat_NBS_DNA_100	AUGUSTUS	gene	677	1941	0.29	-	.	g95
LatSat_NBS_DNA_100	AUGUSTUS	transcript	677	1941	0.29	-	.	g95.t1
LatSat_NBS_DNA_100	AUGUSTUS	exon	677	1558	.	-	.	transcript_id "g95.t1"; gene_id "g95";
LatSat_NBS_DNA_100	AUGUSTUS	stop_codon	692	694	.	-	0	transcript_id "g95.t1"; gene_id "g95";
LatSat_NBS_DNA_100	AUGUSTUS	CDS	692	1540	0.64	-	0	transcript_id "g95.t1"; gene_id "g95";
LatSat_NBS_DNA_100	AUGUSTUS	start_codon	1538	1540	.	-	0	transcript_id "g95.t1"; gene_id "g95";
LatSat_NBS_DNA_100	AUGUSTUS	exon	1863	1941	.	-	.	transcript_id "g95.t1"; gene_id "g95";
LatSat_NBS_DNA_100	AUGUSTUS	tss	1941	1941	.	-	.	transcript_id "g95.t1"; gene_id "g95";
LatSat_NBS_DNA_101	AUGUSTUS	gene	511	1797	0.2	+	.	g96
LatSat_NBS_DNA_101	AUGUSTUS	transcript	511	1797	0.2	+	.	g96.t1
LatSat_NBS_DNA_101	AUGUSTUS	exon	511	1612	.	+	.	transcript_id "g96.t1"; gene_id "g96";
LatSat_NBS_DNA_101	AUGUSTUS	start_codon	602	604	.	+	0	transcript_id "g96.t1"; gene_id "g96";
LatSat_NBS_DNA_101	AUGUSTUS	intron	1613	1714	0.56	+	.	transcript_id "g96.t1"; gene_id "g96";
LatSat_NBS_DNA_101	AUGUSTUS	CDS	602	1612	0.26	+	0	transcript_id "g96.t1"; gene_id "g96";
LatSat_NBS_DNA_101	AUGUSTUS	CDS	1715	1797	0.55	+	0	transcript_id "g96.t1"; gene_id "g96";
LatSat_NBS_DNA_101	AUGUSTUS	exon	1715	1797	.	+	.	transcript_id "g96.t1"; gene_id "g96";
LatSat_NBS_DNA_102	AUGUSTUS	gene	1	2121	0.23	-	.	g97
LatSat_NBS_DNA_102	AUGUSTUS	transcript	1	2121	0.23	-	.	g97.t1
LatSat_NBS_DNA_102	AUGUSTUS	intron	259	517	0.92	-	.	transcript_id "g97.t1"; gene_id "g97";
LatSat_NBS_DNA_102	AUGUSTUS	intron	1620	2121	0.86	-	.	transcript_id "g97.t1"; gene_id "g97";
LatSat_NBS_DNA_102	AUGUSTUS	CDS	1	258	0.29	-	0	transcript_id "g97.t1"; gene_id "g97";
LatSat_NBS_DNA_102	AUGUSTUS	exon	1	258	.	-	.	transcript_id "g97.t1"; gene_id "g97";
LatSat_NBS_DNA_102	AUGUSTUS	CDS	518	1619	0.77	-	1	transcript_id "g97.t1"; gene_id "g97";
LatSat_NBS_DNA_102	AUGUSTUS	exon	518	1619	.	-	.	transcript_id "g97.t1"; gene_id "g97";
LatSat_NBS_DNA_103	AUGUSTUS	gene	420	1734	0.14	+	.	g98
LatSat_NBS_DNA_103	AUGUSTUS	transcript	420	1734	0.14	+	.	g98.t1
LatSat_NBS_DNA_103	AUGUSTUS	exon	420	1145	.	+	.	transcript_id "g98.t1"; gene_id "g98";
LatSat_NBS_DNA_103	AUGUSTUS	start_codon	500	502	.	+	0	transcript_id "g98.t1"; gene_id "g98";
LatSat_NBS_DNA_103	AUGUSTUS	intron	1146	1218	0.99	+	.	transcript_id "g98.t1"; gene_id "g98";
LatSat_NBS_DNA_103	AUGUSTUS	CDS	500	1145	0.88	+	0	transcript_id "g98.t1"; gene_id "g98";
LatSat_NBS_DNA_103	AUGUSTUS	CDS	1219	1734	0.93	+	2	transcript_id "g98.t1"; gene_id "g98";
LatSat_NBS_DNA_103	AUGUSTUS	exon	1219	1734	.	+	.	transcript_id "g98.t1"; gene_id "g98";
LatSat_NBS_DNA_104	AUGUSTUS	gene	1	1681	0.05	-	.	g99
LatSat_NBS_DNA_104	AUGUSTUS	transcript	1	1681	0.05	-	.	g99.t1
LatSat_NBS_DNA_104	AUGUSTUS	intron	1	891	0.35	-	.	transcript_id "g99.t1"; gene_id "g99";
LatSat_NBS_DNA_104	AUGUSTUS	intron	1278	1368	0.94	-	.	transcript_id "g99.t1"; gene_id "g99";
LatSat_NBS_DNA_104	AUGUSTUS	CDS	892	1277	0.41	-	1	transcript_id "g99.t1"; gene_id "g99";
LatSat_NBS_DNA_104	AUGUSTUS	exon	892	1277	.	-	.	transcript_id "g99.t1"; gene_id "g99";
LatSat_NBS_DNA_104	AUGUSTUS	CDS	1369	1616	0.56	-	0	transcript_id "g99.t1"; gene_id "g99";
LatSat_NBS_DNA_104	AUGUSTUS	exon	1369	1681	.	-	.	transcript_id "g99.t1"; gene_id "g99";
LatSat_NBS_DNA_104	AUGUSTUS	start_codon	1614	1616	.	-	0	transcript_id "g99.t1"; gene_id "g99";
LatSat_NBS_DNA_104	AUGUSTUS	tss	1681	1681	.	-	.	transcript_id "g99.t1"; gene_id "g99";
LatSat_NBS_DNA_105	AUGUSTUS	gene	1	3277	0.24	+	.	g100
LatSat_NBS_DNA_105	AUGUSTUS	transcript	1	3277	0.24	+	.	g100.t1
LatSat_NBS_DNA_105	AUGUSTUS	intron	404	476	0.97	+	.	transcript_id "g100.t1"; gene_id "g100";
LatSat_NBS_DNA_105	AUGUSTUS	CDS	1	403	0.96	+	0	transcript_id "g100.t1"; gene_id "g100";
LatSat_NBS_DNA_105	AUGUSTUS	exon	1	403	.	+	.	transcript_id "g100.t1"; gene_id "g100";
LatSat_NBS_DNA_105	AUGUSTUS	CDS	477	3106	0.87	+	2	transcript_id "g100.t1"; gene_id "g100";
LatSat_NBS_DNA_105	AUGUSTUS	exon	477	3277	.	+	.	transcript_id "g100.t1"; gene_id "g100";
LatSat_NBS_DNA_105	AUGUSTUS	stop_codon	3104	3106	.	+	0	transcript_id "g100.t1"; gene_id "g100";
LatSat_NBS_DNA_105	AUGUSTUS	tts	3277	3277	.	+	.	transcript_id "g100.t1"; gene_id "g100";
LatSat_NBS_DNA_106	AUGUSTUS	gene	1	1351	0.25	-	.	g101
LatSat_NBS_DNA_106	AUGUSTUS	transcript	1	1351	0.25	-	.	g101.t1
LatSat_NBS_DNA_106	AUGUSTUS	intron	1	245	0.78	-	.	transcript_id "g101.t1"; gene_id "g101";
LatSat_NBS_DNA_106	AUGUSTUS	intron	497	615	0.28	-	.	transcript_id "g101.t1"; gene_id "g101";
LatSat_NBS_DNA_106	AUGUSTUS	CDS	246	496	0.3	-	2	transcript_id "g101.t1"; gene_id "g101";
LatSat_NBS_DNA_106	AUGUSTUS	exon	246	496	.	-	.	transcript_id "g101.t1"; gene_id "g101";
LatSat_NBS_DNA_106	AUGUSTUS	CDS	616	1309	0.35	-	0	transcript_id "g101.t1"; gene_id "g101";
LatSat_NBS_DNA_106	AUGUSTUS	exon	616	1351	.	-	.	transcript_id "g101.t1"; gene_id "g101";
LatSat_NBS_DNA_106	AUGUSTUS	start_codon	1307	1309	.	-	0	transcript_id "g101.t1"; gene_id "g101";
LatSat_NBS_DNA_106	AUGUSTUS	tss	1351	1351	.	-	.	transcript_id "g101.t1"; gene_id "g101";
LatSat_NBS_DNA_107	AUGUSTUS	gene	228	3125	0.02	+	.	g102
LatSat_NBS_DNA_107	AUGUSTUS	transcript	228	3125	0.02	+	.	g102.t1
LatSat_NBS_DNA_107	AUGUSTUS	exon	228	499	.	+	.	transcript_id "g102.t1"; gene_id "g102";
LatSat_NBS_DNA_107	AUGUSTUS	start_codon	231	233	.	+	0	transcript_id "g102.t1"; gene_id "g102";
LatSat_NBS_DNA_107	AUGUSTUS	intron	500	654	0.76	+	.	transcript_id "g102.t1"; gene_id "g102";
LatSat_NBS_DNA_107	AUGUSTUS	intron	678	776	0.65	+	.	transcript_id "g102.t1"; gene_id "g102";
LatSat_NBS_DNA_107	AUGUSTUS	CDS	231	499	0.71	+	0	transcript_id "g102.t1"; gene_id "g102";
LatSat_NBS_DNA_107	AUGUSTUS	CDS	655	677	0.61	+	1	transcript_id "g102.t1"; gene_id "g102";
LatSat_NBS_DNA_107	AUGUSTUS	exon	655	677	.	+	.	transcript_id "g102.t1"; gene_id "g102";
LatSat_NBS_DNA_107	AUGUSTUS	CDS	777	2683	0.42	+	2	transcript_id "g102.t1"; gene_id "g102";
LatSat_NBS_DNA_107	AUGUSTUS	exon	777	3125	.	+	.	transcript_id "g102.t1"; gene_id "g102";
LatSat_NBS_DNA_107	AUGUSTUS	stop_codon	2681	2683	.	+	0	transcript_id "g102.t1"; gene_id "g102";
LatSat_NBS_DNA_107	AUGUSTUS	tts	3125	3125	.	+	.	transcript_id "g102.t1"; gene_id "g102";
LatSat_NBS_DNA_108	AUGUSTUS	gene	1	2001	0.16	+	.	g103
LatSat_NBS_DNA_108	AUGUSTUS	transcript	1	2001	0.16	+	.	g103.t1
LatSat_NBS_DNA_108	AUGUSTUS	intron	1	73	0.62	+	.	transcript_id "g103.t1"; gene_id "g103";
LatSat_NBS_DNA_108	AUGUSTUS	intron	125	228	0.68	+	.	transcript_id "g103.t1"; gene_id "g103";
LatSat_NBS_DNA_108	AUGUSTUS	intron	396	506	0.94	+	.	transcript_id "g103.t1"; gene_id "g103";
LatSat_NBS_DNA_108	AUGUSTUS	intron	1488	1569	0.78	+	.	transcript_id "g103.t1"; gene_id "g103";
LatSat_NBS_DNA_108	AUGUSTUS	intron	1973	2001	0.75	+	.	transcript_id "g103.t1"; gene_id "g103";
LatSat_NBS_DNA_108	AUGUSTUS	CDS	74	124	0.61	+	1	transcript_id "g103.t1"; gene_id "g103";
LatSat_NBS_DNA_108	AUGUSTUS	exon	74	124	.	+	.	transcript_id "g103.t1"; gene_id "g103";
LatSat_NBS_DNA_108	AUGUSTUS	CDS	229	395	0.67	+	1	transcript_id "g103.t1"; gene_id "g103";
LatSat_NBS_DNA_108	AUGUSTUS	exon	229	395	.	+	.	transcript_id "g103.t1"; gene_id "g103";
LatSat_NBS_DNA_108	AUGUSTUS	CDS	507	1487	0.72	+	2	transcript_id "g103.t1"; gene_id "g103";
LatSat_NBS_DNA_108	AUGUSTUS	exon	507	1487	.	+	.	transcript_id "g103.t1"; gene_id "g103";
LatSat_NBS_DNA_108	AUGUSTUS	CDS	1570	1972	0.52	+	2	transcript_id "g103.t1"; gene_id "g103";
LatSat_NBS_DNA_108	AUGUSTUS	exon	1570	1972	.	+	.	transcript_id "g103.t1"; gene_id "g103";
LatSat_NBS_DNA_109	AUGUSTUS	gene	736	1684	0.05	+	.	g104
LatSat_NBS_DNA_109	AUGUSTUS	transcript	736	1684	0.05	+	.	g104.t1
LatSat_NBS_DNA_109	AUGUSTUS	tss	736	736	.	+	.	transcript_id "g104.t1"; gene_id "g104";
LatSat_NBS_DNA_109	AUGUSTUS	exon	736	994	.	+	.	transcript_id "g104.t1"; gene_id "g104";
LatSat_NBS_DNA_109	AUGUSTUS	start_codon	761	763	.	+	0	transcript_id "g104.t1"; gene_id "g104";
LatSat_NBS_DNA_109	AUGUSTUS	intron	995	1132	0.95	+	.	transcript_id "g104.t1"; gene_id "g104";
LatSat_NBS_DNA_109	AUGUSTUS	CDS	761	994	0.17	+	0	transcript_id "g104.t1"; gene_id "g104";
LatSat_NBS_DNA_109	AUGUSTUS	CDS	1133	1411	0.54	+	0	transcript_id "g104.t1"; gene_id "g104";
LatSat_NBS_DNA_109	AUGUSTUS	exon	1133	1684	.	+	.	transcript_id "g104.t1"; gene_id "g104";
LatSat_NBS_DNA_109	AUGUSTUS	stop_codon	1409	1411	.	+	0	transcript_id "g104.t1"; gene_id "g104";
LatSat_NBS_DNA_109	AUGUSTUS	tts	1684	1684	.	+	.	transcript_id "g104.t1"; gene_id "g104";
LatSat_NBS_DNA_110	AUGUSTUS	gene	226	1445	0.17	+	.	g105
LatSat_NBS_DNA_110	AUGUSTUS	transcript	226	1445	0.17	+	.	g105.t1
LatSat_NBS_DNA_110	AUGUSTUS	tss	226	226	.	+	.	transcript_id "g105.t1"; gene_id "g105";
LatSat_NBS_DNA_110	AUGUSTUS	exon	226	1445	.	+	.	transcript_id "g105.t1"; gene_id "g105";
LatSat_NBS_DNA_110	AUGUSTUS	start_codon	500	502	.	+	0	transcript_id "g105.t1"; gene_id "g105";
LatSat_NBS_DNA_110	AUGUSTUS	CDS	500	1291	0.99	+	0	transcript_id "g105.t1"; gene_id "g105";
LatSat_NBS_DNA_110	AUGUSTUS	stop_codon	1289	1291	.	+	0	transcript_id "g105.t1"; gene_id "g105";
LatSat_NBS_DNA_110	AUGUSTUS	tts	1445	1445	.	+	.	transcript_id "g105.t1"; gene_id "g105";
LatSat_NBS_DNA_111	AUGUSTUS	gene	1	1674	0.22	-	.	g106
LatSat_NBS_DNA_111	AUGUSTUS	transcript	1	1674	0.22	-	.	g106.t1
LatSat_NBS_DNA_111	AUGUSTUS	tts	1	1	.	-	.	transcript_id "g106.t1"; gene_id "g106";
LatSat_NBS_DNA_111	AUGUSTUS	exon	1	1105	.	-	.	transcript_id "g106.t1"; gene_id "g106";
LatSat_NBS_DNA_111	AUGUSTUS	stop_codon	686	688	.	-	0	transcript_id "g106.t1"; gene_id "g106";
LatSat_NBS_DNA_111	AUGUSTUS	intron	1106	1212	0.7	-	.	transcript_id "g106.t1"; gene_id "g106";
LatSat_NBS_DNA_111	AUGUSTUS	intron	1438	1530	0.62	-	.	transcript_id "g106.t1"; gene_id "g106";
LatSat_NBS_DNA_111	AUGUSTUS	CDS	686	1105	0.47	-	0	transcript_id "g106.t1"; gene_id "g106";
LatSat_NBS_DNA_111	AUGUSTUS	CDS	1213	1437	0.48	-	0	transcript_id "g106.t1"; gene_id "g106";
LatSat_NBS_DNA_111	AUGUSTUS	exon	1213	1437	.	-	.	transcript_id "g106.t1"; gene_id "g106";
LatSat_NBS_DNA_111	AUGUSTUS	CDS	1531	1674	0.65	-	0	transcript_id "g106.t1"; gene_id "g106";
LatSat_NBS_DNA_111	AUGUSTUS	exon	1531	1674	.	-	.	transcript_id "g106.t1"; gene_id "g106";
LatSat_NBS_DNA_112	AUGUSTUS	gene	1	2115	0.24	+	.	g107
LatSat_NBS_DNA_112	AUGUSTUS	transcript	1	2115	0.24	+	.	g107.t1
LatSat_NBS_DNA_112	AUGUSTUS	intron	139	507	0.4	+	.	transcript_id "g107.t1"; gene_id "g107";
LatSat_NBS_DNA_112	AUGUSTUS	intron	1610	1875	0.85	+	.	transcript_id "g107.t1"; gene_id "g107";
LatSat_NBS_DNA_112	AUGUSTUS	intron	2110	2115	0.7	+	.	transcript_id "g107.t1"; gene_id "g107";
LatSat_NBS_DNA_112	AUGUSTUS	CDS	1	138	0.42	+	1	transcript_id "g107.t1"; gene_id "g107";
LatSat_NBS_DNA_112	AUGUSTUS	exon	1	138	.	+	.	transcript_id "g107.t1"; gene_id "g107";
LatSat_NBS_DNA_112	AUGUSTUS	CDS	508	1609	0.65	+	1	transcript_id "g107.t1"; gene_id "g107";
LatSat_NBS_DNA_112	AUGUSTUS	exon	508	1609	.	+	.	transcript_id "g107.t1"; gene_id "g107";
LatSat_NBS_DNA_112	AUGUSTUS	CDS	1876	2109	0.7	+	0	transcript_id "g107.t1"; gene_id "g107";
LatSat_NBS_DNA_112	AUGUSTUS	exon	1876	2109	.	+	.	transcript_id "g107.t1"; gene_id "g107";
LatSat_NBS_DNA_113	AUGUSTUS	gene	1	2161	0.24	-	.	g108
LatSat_NBS_DNA_113	AUGUSTUS	transcript	1	2161	0.24	-	.	g108.t1
LatSat_NBS_DNA_113	AUGUSTUS	intron	1	8	1	-	.	transcript_id "g108.t1"; gene_id "g108";
LatSat_NBS_DNA_113	AUGUSTUS	intron	230	600	0.49	-	.	transcript_id "g108.t1"; gene_id "g108";
LatSat_NBS_DNA_113	AUGUSTUS	CDS	9	229	0.51	-	2	transcript_id "g108.t1"; gene_id "g108";
LatSat_NBS_DNA_113	AUGUSTUS	exon	9	229	.	-	.	transcript_id "g108.t1"; gene_id "g108";
LatSat_NBS_DNA_113	AUGUSTUS	CDS	601	2071	0.61	-	0	transcript_id "g108.t1"; gene_id "g108";
LatSat_NBS_DNA_113	AUGUSTUS	exon	601	2161	.	-	.	transcript_id "g108.t1"; gene_id "g108";
LatSat_NBS_DNA_113	AUGUSTUS	start_codon	2069	2071	.	-	0	transcript_id "g108.t1"; gene_id "g108";
LatSat_NBS_DNA_113	AUGUSTUS	tss	2161	2161	.	-	.	transcript_id "g108.t1"; gene_id "g108";
LatSat_NBS_DNA_114	AUGUSTUS	gene	1	3391	0.27	-	.	g109
LatSat_NBS_DNA_114	AUGUSTUS	transcript	1	3391	0.27	-	.	g109.t1
LatSat_NBS_DNA_114	AUGUSTUS	intron	1	505	0.5	-	.	transcript_id "g109.t1"; gene_id "g109";
LatSat_NBS_DNA_114	AUGUSTUS	CDS	506	3091	0.74	-	0	transcript_id "g109.t1"; gene_id "g109";
LatSat_NBS_DNA_114	AUGUSTUS	exon	506	3391	.	-	.	transcript_id "g109.t1"; gene_id "g109";
LatSat_NBS_DNA_114	AUGUSTUS	start_codon	3089	3091	.	-	0	transcript_id "g109.t1"; gene_id "g109";
LatSat_NBS_DNA_114	AUGUSTUS	tss	3391	3391	.	-	.	transcript_id "g109.t1"; gene_id "g109";
LatSat_NBS_DNA_115	AUGUSTUS	gene	1	1181	0.07	-	.	g110
LatSat_NBS_DNA_115	AUGUSTUS	transcript	1	1181	0.07	-	.	g110.t1
LatSat_NBS_DNA_115	AUGUSTUS	tts	1	1	.	-	.	transcript_id "g110.t1"; gene_id "g110";
LatSat_NBS_DNA_115	AUGUSTUS	exon	1	431	.	-	.	transcript_id "g110.t1"; gene_id "g110";
LatSat_NBS_DNA_115	AUGUSTUS	stop_codon	12	14	.	-	0	transcript_id "g110.t1"; gene_id "g110";
LatSat_NBS_DNA_115	AUGUSTUS	intron	432	538	0.58	-	.	transcript_id "g110.t1"; gene_id "g110";
LatSat_NBS_DNA_115	AUGUSTUS	CDS	12	431	0.48	-	0	transcript_id "g110.t1"; gene_id "g110";
LatSat_NBS_DNA_115	AUGUSTUS	CDS	539	1150	0.46	-	0	transcript_id "g110.t1"; gene_id "g110";
LatSat_NBS_DNA_115	AUGUSTUS	exon	539	1181	.	-	.	transcript_id "g110.t1"; gene_id "g110";
LatSat_NBS_DNA_115	AUGUSTUS	start_codon	1148	1150	.	-	0	transcript_id "g110.t1"; gene_id "g110";
LatSat_NBS_DNA_115	AUGUSTUS	tss	1181	1181	.	-	.	transcript_id "g110.t1"; gene_id "g110";
LatSat_NBS_DNA_116	AUGUSTUS	gene	1	1661	0.29	+	.	g111
LatSat_NBS_DNA_116	AUGUSTUS	transcript	1	1661	0.29	+	.	g111.t1
LatSat_NBS_DNA_116	AUGUSTUS	intron	303	495	0.91	+	.	transcript_id "g111.t1"; gene_id "g111";
LatSat_NBS_DNA_116	AUGUSTUS	intron	695	907	0.52	+	.	transcript_id "g111.t1"; gene_id "g111";
LatSat_NBS_DNA_116	AUGUSTUS	CDS	1	302	0.72	+	0	transcript_id "g111.t1"; gene_id "g111";
LatSat_NBS_DNA_116	AUGUSTUS	exon	1	302	.	+	.	transcript_id "g111.t1"; gene_id "g111";
LatSat_NBS_DNA_116	AUGUSTUS	CDS	496	694	0.56	+	1	transcript_id "g111.t1"; gene_id "g111";
LatSat_NBS_DNA_116	AUGUSTUS	exon	496	694	.	+	.	transcript_id "g111.t1"; gene_id "g111";
LatSat_NBS_DNA_116	AUGUSTUS	CDS	908	1501	0.52	+	0	transcript_id "g111.t1"; gene_id "g111";
LatSat_NBS_DNA_116	AUGUSTUS	exon	908	1661	.	+	.	transcript_id "g111.t1"; gene_id "g111";
LatSat_NBS_DNA_116	AUGUSTUS	stop_codon	1499	1501	.	+	0	transcript_id "g111.t1"; gene_id "g111";
LatSat_NBS_DNA_116	AUGUSTUS	tts	1661	1661	.	+	.	transcript_id "g111.t1"; gene_id "g111";
LatSat_NBS_DNA_117	AUGUSTUS	gene	1	1989	0.31	-	.	g112
LatSat_NBS_DNA_117	AUGUSTUS	transcript	1	1989	0.31	-	.	g112.t1
LatSat_NBS_DNA_117	AUGUSTUS	intron	1	102	0.96	-	.	transcript_id "g112.t1"; gene_id "g112";
LatSat_NBS_DNA_117	AUGUSTUS	intron	370	464	0.95	-	.	transcript_id "g112.t1"; gene_id "g112";
LatSat_NBS_DNA_117	AUGUSTUS	intron	554	639	0.37	-	.	transcript_id "g112.t1"; gene_id "g112";
LatSat_NBS_DNA_117	AUGUSTUS	intron	1539	1779	1	-	.	transcript_id "g112.t1"; gene_id "g112";
LatSat_NBS_DNA_117	AUGUSTUS	CDS	103	369	0.96	-	0	transcript_id "g112.t1"; gene_id "g112";
LatSat_NBS_DNA_117	AUGUSTUS	exon	103	369	.	-	.	transcript_id "g112.t1"; gene_id "g112";
LatSat_NBS_DNA_117	AUGUSTUS	CDS	465	553	0.38	-	2	transcript_id "g112.t1"; gene_id "g112";
LatSat_NBS_DNA_117	AUGUSTUS	exon	465	553	.	-	.	transcript_id "g112.t1"; gene_id "g112";
LatSat_NBS_DNA_117	AUGUSTUS	CDS	640	1538	0.36	-	1	transcript_id "g112.t1"; gene_id "g112";
LatSat_NBS_DNA_117	AUGUSTUS	exon	640	1538	.	-	.	transcript_id "g112.t1"; gene_id "g112";
LatSat_NBS_DNA_117	AUGUSTUS	CDS	1780	1989	1	-	1	transcript_id "g112.t1"; gene_id "g112";
LatSat_NBS_DNA_117	AUGUSTUS	exon	1780	1989	.	-	.	transcript_id "g112.t1"; gene_id "g112";
LatSat_NBS_DNA_118	AUGUSTUS	gene	1	1833	0.12	+	.	g113
LatSat_NBS_DNA_118	AUGUSTUS	transcript	1	1833	0.12	+	.	g113.t1
LatSat_NBS_DNA_118	AUGUSTUS	intron	1	149	0.38	+	.	transcript_id "g113.t1"; gene_id "g113";
LatSat_NBS_DNA_118	AUGUSTUS	intron	249	848	0.57	+	.	transcript_id "g113.t1"; gene_id "g113";
LatSat_NBS_DNA_118	AUGUSTUS	intron	1079	1352	0.39	+	.	transcript_id "g113.t1"; gene_id "g113";
LatSat_NBS_DNA_118	AUGUSTUS	CDS	150	248	0.38	+	1	transcript_id "g113.t1"; gene_id "g113";
LatSat_NBS_DNA_118	AUGUSTUS	exon	150	248	.	+	.	transcript_id "g113.t1"; gene_id "g113";
LatSat_NBS_DNA_118	AUGUSTUS	CDS	849	1078	0.72	+	1	transcript_id "g113.t1"; gene_id "g113";
LatSat_NBS_DNA_118	AUGUSTUS	exon	849	1078	.	+	.	transcript_id "g113.t1"; gene_id "g113";
LatSat_NBS_DNA_118	AUGUSTUS	CDS	1353	1732	0.55	+	2	transcript_id "g113.t1"; gene_id "g113";
LatSat_NBS_DNA_118	AUGUSTUS	exon	1353	1833	.	+	.	transcript_id "g113.t1"; gene_id "g113";
LatSat_NBS_DNA_118	AUGUSTUS	stop_codon	1730	1732	.	+	0	transcript_id "g113.t1"; gene_id "g113";
LatSat_NBS_DNA_118	AUGUSTUS	tts	1833	1833	.	+	.	transcript_id "g113.t1"; gene_id "g113";
LatSat_NBS_DNA_119	AUGUSTUS	gene	1	1791	0.02	-	.	g114
LatSat_NBS_DNA_119	AUGUSTUS	transcript	1	1791	0.02	-	.	g114.t1
LatSat_NBS_DNA_119	AUGUSTUS	intron	1	229	0.07	-	.	transcript_id "g114.t1"; gene_id "g114";
LatSat_NBS_DNA_119	AUGUSTUS	intron	371	933	0.31	-	.	transcript_id "g114.t1"; gene_id "g114";
LatSat_NBS_DNA_119	AUGUSTUS	intron	1204	1321	0.94	-	.	transcript_id "g114.t1"; gene_id "g114";
LatSat_NBS_DNA_119	AUGUSTUS	intron	1426	1791	0.45	-	.	transcript_id "g114.t1"; gene_id "g114";
LatSat_NBS_DNA_119	AUGUSTUS	CDS	230	370	0.07	-	2	transcript_id "g114.t1"; gene_id "g114";
LatSat_NBS_DNA_119	AUGUSTUS	exon	230	370	.	-	.	transcript_id "g114.t1"; gene_id "g114";
LatSat_NBS_DNA_119	AUGUSTUS	CDS	934	1203	0.4	-	2	transcript_id "g114.t1"; gene_id "g114";
LatSat_NBS_DNA_119	AUGUSTUS	exon	934	1203	.	-	.	transcript_id "g114.t1"; gene_id "g114";
LatSat_NBS_DNA_119	AUGUSTUS	CDS	1322	1425	0.46	-	1	transcript_id "g114.t1"; gene_id "g114";
LatSat_NBS_DNA_119	AUGUSTUS	exon	1322	1425	.	-	.	transcript_id "g114.t1"; gene_id "g114";
LatSat_NBS_DNA_120	AUGUSTUS	gene	1	3331	0.12	-	.	g115
LatSat_NBS_DNA_120	AUGUSTUS	transcript	1	3331	0.12	-	.	g115.t1
LatSat_NBS_DNA_120	AUGUSTUS	tts	1	1	.	-	.	transcript_id "g115.t1"; gene_id "g115";
LatSat_NBS_DNA_120	AUGUSTUS	exon	1	82	.	-	.	transcript_id "g115.t1"; gene_id "g115";
LatSat_NBS_DNA_120	AUGUSTUS	stop_codon	17	19	.	-	0	transcript_id "g115.t1"; gene_id "g115";
LatSat_NBS_DNA_120	AUGUSTUS	intron	83	535	0.98	-	.	transcript_id "g115.t1"; gene_id "g115";
LatSat_NBS_DNA_120	AUGUSTUS	intron	1310	1402	1	-	.	transcript_id "g115.t1"; gene_id "g115";
LatSat_NBS_DNA_120	AUGUSTUS	intron	1682	1780	0.99	-	.	transcript_id "g115.t1"; gene_id "g115";
LatSat_NBS_DNA_120	AUGUSTUS	intron	2886	3017	0.86	-	.	transcript_id "g115.t1"; gene_id "g115";
LatSat_NBS_DNA_120	AUGUSTUS	intron	3109	3295	0.81	-	.	transcript_id "g115.t1"; gene_id "g115";
LatSat_NBS_DNA_120	AUGUSTUS	CDS	17	82	0.96	-	0	transcript_id "g115.t1"; gene_id "g115";
LatSat_NBS_DNA_120	AUGUSTUS	CDS	536	1309	0.66	-	0	transcript_id "g115.t1"; gene_id "g115";
LatSat_NBS_DNA_120	AUGUSTUS	exon	536	1309	.	-	.	transcript_id "g115.t1"; gene_id "g115";
LatSat_NBS_DNA_120	AUGUSTUS	CDS	1403	1681	1	-	0	transcript_id "g115.t1"; gene_id "g115";
LatSat_NBS_DNA_120	AUGUSTUS	exon	1403	1681	.	-	.	transcript_id "g115.t1"; gene_id "g115";
LatSat_NBS_DNA_120	AUGUSTUS	CDS	1781	2885	0.39	-	1	transcript_id "g115.t1"; gene_id "g115";
LatSat_NBS_DNA_120	AUGUSTUS	exon	1781	2885	.	-	.	transcript_id "g115.t1"; gene_id "g115";
LatSat_NBS_DNA_120	AUGUSTUS	CDS	3018	3108	0.81	-	2	transcript_id "g115.t1"; gene_id "g115";
LatSat_NBS_DNA_120	AUGUSTUS	exon	3018	3108	.	-	.	transcript_id "g115.t1"; gene_id "g115";
LatSat_NBS_DNA_120	AUGUSTUS	CDS	3296	3302	0.61	-	0	transcript_id "g115.t1"; gene_id "g115";
LatSat_NBS_DNA_120	AUGUSTUS	exon	3296	3331	.	-	.	transcript_id "g115.t1"; gene_id "g115";
LatSat_NBS_DNA_120	AUGUSTUS	start_codon	3300	3302	.	-	0	transcript_id "g115.t1"; gene_id "g115";
LatSat_NBS_DNA_120	AUGUSTUS	tss	3331	3331	.	-	.	transcript_id "g115.t1"; gene_id "g115";
LatSat_NBS_DNA_121	AUGUSTUS	gene	1	2103	0.32	-	.	g116
LatSat_NBS_DNA_121	AUGUSTUS	transcript	1	2103	0.32	-	.	g116.t1
LatSat_NBS_DNA_121	AUGUSTUS	tts	1	1	.	-	.	transcript_id "g116.t1"; gene_id "g116";
LatSat_NBS_DNA_121	AUGUSTUS	exon	1	1604	.	-	.	transcript_id "g116.t1"; gene_id "g116";
LatSat_NBS_DNA_121	AUGUSTUS	stop_codon	491	493	.	-	0	transcript_id "g116.t1"; gene_id "g116";
LatSat_NBS_DNA_121	AUGUSTUS	intron	1605	2103	0.32	-	.	transcript_id "g116.t1"; gene_id "g116";
LatSat_NBS_DNA_121	AUGUSTUS	CDS	491	1604	0.38	-	1	transcript_id "g116.t1"; gene_id "g116";
LatSat_NBS_DNA_122	AUGUSTUS	gene	456	1542	0.02	+	.	g117
LatSat_NBS_DNA_122	AUGUSTUS	transcript	456	1542	0.02	+	.	g117.t1
LatSat_NBS_DNA_122	AUGUSTUS	tss	456	456	.	+	.	transcript_id "g117.t1"; gene_id "g117";
LatSat_NBS_DNA_122	AUGUSTUS	exon	456	1542	.	+	.	transcript_id "g117.t1"; gene_id "g117";
LatSat_NBS_DNA_122	AUGUSTUS	start_codon	500	502	.	+	0	transcript_id "g117.t1"; gene_id "g117";
LatSat_NBS_DNA_122	AUGUSTUS	CDS	500	1213	0.62	+	0	transcript_id "g117.t1"; gene_id "g117";
LatSat_NBS_DNA_122	AUGUSTUS	stop_codon	1211	1213	.	+	0	transcript_id "g117.t1"; gene_id "g117";
LatSat_NBS_DNA_122	AUGUSTUS	tts	1542	1542	.	+	.	transcript_id "g117.t1"; gene_id "g117";
LatSat_NBS_DNA_123	AUGUSTUS	gene	1	2141	0.2	-	.	g118
LatSat_NBS_DNA_123	AUGUSTUS	transcript	1	2141	0.2	-	.	g118.t1
LatSat_NBS_DNA_123	AUGUSTUS	intron	1	123	1	-	.	transcript_id "g118.t1"; gene_id "g118";
LatSat_NBS_DNA_123	AUGUSTUS	intron	238	505	0.9	-	.	transcript_id "g118.t1"; gene_id "g118";
LatSat_NBS_DNA_123	AUGUSTUS	intron	1614	1766	1	-	.	transcript_id "g118.t1"; gene_id "g118";
LatSat_NBS_DNA_123	AUGUSTUS	CDS	124	237	1	-	0	transcript_id "g118.t1"; gene_id "g118";
LatSat_NBS_DNA_123	AUGUSTUS	exon	124	237	.	-	.	transcript_id "g118.t1"; gene_id "g118";
LatSat_NBS_DNA_123	AUGUSTUS	CDS	506	1613	0.86	-	1	transcript_id "g118.t1"; gene_id "g118";
LatSat_NBS_DNA_123	AUGUSTUS	exon	506	1613	.	-	.	transcript_id "g118.t1"; gene_id "g118";
LatSat_NBS_DNA_123	AUGUSTUS	CDS	1767	2110	0.6	-	0	transcript_id "g118.t1"; gene_id "g118";
LatSat_NBS_DNA_123	AUGUSTUS	exon	1767	2141	.	-	.	transcript_id "g118.t1"; gene_id "g118";
LatSat_NBS_DNA_123	AUGUSTUS	start_codon	2108	2110	.	-	0	transcript_id "g118.t1"; gene_id "g118";
LatSat_NBS_DNA_123	AUGUSTUS	tss	2141	2141	.	-	.	transcript_id "g118.t1"; gene_id "g118";
LatSat_NBS_DNA_124	AUGUSTUS	gene	76	3492	0.03	+	.	g119
LatSat_NBS_DNA_124	AUGUSTUS	transcript	76	3492	0.03	+	.	g119.t1
LatSat_NBS_DNA_124	AUGUSTUS	tss	76	76	.	+	.	transcript_id "g119.t1"; gene_id "g119";
LatSat_NBS_DNA_124	AUGUSTUS	exon	76	128	.	+	.	transcript_id "g119.t1"; gene_id "g119";
LatSat_NBS_DNA_124	AUGUSTUS	exon	513	3116	.	+	.	transcript_id "g119.t1"; gene_id "g119";
LatSat_NBS_DNA_124	AUGUSTUS	start_codon	530	532	.	+	0	transcript_id "g119.t1"; gene_id "g119";
LatSat_NBS_DNA_124	AUGUSTUS	CDS	530	3106	0.25	+	0	transcript_id "g119.t1"; gene_id "g119";
LatSat_NBS_DNA_124	AUGUSTUS	stop_codon	3104	3106	.	+	0	transcript_id "g119.t1"; gene_id "g119";
LatSat_NBS_DNA_124	AUGUSTUS	exon	3310	3492	.	+	.	transcript_id "g119.t1"; gene_id "g119";
LatSat_NBS_DNA_124	AUGUSTUS	tts	3492	3492	.	+	.	transcript_id "g119.t1"; gene_id "g119";
LatSat_NBS_DNA_126	AUGUSTUS	gene	1	2112	0.14	-	.	g120
LatSat_NBS_DNA_126	AUGUSTUS	transcript	1	2112	0.14	-	.	g120.t1
LatSat_NBS_DNA_126	AUGUSTUS	intron	1	499	0.72	-	.	transcript_id "g120.t1"; gene_id "g120";
LatSat_NBS_DNA_126	AUGUSTUS	intron	1623	1844	0.99	-	.	transcript_id "g120.t1"; gene_id "g120";
LatSat_NBS_DNA_126	AUGUSTUS	CDS	500	1622	0.7	-	1	transcript_id "g120.t1"; gene_id "g120";
LatSat_NBS_DNA_126	AUGUSTUS	exon	500	1622	.	-	.	transcript_id "g120.t1"; gene_id "g120";
LatSat_NBS_DNA_126	AUGUSTUS	CDS	1845	2112	0.22	-	2	transcript_id "g120.t1"; gene_id "g120";
LatSat_NBS_DNA_126	AUGUSTUS	exon	1845	2112	.	-	.	transcript_id "g120.t1"; gene_id "g120";
LatSat_NBS_DNA_127	AUGUSTUS	gene	1	2973	0.04	+	.	g121
LatSat_NBS_DNA_127	AUGUSTUS	transcript	1	2973	0.04	+	.	g121.t1
LatSat_NBS_DNA_127	AUGUSTUS	intron	1	506	0.44	+	.	transcript_id "g121.t1"; gene_id "g121";
LatSat_NBS_DNA_127	AUGUSTUS	intron	2206	2590	0.22	+	.	transcript_id "g121.t1"; gene_id "g121";
LatSat_NBS_DNA_127	AUGUSTUS	CDS	507	2205	0.12	+	2	transcript_id "g121.t1"; gene_id "g121";
LatSat_NBS_DNA_127	AUGUSTUS	exon	507	2205	.	+	.	transcript_id "g121.t1"; gene_id "g121";
LatSat_NBS_DNA_127	AUGUSTUS	CDS	2591	2973	0.37	+	1	transcript_id "g121.t1"; gene_id "g121";
LatSat_NBS_DNA_127	AUGUSTUS	exon	2591	2973	.	+	.	transcript_id "g121.t1"; gene_id "g121";
LatSat_NBS_DNA_128	AUGUSTUS	gene	1	1821	0.12	-	.	g122
LatSat_NBS_DNA_128	AUGUSTUS	transcript	1	1821	0.12	-	.	g122.t1
LatSat_NBS_DNA_128	AUGUSTUS	intron	47	129	0.77	-	.	transcript_id "g122.t1"; gene_id "g122";
LatSat_NBS_DNA_128	AUGUSTUS	intron	257	313	0.87	-	.	transcript_id "g122.t1"; gene_id "g122";
LatSat_NBS_DNA_128	AUGUSTUS	intron	415	499	0.86	-	.	transcript_id "g122.t1"; gene_id "g122";
LatSat_NBS_DNA_128	AUGUSTUS	intron	1199	1311	0.89	-	.	transcript_id "g122.t1"; gene_id "g122";
LatSat_NBS_DNA_128	AUGUSTUS	intron	1419	1514	0.5	-	.	transcript_id "g122.t1"; gene_id "g122";
LatSat_NBS_DNA_128	AUGUSTUS	intron	1598	1675	0.6	-	.	transcript_id "g122.t1"; gene_id "g122";
LatSat_NBS_DNA_128	AUGUSTUS	CDS	1	46	0.49	-	0	transcript_id "g122.t1"; gene_id "g122";
LatSat_NBS_DNA_128	AUGUSTUS	exon	1	46	.	-	.	transcript_id "g122.t1"; gene_id "g122";
LatSat_NBS_DNA_128	AUGUSTUS	CDS	130	256	0.85	-	1	transcript_id "g122.t1"; gene_id "g122";
LatSat_NBS_DNA_128	AUGUSTUS	exon	130	256	.	-	.	transcript_id "g122.t1"; gene_id "g122";
LatSat_NBS_DNA_128	AUGUSTUS	CDS	314	414	0.89	-	0	transcript_id "g122.t1"; gene_id "g122";
LatSat_NBS_DNA_128	AUGUSTUS	exon	314	414	.	-	.	transcript_id "g122.t1"; gene_id "g122";
LatSat_NBS_DNA_128	AUGUSTUS	CDS	500	1198	0.58	-	0	transcript_id "g122.t1"; gene_id "g122";
LatSat_NBS_DNA_128	AUGUSTUS	exon	500	1198	.	-	.	transcript_id "g122.t1"; gene_id "g122";
LatSat_NBS_DNA_128	AUGUSTUS	CDS	1312	1418	0.54	-	2	transcript_id "g122.t1"; gene_id "g122";
LatSat_NBS_DNA_128	AUGUSTUS	exon	1312	1418	.	-	.	transcript_id "g122.t1"; gene_id "g122";
LatSat_NBS_DNA_128	AUGUSTUS	CDS	1515	1597	0.5	-	1	transcript_id "g122.t1"; gene_id "g122";
LatSat_NBS_DNA_128	AUGUSTUS	exon	1515	1597	.	-	.	transcript_id "g122.t1"; gene_id "g122";
LatSat_NBS_DNA_128	AUGUSTUS	CDS	1676	1821	0.75	-	0	transcript_id "g122.t1"; gene_id "g122";
LatSat_NBS_DNA_128	AUGUSTUS	exon	1676	1821	.	-	.	transcript_id "g122.t1"; gene_id "g122";
LatSat_NBS_DNA_129	AUGUSTUS	gene	1	2161	0.1	+	.	g123
LatSat_NBS_DNA_129	AUGUSTUS	transcript	1	2161	0.1	+	.	g123.t1
LatSat_NBS_DNA_129	AUGUSTUS	intron	1	499	0.39	+	.	transcript_id "g123.t1"; gene_id "g123";
LatSat_NBS_DNA_129	AUGUSTUS	CDS	500	1894	0.34	+	0	transcript_id "g123.t1"; gene_id "g123";
LatSat_NBS_DNA_129	AUGUSTUS	exon	500	2161	.	+	.	transcript_id "g123.t1"; gene_id "g123";
LatSat_NBS_DNA_129	AUGUSTUS	stop_codon	1892	1894	.	+	0	transcript_id "g123.t1"; gene_id "g123";
LatSat_NBS_DNA_129	AUGUSTUS	tts	2161	2161	.	+	.	transcript_id "g123.t1"; gene_id "g123";
LatSat_NBS_DNA_131	AUGUSTUS	gene	1	2061	0.9	-	.	g124
LatSat_NBS_DNA_131	AUGUSTUS	transcript	1	2061	0.9	-	.	g124.t1
LatSat_NBS_DNA_131	AUGUSTUS	intron	1	99	0.98	-	.	transcript_id "g124.t1"; gene_id "g124";
LatSat_NBS_DNA_131	AUGUSTUS	intron	376	505	0.98	-	.	transcript_id "g124.t1"; gene_id "g124";
LatSat_NBS_DNA_131	AUGUSTUS	intron	1605	1821	0.99	-	.	transcript_id "g124.t1"; gene_id "g124";
LatSat_NBS_DNA_131	AUGUSTUS	intron	1903	1996	0.98	-	.	transcript_id "g124.t1"; gene_id "g124";
LatSat_NBS_DNA_131	AUGUSTUS	CDS	100	375	0.98	-	0	transcript_id "g124.t1"; gene_id "g124";
LatSat_NBS_DNA_131	AUGUSTUS	exon	100	375	.	-	.	transcript_id "g124.t1"; gene_id "g124";
LatSat_NBS_DNA_131	AUGUSTUS	CDS	506	1604	0.97	-	1	transcript_id "g124.t1"; gene_id "g124";
LatSat_NBS_DNA_131	AUGUSTUS	exon	506	1604	.	-	.	transcript_id "g124.t1"; gene_id "g124";
LatSat_NBS_DNA_131	AUGUSTUS	CDS	1822	1902	0.98	-	1	transcript_id "g124.t1"; gene_id "g124";
LatSat_NBS_DNA_131	AUGUSTUS	exon	1822	1902	.	-	.	transcript_id "g124.t1"; gene_id "g124";
LatSat_NBS_DNA_131	AUGUSTUS	CDS	1997	2019	0.96	-	0	transcript_id "g124.t1"; gene_id "g124";
LatSat_NBS_DNA_131	AUGUSTUS	exon	1997	2061	.	-	.	transcript_id "g124.t1"; gene_id "g124";
LatSat_NBS_DNA_131	AUGUSTUS	start_codon	2017	2019	.	-	0	transcript_id "g124.t1"; gene_id "g124";
LatSat_NBS_DNA_131	AUGUSTUS	tss	2061	2061	.	-	.	transcript_id "g124.t1"; gene_id "g124";
LatSat_NBS_DNA_132	AUGUSTUS	gene	1	1010	0.04	+	.	g125
LatSat_NBS_DNA_132	AUGUSTUS	transcript	1	1010	0.04	+	.	g125.t1
LatSat_NBS_DNA_132	AUGUSTUS	intron	213	327	0.98	+	.	transcript_id "g125.t1"; gene_id "g125";
LatSat_NBS_DNA_132	AUGUSTUS	CDS	1	212	0.51	+	0	transcript_id "g125.t1"; gene_id "g125";
LatSat_NBS_DNA_132	AUGUSTUS	exon	1	212	.	+	.	transcript_id "g125.t1"; gene_id "g125";
LatSat_NBS_DNA_132	AUGUSTUS	CDS	328	775	0.39	+	1	transcript_id "g125.t1"; gene_id "g125";
LatSat_NBS_DNA_132	AUGUSTUS	exon	328	1010	.	+	.	transcript_id "g125.t1"; gene_id "g125";
LatSat_NBS_DNA_132	AUGUSTUS	stop_codon	773	775	.	+	0	transcript_id "g125.t1"; gene_id "g125";
LatSat_NBS_DNA_132	AUGUSTUS	tts	1010	1010	.	+	.	transcript_id "g125.t1"; gene_id "g125";
LatSat_NBS_DNA_133	AUGUSTUS	gene	493	4092	0.54	+	.	g126
LatSat_NBS_DNA_133	AUGUSTUS	transcript	493	4092	0.54	+	.	g126.t1
LatSat_NBS_DNA_133	AUGUSTUS	exon	493	4092	.	+	.	transcript_id "g126.t1"; gene_id "g126";
LatSat_NBS_DNA_133	AUGUSTUS	start_codon	500	502	.	+	0	transcript_id "g126.t1"; gene_id "g126";
LatSat_NBS_DNA_133	AUGUSTUS	CDS	500	3943	0.82	+	0	transcript_id "g126.t1"; gene_id "g126";
LatSat_NBS_DNA_133	AUGUSTUS	stop_codon	3941	3943	.	+	0	transcript_id "g126.t1"; gene_id "g126";
LatSat_NBS_DNA_133	AUGUSTUS	tts	4092	4092	.	+	.	transcript_id "g126.t1"; gene_id "g126";
LatSat_NBS_DNA_134	AUGUSTUS	gene	1	2472	0.1	-	.	g127
LatSat_NBS_DNA_134	AUGUSTUS	transcript	1	2472	0.1	-	.	g127.t1
LatSat_NBS_DNA_134	AUGUSTUS	intron	1	499	0.51	-	.	transcript_id "g127.t1"; gene_id "g127";
LatSat_NBS_DNA_134	AUGUSTUS	intron	785	1291	0.7	-	.	transcript_id "g127.t1"; gene_id "g127";
LatSat_NBS_DNA_134	AUGUSTUS	intron	1983	2101	0.9	-	.	transcript_id "g127.t1"; gene_id "g127";
LatSat_NBS_DNA_134	AUGUSTUS	intron	2363	2472	0.22	-	.	transcript_id "g127.t1"; gene_id "g127";
LatSat_NBS_DNA_134	AUGUSTUS	CDS	500	784	0.59	-	0	transcript_id "g127.t1"; gene_id "g127";
LatSat_NBS_DNA_134	AUGUSTUS	exon	500	784	.	-	.	transcript_id "g127.t1"; gene_id "g127";
LatSat_NBS_DNA_134	AUGUSTUS	CDS	1292	1982	0.68	-	1	transcript_id "g127.t1"; gene_id "g127";
LatSat_NBS_DNA_134	AUGUSTUS	exon	1292	1982	.	-	.	transcript_id "g127.t1"; gene_id "g127";
LatSat_NBS_DNA_134	AUGUSTUS	CDS	2102	2362	0.22	-	1	transcript_id "g127.t1"; gene_id "g127";
LatSat_NBS_DNA_134	AUGUSTUS	exon	2102	2362	.	-	.	transcript_id "g127.t1"; gene_id "g127";
LatSat_NBS_DNA_135	AUGUSTUS	gene	1	1621	0.27	-	.	g128
LatSat_NBS_DNA_135	AUGUSTUS	transcript	1	1621	0.27	-	.	g128.t1
LatSat_NBS_DNA_135	AUGUSTUS	intron	1	585	0.8	-	.	transcript_id "g128.t1"; gene_id "g128";
LatSat_NBS_DNA_135	AUGUSTUS	intron	1390	1475	0.58	-	.	transcript_id "g128.t1"; gene_id "g128";
LatSat_NBS_DNA_135	AUGUSTUS	CDS	586	1389	0.52	-	2	transcript_id "g128.t1"; gene_id "g128";
LatSat_NBS_DNA_135	AUGUSTUS	exon	586	1389	.	-	.	transcript_id "g128.t1"; gene_id "g128";
LatSat_NBS_DNA_135	AUGUSTUS	CDS	1476	1551	0.68	-	0	transcript_id "g128.t1"; gene_id "g128";
LatSat_NBS_DNA_135	AUGUSTUS	exon	1476	1621	.	-	.	transcript_id "g128.t1"; gene_id "g128";
LatSat_NBS_DNA_135	AUGUSTUS	start_codon	1549	1551	.	-	0	transcript_id "g128.t1"; gene_id "g128";
LatSat_NBS_DNA_135	AUGUSTUS	tss	1621	1621	.	-	.	transcript_id "g128.t1"; gene_id "g128";
LatSat_NBS_DNA_136	AUGUSTUS	gene	1	1181	0.63	-	.	g129
LatSat_NBS_DNA_136	AUGUSTUS	transcript	1	1181	0.63	-	.	g129.t1
LatSat_NBS_DNA_136	AUGUSTUS	tts	1	1	.	-	.	transcript_id "g129.t1"; gene_id "g129";
LatSat_NBS_DNA_136	AUGUSTUS	exon	1	1181	.	-	.	transcript_id "g129.t1"; gene_id "g129";
LatSat_NBS_DNA_136	AUGUSTUS	stop_codon	482	484	.	-	0	transcript_id "g129.t1"; gene_id "g129";
LatSat_NBS_DNA_136	AUGUSTUS	CDS	482	1129	0.64	-	0	transcript_id "g129.t1"; gene_id "g129";
LatSat_NBS_DNA_136	AUGUSTUS	start_codon	1127	1129	.	-	0	transcript_id "g129.t1"; gene_id "g129";
LatSat_NBS_DNA_136	AUGUSTUS	tss	1181	1181	.	-	.	transcript_id "g129.t1"; gene_id "g129";
LatSat_NBS_DNA_137	AUGUSTUS	gene	1	2106	0.66	-	.	g130
LatSat_NBS_DNA_137	AUGUSTUS	transcript	1	2106	0.66	-	.	g130.t1
LatSat_NBS_DNA_137	AUGUSTUS	intron	1	111	0.78	-	.	transcript_id "g130.t1"; gene_id "g130";
LatSat_NBS_DNA_137	AUGUSTUS	intron	403	505	1	-	.	transcript_id "g130.t1"; gene_id "g130";
LatSat_NBS_DNA_137	AUGUSTUS	intron	1605	1690	1	-	.	transcript_id "g130.t1"; gene_id "g130";
LatSat_NBS_DNA_137	AUGUSTUS	CDS	112	402	0.75	-	0	transcript_id "g130.t1"; gene_id "g130";
LatSat_NBS_DNA_137	AUGUSTUS	exon	112	402	.	-	.	transcript_id "g130.t1"; gene_id "g130";
LatSat_NBS_DNA_137	AUGUSTUS	CDS	506	1604	0.91	-	1	transcript_id "g130.t1"; gene_id "g130";
LatSat_NBS_DNA_137	AUGUSTUS	exon	506	1604	.	-	.	transcript_id "g130.t1"; gene_id "g130";
LatSat_NBS_DNA_137	AUGUSTUS	CDS	1691	2106	0.96	-	0	transcript_id "g130.t1"; gene_id "g130";
LatSat_NBS_DNA_137	AUGUSTUS	exon	1691	2106	.	-	.	transcript_id "g130.t1"; gene_id "g130";
LatSat_NBS_DNA_140	AUGUSTUS	gene	477	3867	0.06	+	.	g131
LatSat_NBS_DNA_140	AUGUSTUS	transcript	477	3867	0.06	+	.	g131.t1
LatSat_NBS_DNA_140	AUGUSTUS	exon	477	3529	.	+	.	transcript_id "g131.t1"; gene_id "g131";
LatSat_NBS_DNA_140	AUGUSTUS	start_codon	500	502	.	+	0	transcript_id "g131.t1"; gene_id "g131";
LatSat_NBS_DNA_140	AUGUSTUS	intron	3530	3646	0.23	+	.	transcript_id "g131.t1"; gene_id "g131";
LatSat_NBS_DNA_140	AUGUSTUS	CDS	500	3529	0.52	+	0	transcript_id "g131.t1"; gene_id "g131";
LatSat_NBS_DNA_140	AUGUSTUS	CDS	3647	3763	0.26	+	0	transcript_id "g131.t1"; gene_id "g131";
LatSat_NBS_DNA_140	AUGUSTUS	exon	3647	3867	.	+	.	transcript_id "g131.t1"; gene_id "g131";
LatSat_NBS_DNA_140	AUGUSTUS	stop_codon	3761	3763	.	+	0	transcript_id "g131.t1"; gene_id "g131";
LatSat_NBS_DNA_140	AUGUSTUS	tts	3867	3867	.	+	.	transcript_id "g131.t1"; gene_id "g131";
LatSat_NBS_DNA_141	AUGUSTUS	gene	1	1862	0.1	+	.	g132
LatSat_NBS_DNA_141	AUGUSTUS	transcript	1	1862	0.1	+	.	g132.t1
LatSat_NBS_DNA_141	AUGUSTUS	intron	425	519	0.91	+	.	transcript_id "g132.t1"; gene_id "g132";
LatSat_NBS_DNA_141	AUGUSTUS	intron	1619	1710	0.43	+	.	transcript_id "g132.t1"; gene_id "g132";
LatSat_NBS_DNA_141	AUGUSTUS	CDS	1	424	0.84	+	2	transcript_id "g132.t1"; gene_id "g132";
LatSat_NBS_DNA_141	AUGUSTUS	exon	1	424	.	+	.	transcript_id "g132.t1"; gene_id "g132";
LatSat_NBS_DNA_141	AUGUSTUS	CDS	520	1618	0.28	+	1	transcript_id "g132.t1"; gene_id "g132";
LatSat_NBS_DNA_141	AUGUSTUS	exon	520	1618	.	+	.	transcript_id "g132.t1"; gene_id "g132";
LatSat_NBS_DNA_141	AUGUSTUS	CDS	1711	1839	0.3	+	0	transcript_id "g132.t1"; gene_id "g132";
LatSat_NBS_DNA_141	AUGUSTUS	exon	1711	1862	.	+	.	transcript_id "g132.t1"; gene_id "g132";
LatSat_NBS_DNA_141	AUGUSTUS	stop_codon	1837	1839	.	+	0	transcript_id "g132.t1"; gene_id "g132";
LatSat_NBS_DNA_141	AUGUSTUS	tts	1862	1862	.	+	.	transcript_id "g132.t1"; gene_id "g132";
LatSat_NBS_DNA_142	AUGUSTUS	gene	1	4131	0.11	-	.	g133
LatSat_NBS_DNA_142	AUGUSTUS	transcript	1	4131	0.11	-	.	g133.t1
LatSat_NBS_DNA_142	AUGUSTUS	tts	1	1	.	-	.	transcript_id "g133.t1"; gene_id "g133";
LatSat_NBS_DNA_142	AUGUSTUS	exon	1	4131	.	-	.	transcript_id "g133.t1"; gene_id "g133";
LatSat_NBS_DNA_142	AUGUSTUS	stop_codon	497	499	.	-	0	transcript_id "g133.t1"; gene_id "g133";
LatSat_NBS_DNA_142	AUGUSTUS	CDS	497	4084	0.32	-	0	transcript_id "g133.t1"; gene_id "g133";
LatSat_NBS_DNA_142	AUGUSTUS	start_codon	4082	4084	.	-	0	transcript_id "g133.t1"; gene_id "g133";
LatSat_NBS_DNA_142	AUGUSTUS	tss	4131	4131	.	-	.	transcript_id "g133.t1"; gene_id "g133";
LatSat_NBS_DNA_143	AUGUSTUS	gene	1	2094	0.74	-	.	g134
LatSat_NBS_DNA_143	AUGUSTUS	transcript	1	2094	0.74	-	.	g134.t1
LatSat_NBS_DNA_143	AUGUSTUS	intron	139	505	0.92	-	.	transcript_id "g134.t1"; gene_id "g134";
LatSat_NBS_DNA_143	AUGUSTUS	intron	1611	1692	1	-	.	transcript_id "g134.t1"; gene_id "g134";
LatSat_NBS_DNA_143	AUGUSTUS	CDS	1	138	0.81	-	0	transcript_id "g134.t1"; gene_id "g134";
LatSat_NBS_DNA_143	AUGUSTUS	exon	1	138	.	-	.	transcript_id "g134.t1"; gene_id "g134";
LatSat_NBS_DNA_143	AUGUSTUS	CDS	506	1610	0.94	-	1	transcript_id "g134.t1"; gene_id "g134";
LatSat_NBS_DNA_143	AUGUSTUS	exon	506	1610	.	-	.	transcript_id "g134.t1"; gene_id "g134";
LatSat_NBS_DNA_143	AUGUSTUS	CDS	1693	2094	1	-	1	transcript_id "g134.t1"; gene_id "g134";
LatSat_NBS_DNA_143	AUGUSTUS	exon	1693	2094	.	-	.	transcript_id "g134.t1"; gene_id "g134";
LatSat_NBS_DNA_144	AUGUSTUS	gene	1	2133	0.17	-	.	g135
LatSat_NBS_DNA_144	AUGUSTUS	transcript	1	2133	0.17	-	.	g135.t1
LatSat_NBS_DNA_144	AUGUSTUS	intron	1	20	0.25	-	.	transcript_id "g135.t1"; gene_id "g135";
LatSat_NBS_DNA_144	AUGUSTUS	intron	297	511	0.67	-	.	transcript_id "g135.t1"; gene_id "g135";
LatSat_NBS_DNA_144	AUGUSTUS	intron	1614	1731	1	-	.	transcript_id "g135.t1"; gene_id "g135";
LatSat_NBS_DNA_144	AUGUSTUS	CDS	21	296	0.25	-	0	transcript_id "g135.t1"; gene_id "g135";
LatSat_NBS_DNA_144	AUGUSTUS	exon	21	296	.	-	.	transcript_id "g135.t1"; gene_id "g135";
LatSat_NBS_DNA_144	AUGUSTUS	CDS	512	1613	0.86	-	1	transcript_id "g135.t1"; gene_id "g135";
LatSat_NBS_DNA_144	AUGUSTUS	exon	512	1613	.	-	.	transcript_id "g135.t1"; gene_id "g135";
LatSat_NBS_DNA_144	AUGUSTUS	CDS	1732	2133	0.98	-	1	transcript_id "g135.t1"; gene_id "g135";
LatSat_NBS_DNA_144	AUGUSTUS	exon	1732	2133	.	-	.	transcript_id "g135.t1"; gene_id "g135";
LatSat_NBS_DNA_146	AUGUSTUS	gene	1	1944	0.32	-	.	g136
LatSat_NBS_DNA_146	AUGUSTUS	transcript	1	1944	0.32	-	.	g136.t1
LatSat_NBS_DNA_146	AUGUSTUS	intron	147	499	0.78	-	.	transcript_id "g136.t1"; gene_id "g136";
LatSat_NBS_DNA_146	AUGUSTUS	intron	1605	1686	1	-	.	transcript_id "g136.t1"; gene_id "g136";
LatSat_NBS_DNA_146	AUGUSTUS	intron	1840	1944	0.87	-	.	transcript_id "g136.t1"; gene_id "g136";
LatSat_NBS_DNA_146	AUGUSTUS	CDS	1	146	0.36	-	0	transcript_id "g136.t1"; gene_id "g136";
LatSat_NBS_DNA_146	AUGUSTUS	exon	1	146	.	-	.	transcript_id "g136.t1"; gene_id "g136";
LatSat_NBS_DNA_146	AUGUSTUS	CDS	500	1604	0.85	-	1	transcript_id "g136.t1"; gene_id "g136";
LatSat_NBS_DNA_146	AUGUSTUS	exon	500	1604	.	-	.	transcript_id "g136.t1"; gene_id "g136";
LatSat_NBS_DNA_146	AUGUSTUS	CDS	1687	1839	0.87	-	1	transcript_id "g136.t1"; gene_id "g136";
LatSat_NBS_DNA_146	AUGUSTUS	exon	1687	1839	.	-	.	transcript_id "g136.t1"; gene_id "g136";
LatSat_NBS_DNA_147	AUGUSTUS	gene	1	3495	0.18	-	.	g137
LatSat_NBS_DNA_147	AUGUSTUS	transcript	1	3495	0.18	-	.	g137.t1
LatSat_NBS_DNA_147	AUGUSTUS	intron	1	633	0.56	-	.	transcript_id "g137.t1"; gene_id "g137";
LatSat_NBS_DNA_147	AUGUSTUS	intron	2809	3227	0.38	-	.	transcript_id "g137.t1"; gene_id "g137";
LatSat_NBS_DNA_147	AUGUSTUS	CDS	634	2808	0.29	-	2	transcript_id "g137.t1"; gene_id "g137";
LatSat_NBS_DNA_147	AUGUSTUS	exon	634	2808	.	-	.	transcript_id "g137.t1"; gene_id "g137";
LatSat_NBS_DNA_147	AUGUSTUS	CDS	3228	3495	0.49	-	0	transcript_id "g137.t1"; gene_id "g137";
LatSat_NBS_DNA_147	AUGUSTUS	exon	3228	3495	.	-	.	transcript_id "g137.t1"; gene_id "g137";
LatSat_NBS_DNA_147	AUGUSTUS	start_codon	3493	3495	.	-	0	transcript_id "g137.t1"; gene_id "g137";
LatSat_NBS_DNA_148	AUGUSTUS	gene	500	3903	0.1	+	.	g138
LatSat_NBS_DNA_148	AUGUSTUS	transcript	500	3903	0.1	+	.	g138.t1
LatSat_NBS_DNA_148	AUGUSTUS	exon	500	3343	.	+	.	transcript_id "g138.t1"; gene_id "g138";
LatSat_NBS_DNA_148	AUGUSTUS	start_codon	500	502	.	+	0	transcript_id "g138.t1"; gene_id "g138";
LatSat_NBS_DNA_148	AUGUSTUS	intron	3344	3424	0.55	+	.	transcript_id "g138.t1"; gene_id "g138";
LatSat_NBS_DNA_148	AUGUSTUS	intron	3506	3903	0.55	+	.	transcript_id "g138.t1"; gene_id "g138";
LatSat_NBS_DNA_148	AUGUSTUS	CDS	500	3343	0.27	+	0	transcript_id "g138.t1"; gene_id "g138";
LatSat_NBS_DNA_148	AUGUSTUS	CDS	3425	3505	0.45	+	0	transcript_id "g138.t1"; gene_id "g138";
LatSat_NBS_DNA_148	AUGUSTUS	exon	3425	3505	.	+	.	transcript_id "g138.t1"; gene_id "g138";
LatSat_NBS_DNA_150	AUGUSTUS	gene	301	1776	0.05	-	.	g139
LatSat_NBS_DNA_150	AUGUSTUS	transcript	301	1776	0.05	-	.	g139.t1
LatSat_NBS_DNA_150	AUGUSTUS	tts	301	301	.	-	.	transcript_id "g139.t1"; gene_id "g139";
LatSat_NBS_DNA_150	AUGUSTUS	exon	301	1307	.	-	.	transcript_id "g139.t1"; gene_id "g139";
LatSat_NBS_DNA_150	AUGUSTUS	stop_codon	656	658	.	-	0	transcript_id "g139.t1"; gene_id "g139";
LatSat_NBS_DNA_150	AUGUSTUS	intron	1308	1776	0.33	-	.	transcript_id "g139.t1"; gene_id "g139";
LatSat_NBS_DNA_150	AUGUSTUS	CDS	656	1307	0.31	-	1	transcript_id "g139.t1"; gene_id "g139";
LatSat_NBS_DNA_151	AUGUSTUS	gene	938	1361	0.19	-	.	g140
LatSat_NBS_DNA_151	AUGUSTUS	transcript	938	1361	0.19	-	.	g140.t1
LatSat_NBS_DNA_151	AUGUSTUS	exon	938	1361	.	-	.	transcript_id "g140.t1"; gene_id "g140";
LatSat_NBS_DNA_151	AUGUSTUS	stop_codon	959	961	.	-	0	transcript_id "g140.t1"; gene_id "g140";
LatSat_NBS_DNA_151	AUGUSTUS	CDS	959	1219	0.97	-	0	transcript_id "g140.t1"; gene_id "g140";
LatSat_NBS_DNA_151	AUGUSTUS	start_codon	1217	1219	.	-	0	transcript_id "g140.t1"; gene_id "g140";
LatSat_NBS_DNA_151	AUGUSTUS	tss	1361	1361	.	-	.	transcript_id "g140.t1"; gene_id "g140";
LatSat_NBS_DNA_152	AUGUSTUS	gene	1	2124	0.28	-	.	g141
LatSat_NBS_DNA_152	AUGUSTUS	transcript	1	2124	0.28	-	.	g141.t1
LatSat_NBS_DNA_152	AUGUSTUS	intron	270	520	0.94	-	.	transcript_id "g141.t1"; gene_id "g141";
LatSat_NBS_DNA_152	AUGUSTUS	intron	1623	2124	0.97	-	.	transcript_id "g141.t1"; gene_id "g141";
LatSat_NBS_DNA_152	AUGUSTUS	CDS	1	269	0.31	-	0	transcript_id "g141.t1"; gene_id "g141";
LatSat_NBS_DNA_152	AUGUSTUS	exon	1	269	.	-	.	transcript_id "g141.t1"; gene_id "g141";
LatSat_NBS_DNA_152	AUGUSTUS	CDS	521	1622	0.93	-	1	transcript_id "g141.t1"; gene_id "g141";
LatSat_NBS_DNA_152	AUGUSTUS	exon	521	1622	.	-	.	transcript_id "g141.t1"; gene_id "g141";
LatSat_NBS_DNA_154	AUGUSTUS	gene	1	2091	0.17	+	.	g142
LatSat_NBS_DNA_154	AUGUSTUS	transcript	1	2091	0.17	+	.	g142.t1
LatSat_NBS_DNA_154	AUGUSTUS	intron	1	498	0.36	+	.	transcript_id "g142.t1"; gene_id "g142";
LatSat_NBS_DNA_154	AUGUSTUS	intron	1592	1673	0.9	+	.	transcript_id "g142.t1"; gene_id "g142";
LatSat_NBS_DNA_154	AUGUSTUS	CDS	499	1591	0.82	+	1	transcript_id "g142.t1"; gene_id "g142";
LatSat_NBS_DNA_154	AUGUSTUS	exon	499	1591	.	+	.	transcript_id "g142.t1"; gene_id "g142";
LatSat_NBS_DNA_154	AUGUSTUS	CDS	1674	1988	0.94	+	0	transcript_id "g142.t1"; gene_id "g142";
LatSat_NBS_DNA_154	AUGUSTUS	exon	1674	2091	.	+	.	transcript_id "g142.t1"; gene_id "g142";
LatSat_NBS_DNA_154	AUGUSTUS	stop_codon	1986	1988	.	+	0	transcript_id "g142.t1"; gene_id "g142";
LatSat_NBS_DNA_154	AUGUSTUS	tts	2091	2091	.	+	.	transcript_id "g142.t1"; gene_id "g142";
LatSat_NBS_DNA_155	AUGUSTUS	gene	468	2286	0.26	-	.	g143
LatSat_NBS_DNA_155	AUGUSTUS	transcript	468	2286	0.26	-	.	g143.t1
LatSat_NBS_DNA_155	AUGUSTUS	exon	468	2286	.	-	.	transcript_id "g143.t1"; gene_id "g143";
LatSat_NBS_DNA_155	AUGUSTUS	stop_codon	497	499	.	-	0	transcript_id "g143.t1"; gene_id "g143";
LatSat_NBS_DNA_155	AUGUSTUS	CDS	497	2245	0.95	-	0	transcript_id "g143.t1"; gene_id "g143";
LatSat_NBS_DNA_155	AUGUSTUS	start_codon	2243	2245	.	-	0	transcript_id "g143.t1"; gene_id "g143";
LatSat_NBS_DNA_156	AUGUSTUS	gene	445	1864	0.32	-	.	g144
LatSat_NBS_DNA_156	AUGUSTUS	transcript	445	1864	0.32	-	.	g144.t1
LatSat_NBS_DNA_156	AUGUSTUS	exon	445	1864	.	-	.	transcript_id "g144.t1"; gene_id "g144";
LatSat_NBS_DNA_156	AUGUSTUS	stop_codon	470	472	.	-	0	transcript_id "g144.t1"; gene_id "g144";
LatSat_NBS_DNA_156	AUGUSTUS	CDS	470	1828	0.51	-	0	transcript_id "g144.t1"; gene_id "g144";
LatSat_NBS_DNA_156	AUGUSTUS	start_codon	1826	1828	.	-	0	transcript_id "g144.t1"; gene_id "g144";
LatSat_NBS_DNA_157	AUGUSTUS	gene	1	1861	0.04	-	.	g145
LatSat_NBS_DNA_157	AUGUSTUS	transcript	1	1861	0.04	-	.	g145.t1
LatSat_NBS_DNA_157	AUGUSTUS	intron	1	54	0.67	-	.	transcript_id "g145.t1"; gene_id "g145";
LatSat_NBS_DNA_157	AUGUSTUS	intron	165	522	0.93	-	.	transcript_id "g145.t1"; gene_id "g145";
LatSat_NBS_DNA_157	AUGUSTUS	CDS	55	164	0.66	-	2	transcript_id "g145.t1"; gene_id "g145";
LatSat_NBS_DNA_157	AUGUSTUS	exon	55	164	.	-	.	transcript_id "g145.t1"; gene_id "g145";
LatSat_NBS_DNA_157	AUGUSTUS	CDS	523	1549	0.59	-	0	transcript_id "g145.t1"; gene_id "g145";
LatSat_NBS_DNA_157	AUGUSTUS	exon	523	1560	.	-	.	transcript_id "g145.t1"; gene_id "g145";
LatSat_NBS_DNA_157	AUGUSTUS	start_codon	1547	1549	.	-	0	transcript_id "g145.t1"; gene_id "g145";
LatSat_NBS_DNA_157	AUGUSTUS	exon	1742	1861	.	-	.	transcript_id "g145.t1"; gene_id "g145";
LatSat_NBS_DNA_157	AUGUSTUS	tss	1861	1861	.	-	.	transcript_id "g145.t1"; gene_id "g145";
LatSat_NBS_DNA_158	AUGUSTUS	gene	1	1923	0.21	-	.	g146
LatSat_NBS_DNA_158	AUGUSTUS	transcript	1	1923	0.21	-	.	g146.t1
LatSat_NBS_DNA_158	AUGUSTUS	intron	253	697	0.47	-	.	transcript_id "g146.t1"; gene_id "g146";
LatSat_NBS_DNA_158	AUGUSTUS	intron	1422	1923	0.63	-	.	transcript_id "g146.t1"; gene_id "g146";
LatSat_NBS_DNA_158	AUGUSTUS	CDS	1	252	0.62	-	0	transcript_id "g146.t1"; gene_id "g146";
LatSat_NBS_DNA_158	AUGUSTUS	exon	1	252	.	-	.	transcript_id "g146.t1"; gene_id "g146";
LatSat_NBS_DNA_158	AUGUSTUS	CDS	698	1421	0.33	-	1	transcript_id "g146.t1"; gene_id "g146";
LatSat_NBS_DNA_158	AUGUSTUS	exon	698	1421	.	-	.	transcript_id "g146.t1"; gene_id "g146";
LatSat_NBS_DNA_159	AUGUSTUS	gene	1	1941	0.17	-	.	g147
LatSat_NBS_DNA_159	AUGUSTUS	transcript	1	1941	0.17	-	.	g147.t1
LatSat_NBS_DNA_159	AUGUSTUS	intron	1	37	0.48	-	.	transcript_id "g147.t1"; gene_id "g147";
LatSat_NBS_DNA_159	AUGUSTUS	intron	144	215	0.5	-	.	transcript_id "g147.t1"; gene_id "g147";
LatSat_NBS_DNA_159	AUGUSTUS	intron	411	574	0.96	-	.	transcript_id "g147.t1"; gene_id "g147";
LatSat_NBS_DNA_159	AUGUSTUS	intron	881	982	0.95	-	.	transcript_id "g147.t1"; gene_id "g147";
LatSat_NBS_DNA_159	AUGUSTUS	CDS	38	143	0.33	-	0	transcript_id "g147.t1"; gene_id "g147";
LatSat_NBS_DNA_159	AUGUSTUS	exon	38	143	.	-	.	transcript_id "g147.t1"; gene_id "g147";
LatSat_NBS_DNA_159	AUGUSTUS	CDS	216	410	0.57	-	0	transcript_id "g147.t1"; gene_id "g147";
LatSat_NBS_DNA_159	AUGUSTUS	exon	216	410	.	-	.	transcript_id "g147.t1"; gene_id "g147";
LatSat_NBS_DNA_159	AUGUSTUS	CDS	575	880	0.94	-	0	transcript_id "g147.t1"; gene_id "g147";
LatSat_NBS_DNA_159	AUGUSTUS	exon	575	880	.	-	.	transcript_id "g147.t1"; gene_id "g147";
LatSat_NBS_DNA_159	AUGUSTUS	CDS	983	1894	0.9	-	0	transcript_id "g147.t1"; gene_id "g147";
LatSat_NBS_DNA_159	AUGUSTUS	exon	983	1941	.	-	.	transcript_id "g147.t1"; gene_id "g147";
LatSat_NBS_DNA_159	AUGUSTUS	start_codon	1892	1894	.	-	0	transcript_id "g147.t1"; gene_id "g147";
LatSat_NBS_DNA_159	AUGUSTUS	tss	1941	1941	.	-	.	transcript_id "g147.t1"; gene_id "g147";
LatSat_NBS_DNA_160	AUGUSTUS	gene	1	1497	0.21	-	.	g148
LatSat_NBS_DNA_160	AUGUSTUS	transcript	1	1497	0.21	-	.	g148.t1
LatSat_NBS_DNA_160	AUGUSTUS	intron	189	538	0.87	-	.	transcript_id "g148.t1"; gene_id "g148";
LatSat_NBS_DNA_160	AUGUSTUS	CDS	1	188	0.37	-	0	transcript_id "g148.t1"; gene_id "g148";
LatSat_NBS_DNA_160	AUGUSTUS	exon	1	188	.	-	.	transcript_id "g148.t1"; gene_id "g148";
LatSat_NBS_DNA_160	AUGUSTUS	CDS	539	1456	0.72	-	0	transcript_id "g148.t1"; gene_id "g148";
LatSat_NBS_DNA_160	AUGUSTUS	exon	539	1497	.	-	.	transcript_id "g148.t1"; gene_id "g148";
LatSat_NBS_DNA_160	AUGUSTUS	start_codon	1454	1456	.	-	0	transcript_id "g148.t1"; gene_id "g148";
LatSat_NBS_DNA_161	AUGUSTUS	gene	1	1559	0.16	-	.	g149
LatSat_NBS_DNA_161	AUGUSTUS	transcript	1	1559	0.16	-	.	g149.t1
LatSat_NBS_DNA_161	AUGUSTUS	intron	1	114	0.62	-	.	transcript_id "g149.t1"; gene_id "g149";
LatSat_NBS_DNA_161	AUGUSTUS	intron	205	522	0.95	-	.	transcript_id "g149.t1"; gene_id "g149";
LatSat_NBS_DNA_161	AUGUSTUS	intron	1288	1376	0.65	-	.	transcript_id "g149.t1"; gene_id "g149";
LatSat_NBS_DNA_161	AUGUSTUS	CDS	115	204	0.62	-	2	transcript_id "g149.t1"; gene_id "g149";
LatSat_NBS_DNA_161	AUGUSTUS	exon	115	204	.	-	.	transcript_id "g149.t1"; gene_id "g149";
LatSat_NBS_DNA_161	AUGUSTUS	CDS	523	1287	0.58	-	2	transcript_id "g149.t1"; gene_id "g149";
LatSat_NBS_DNA_161	AUGUSTUS	exon	523	1287	.	-	.	transcript_id "g149.t1"; gene_id "g149";
LatSat_NBS_DNA_161	AUGUSTUS	CDS	1377	1548	0.44	-	0	transcript_id "g149.t1"; gene_id "g149";
LatSat_NBS_DNA_161	AUGUSTUS	exon	1377	1559	.	-	.	transcript_id "g149.t1"; gene_id "g149";
LatSat_NBS_DNA_161	AUGUSTUS	start_codon	1546	1548	.	-	0	transcript_id "g149.t1"; gene_id "g149";
LatSat_NBS_DNA_162	AUGUSTUS	gene	1	1901	0.06	-	.	g150
LatSat_NBS_DNA_162	AUGUSTUS	transcript	1	1901	0.06	-	.	g150.t1
LatSat_NBS_DNA_162	AUGUSTUS	tts	1	1	.	-	.	transcript_id "g150.t1"; gene_id "g150";
LatSat_NBS_DNA_162	AUGUSTUS	exon	1	149	.	-	.	transcript_id "g150.t1"; gene_id "g150";
LatSat_NBS_DNA_162	AUGUSTUS	stop_codon	88	90	.	-	0	transcript_id "g150.t1"; gene_id "g150";
LatSat_NBS_DNA_162	AUGUSTUS	intron	150	258	0.74	-	.	transcript_id "g150.t1"; gene_id "g150";
LatSat_NBS_DNA_162	AUGUSTUS	intron	332	520	0.81	-	.	transcript_id "g150.t1"; gene_id "g150";
LatSat_NBS_DNA_162	AUGUSTUS	intron	679	801	0.25	-	.	transcript_id "g150.t1"; gene_id "g150";
LatSat_NBS_DNA_162	AUGUSTUS	CDS	88	149	0.82	-	2	transcript_id "g150.t1"; gene_id "g150";
LatSat_NBS_DNA_162	AUGUSTUS	CDS	259	331	0.72	-	0	transcript_id "g150.t1"; gene_id "g150";
LatSat_NBS_DNA_162	AUGUSTUS	exon	259	331	.	-	.	transcript_id "g150.t1"; gene_id "g150";
LatSat_NBS_DNA_162	AUGUSTUS	CDS	521	678	0.23	-	2	transcript_id "g150.t1"; gene_id "g150";
LatSat_NBS_DNA_162	AUGUSTUS	exon	521	678	.	-	.	transcript_id "g150.t1"; gene_id "g150";
LatSat_NBS_DNA_162	AUGUSTUS	CDS	802	1876	0.41	-	0	transcript_id "g150.t1"; gene_id "g150";
LatSat_NBS_DNA_162	AUGUSTUS	exon	802	1901	.	-	.	transcript_id "g150.t1"; gene_id "g150";
LatSat_NBS_DNA_162	AUGUSTUS	start_codon	1874	1876	.	-	0	transcript_id "g150.t1"; gene_id "g150";
LatSat_NBS_DNA_162	AUGUSTUS	tss	1901	1901	.	-	.	transcript_id "g150.t1"; gene_id "g150";
LatSat_NBS_DNA_163	AUGUSTUS	gene	1	2082	0.54	-	.	g151
LatSat_NBS_DNA_163	AUGUSTUS	transcript	1	2082	0.54	-	.	g151.t1
LatSat_NBS_DNA_163	AUGUSTUS	intron	1	107	0.96	-	.	transcript_id "g151.t1"; gene_id "g151";
LatSat_NBS_DNA_163	AUGUSTUS	intron	411	499	0.99	-	.	transcript_id "g151.t1"; gene_id "g151";
LatSat_NBS_DNA_163	AUGUSTUS	intron	1581	2082	0.57	-	.	transcript_id "g151.t1"; gene_id "g151";
LatSat_NBS_DNA_163	AUGUSTUS	CDS	108	410	0.96	-	0	transcript_id "g151.t1"; gene_id "g151";
LatSat_NBS_DNA_163	AUGUSTUS	exon	108	410	.	-	.	transcript_id "g151.t1"; gene_id "g151";
LatSat_NBS_DNA_163	AUGUSTUS	CDS	500	1580	0.86	-	1	transcript_id "g151.t1"; gene_id "g151";
LatSat_NBS_DNA_163	AUGUSTUS	exon	500	1580	.	-	.	transcript_id "g151.t1"; gene_id "g151";
LatSat_NBS_DNA_164	AUGUSTUS	gene	1	2541	0.03	-	.	g152
LatSat_NBS_DNA_164	AUGUSTUS	transcript	1	2541	0.03	-	.	g152.t1
LatSat_NBS_DNA_164	AUGUSTUS	intron	1	238	0.26	-	.	transcript_id "g152.t1"; gene_id "g152";
LatSat_NBS_DNA_164	AUGUSTUS	intron	394	598	0.83	-	.	transcript_id "g152.t1"; gene_id "g152";
LatSat_NBS_DNA_164	AUGUSTUS	intron	693	773	0.63	-	.	transcript_id "g152.t1"; gene_id "g152";
LatSat_NBS_DNA_164	AUGUSTUS	intron	879	959	0.85	-	.	transcript_id "g152.t1"; gene_id "g152";
LatSat_NBS_DNA_164	AUGUSTUS	intron	2107	2197	0.96	-	.	transcript_id "g152.t1"; gene_id "g152";
LatSat_NBS_DNA_164	AUGUSTUS	intron	2277	2388	0.88	-	.	transcript_id "g152.t1"; gene_id "g152";
LatSat_NBS_DNA_164	AUGUSTUS	CDS	239	393	0.24	-	0	transcript_id "g152.t1"; gene_id "g152";
LatSat_NBS_DNA_164	AUGUSTUS	exon	239	393	.	-	.	transcript_id "g152.t1"; gene_id "g152";
LatSat_NBS_DNA_164	AUGUSTUS	CDS	599	692	0.93	-	1	transcript_id "g152.t1"; gene_id "g152";
LatSat_NBS_DNA_164	AUGUSTUS	exon	599	692	.	-	.	transcript_id "g152.t1"; gene_id "g152";
LatSat_NBS_DNA_164	AUGUSTUS	CDS	774	878	0.56	-	1	transcript_id "g152.t1"; gene_id "g152";
LatSat_NBS_DNA_164	AUGUSTUS	exon	774	878	.	-	.	transcript_id "g152.t1"; gene_id "g152";
LatSat_NBS_DNA_164	AUGUSTUS	CDS	960	2106	0.74	-	2	transcript_id "g152.t1"; gene_id "g152";
LatSat_NBS_DNA_164	AUGUSTUS	exon	960	2106	.	-	.	transcript_id "g152.t1"; gene_id "g152";
LatSat_NBS_DNA_164	AUGUSTUS	CDS	2198	2276	0.96	-	0	transcript_id "g152.t1"; gene_id "g152";
LatSat_NBS_DNA_164	AUGUSTUS	exon	2198	2276	.	-	.	transcript_id "g152.t1"; gene_id "g152";
LatSat_NBS_DNA_164	AUGUSTUS	CDS	2389	2436	0.88	-	0	transcript_id "g152.t1"; gene_id "g152";
LatSat_NBS_DNA_164	AUGUSTUS	exon	2389	2541	.	-	.	transcript_id "g152.t1"; gene_id "g152";
LatSat_NBS_DNA_164	AUGUSTUS	start_codon	2434	2436	.	-	0	transcript_id "g152.t1"; gene_id "g152";
LatSat_NBS_DNA_164	AUGUSTUS	tss	2541	2541	.	-	.	transcript_id "g152.t1"; gene_id "g152";
LatSat_NBS_DNA_165	AUGUSTUS	gene	1	2451	0.02	-	.	g153
LatSat_NBS_DNA_165	AUGUSTUS	transcript	1	2451	0.02	-	.	g153.t1
LatSat_NBS_DNA_165	AUGUSTUS	intron	1	529	0.24	-	.	transcript_id "g153.t1"; gene_id "g153";
LatSat_NBS_DNA_165	AUGUSTUS	intron	718	1140	0.24	-	.	transcript_id "g153.t1"; gene_id "g153";
LatSat_NBS_DNA_165	AUGUSTUS	intron	1623	1700	0.84	-	.	transcript_id "g153.t1"; gene_id "g153";
LatSat_NBS_DNA_165	AUGUSTUS	intron	2197	2307	0.94	-	.	transcript_id "g153.t1"; gene_id "g153";
LatSat_NBS_DNA_165	AUGUSTUS	CDS	530	717	0.48	-	2	transcript_id "g153.t1"; gene_id "g153";
LatSat_NBS_DNA_165	AUGUSTUS	exon	530	717	.	-	.	transcript_id "g153.t1"; gene_id "g153";
LatSat_NBS_DNA_165	AUGUSTUS	CDS	1141	1622	0.24	-	1	transcript_id "g153.t1"; gene_id "g153";
LatSat_NBS_DNA_165	AUGUSTUS	exon	1141	1622	.	-	.	transcript_id "g153.t1"; gene_id "g153";
LatSat_NBS_DNA_165	AUGUSTUS	CDS	1701	2196	0.77	-	2	transcript_id "g153.t1"; gene_id "g153";
LatSat_NBS_DNA_165	AUGUSTUS	exon	1701	2196	.	-	.	transcript_id "g153.t1"; gene_id "g153";
LatSat_NBS_DNA_165	AUGUSTUS	CDS	2308	2368	0.86	-	0	transcript_id "g153.t1"; gene_id "g153";
LatSat_NBS_DNA_165	AUGUSTUS	exon	2308	2451	.	-	.	transcript_id "g153.t1"; gene_id "g153";
LatSat_NBS_DNA_165	AUGUSTUS	start_codon	2366	2368	.	-	0	transcript_id "g153.t1"; gene_id "g153";
LatSat_NBS_DNA_165	AUGUSTUS	tss	2451	2451	.	-	.	transcript_id "g153.t1"; gene_id "g153";
LatSat_NBS_DNA_166	AUGUSTUS	gene	1	2085	0.59	-	.	g154
LatSat_NBS_DNA_166	AUGUSTUS	transcript	1	2085	0.59	-	.	g154.t1
LatSat_NBS_DNA_166	AUGUSTUS	intron	1	108	0.96	-	.	transcript_id "g154.t1"; gene_id "g154";
LatSat_NBS_DNA_166	AUGUSTUS	intron	412	499	0.97	-	.	transcript_id "g154.t1"; gene_id "g154";
LatSat_NBS_DNA_166	AUGUSTUS	intron	1581	1889	0.82	-	.	transcript_id "g154.t1"; gene_id "g154";
LatSat_NBS_DNA_166	AUGUSTUS	CDS	109	411	0.96	-	0	transcript_id "g154.t1"; gene_id "g154";
LatSat_NBS_DNA_166	AUGUSTUS	exon	109	411	.	-	.	transcript_id "g154.t1"; gene_id "g154";
LatSat_NBS_DNA_166	AUGUSTUS	CDS	500	1580	0.65	-	1	transcript_id "g154.t1"; gene_id "g154";
LatSat_NBS_DNA_166	AUGUSTUS	exon	500	1580	.	-	.	transcript_id "g154.t1"; gene_id "g154";
LatSat_NBS_DNA_166	AUGUSTUS	CDS	1890	2085	0.82	-	2	transcript_id "g154.t1"; gene_id "g154";
LatSat_NBS_DNA_166	AUGUSTUS	exon	1890	2085	.	-	.	transcript_id "g154.t1"; gene_id "g154";
LatSat_NBS_DNA_167	AUGUSTUS	gene	1	1131	0.02	-	.	g155
LatSat_NBS_DNA_167	AUGUSTUS	transcript	1	1131	0.02	-	.	g155.t1
LatSat_NBS_DNA_167	AUGUSTUS	intron	1	386	0.15	-	.	transcript_id "g155.t1"; gene_id "g155";
LatSat_NBS_DNA_167	AUGUSTUS	CDS	387	1090	0.13	-	0	transcript_id "g155.t1"; gene_id "g155";
LatSat_NBS_DNA_167	AUGUSTUS	exon	387	1131	.	-	.	transcript_id "g155.t1"; gene_id "g155";
LatSat_NBS_DNA_167	AUGUSTUS	start_codon	1088	1090	.	-	0	transcript_id "g155.t1"; gene_id "g155";
LatSat_NBS_DNA_168	AUGUSTUS	gene	1	1301	0.07	-	.	g156
LatSat_NBS_DNA_168	AUGUSTUS	transcript	1	1301	0.07	-	.	g156.t1
LatSat_NBS_DNA_168	AUGUSTUS	intron	1	157	0.98	-	.	transcript_id "g156.t1"; gene_id "g156";
LatSat_NBS_DNA_168	AUGUSTUS	intron	516	592	0.43	-	.	transcript_id "g156.t1"; gene_id "g156";
LatSat_NBS_DNA_168	AUGUSTUS	CDS	158	515	0.43	-	0	transcript_id "g156.t1"; gene_id "g156";
LatSat_NBS_DNA_168	AUGUSTUS	exon	158	515	.	-	.	transcript_id "g156.t1"; gene_id "g156";
LatSat_NBS_DNA_168	AUGUSTUS	CDS	593	1213	0.7	-	0	transcript_id "g156.t1"; gene_id "g156";
LatSat_NBS_DNA_168	AUGUSTUS	exon	593	1301	.	-	.	transcript_id "g156.t1"; gene_id "g156";
LatSat_NBS_DNA_168	AUGUSTUS	start_codon	1211	1213	.	-	0	transcript_id "g156.t1"; gene_id "g156";
LatSat_NBS_DNA_168	AUGUSTUS	tss	1301	1301	.	-	.	transcript_id "g156.t1"; gene_id "g156";
LatSat_NBS_DNA_169	AUGUSTUS	gene	1	2067	0.16	+	.	g157
LatSat_NBS_DNA_169	AUGUSTUS	transcript	1	2067	0.16	+	.	g157.t1
LatSat_NBS_DNA_169	AUGUSTUS	intron	1	513	0.38	+	.	transcript_id "g157.t1"; gene_id "g157";
LatSat_NBS_DNA_169	AUGUSTUS	intron	1619	2067	0.44	+	.	transcript_id "g157.t1"; gene_id "g157";
LatSat_NBS_DNA_169	AUGUSTUS	CDS	514	1618	0.89	+	1	transcript_id "g157.t1"; gene_id "g157";
LatSat_NBS_DNA_169	AUGUSTUS	exon	514	1618	.	+	.	transcript_id "g157.t1"; gene_id "g157";
LatSat_NBS_DNA_170	AUGUSTUS	gene	10	1722	0.11	+	.	g158
LatSat_NBS_DNA_170	AUGUSTUS	transcript	10	1722	0.11	+	.	g158.t1
LatSat_NBS_DNA_170	AUGUSTUS	start_codon	10	12	.	+	0	transcript_id "g158.t1"; gene_id "g158";
LatSat_NBS_DNA_170	AUGUSTUS	intron	87	184	0.67	+	.	transcript_id "g158.t1"; gene_id "g158";
LatSat_NBS_DNA_170	AUGUSTUS	intron	287	370	1	+	.	transcript_id "g158.t1"; gene_id "g158";
LatSat_NBS_DNA_170	AUGUSTUS	intron	499	794	0.34	+	.	transcript_id "g158.t1"; gene_id "g158";
LatSat_NBS_DNA_170	AUGUSTUS	intron	1466	1550	0.74	+	.	transcript_id "g158.t1"; gene_id "g158";
LatSat_NBS_DNA_170	AUGUSTUS	CDS	10	86	0.87	+	0	transcript_id "g158.t1"; gene_id "g158";
LatSat_NBS_DNA_170	AUGUSTUS	exon	10	86	.	+	.	transcript_id "g158.t1"; gene_id "g158";
LatSat_NBS_DNA_170	AUGUSTUS	CDS	185	286	0.67	+	1	transcript_id "g158.t1"; gene_id "g158";
LatSat_NBS_DNA_170	AUGUSTUS	exon	185	286	.	+	.	transcript_id "g158.t1"; gene_id "g158";
LatSat_NBS_DNA_170	AUGUSTUS	CDS	371	498	0.83	+	1	transcript_id "g158.t1"; gene_id "g158";
LatSat_NBS_DNA_170	AUGUSTUS	exon	371	498	.	+	.	transcript_id "g158.t1"; gene_id "g158";
LatSat_NBS_DNA_170	AUGUSTUS	CDS	795	1465	0.24	+	2	transcript_id "g158.t1"; gene_id "g158";
LatSat_NBS_DNA_170	AUGUSTUS	exon	795	1465	.	+	.	transcript_id "g158.t1"; gene_id "g158";
LatSat_NBS_DNA_170	AUGUSTUS	CDS	1551	1722	0.71	+	0	transcript_id "g158.t1"; gene_id "g158";
LatSat_NBS_DNA_170	AUGUSTUS	exon	1551	1722	.	+	.	transcript_id "g158.t1"; gene_id "g158";
LatSat_NBS_DNA_171	AUGUSTUS	gene	1	2085	0.78	-	.	g159
LatSat_NBS_DNA_171	AUGUSTUS	transcript	1	2085	0.78	-	.	g159.t1
LatSat_NBS_DNA_171	AUGUSTUS	intron	1	114	0.83	-	.	transcript_id "g159.t1"; gene_id "g159";
LatSat_NBS_DNA_171	AUGUSTUS	intron	418	499	0.99	-	.	transcript_id "g159.t1"; gene_id "g159";
LatSat_NBS_DNA_171	AUGUSTUS	intron	1584	1862	1	-	.	transcript_id "g159.t1"; gene_id "g159";
LatSat_NBS_DNA_171	AUGUSTUS	CDS	115	417	0.82	-	0	transcript_id "g159.t1"; gene_id "g159";
LatSat_NBS_DNA_171	AUGUSTUS	exon	115	417	.	-	.	transcript_id "g159.t1"; gene_id "g159";
LatSat_NBS_DNA_171	AUGUSTUS	CDS	500	1583	0.99	-	1	transcript_id "g159.t1"; gene_id "g159";
LatSat_NBS_DNA_171	AUGUSTUS	exon	500	1583	.	-	.	transcript_id "g159.t1"; gene_id "g159";
LatSat_NBS_DNA_171	AUGUSTUS	CDS	1863	2085	0.96	-	2	transcript_id "g159.t1"; gene_id "g159";
LatSat_NBS_DNA_171	AUGUSTUS	exon	1863	2085	.	-	.	transcript_id "g159.t1"; gene_id "g159";
LatSat_NBS_DNA_172	AUGUSTUS	gene	186	2157	0.35	+	.	g160
LatSat_NBS_DNA_172	AUGUSTUS	transcript	186	2157	0.35	+	.	g160.t1
LatSat_NBS_DNA_172	AUGUSTUS	tss	186	186	.	+	.	transcript_id "g160.t1"; gene_id "g160";
LatSat_NBS_DNA_172	AUGUSTUS	exon	186	2157	.	+	.	transcript_id "g160.t1"; gene_id "g160";
LatSat_NBS_DNA_172	AUGUSTUS	start_codon	500	502	.	+	0	transcript_id "g160.t1"; gene_id "g160";
LatSat_NBS_DNA_172	AUGUSTUS	CDS	500	2143	0.83	+	0	transcript_id "g160.t1"; gene_id "g160";
LatSat_NBS_DNA_172	AUGUSTUS	stop_codon	2141	2143	.	+	0	transcript_id "g160.t1"; gene_id "g160";
LatSat_NBS_DNA_172	AUGUSTUS	tts	2157	2157	.	+	.	transcript_id "g160.t1"; gene_id "g160";
LatSat_NBS_DNA_173	AUGUSTUS	gene	429	961	0.04	-	.	g161
LatSat_NBS_DNA_173	AUGUSTUS	transcript	429	961	0.04	-	.	g161.t1
LatSat_NBS_DNA_173	AUGUSTUS	exon	429	961	.	-	.	transcript_id "g161.t1"; gene_id "g161";
LatSat_NBS_DNA_173	AUGUSTUS	stop_codon	488	490	.	-	0	transcript_id "g161.t1"; gene_id "g161";
LatSat_NBS_DNA_173	AUGUSTUS	CDS	488	886	0.49	-	0	transcript_id "g161.t1"; gene_id "g161";
LatSat_NBS_DNA_173	AUGUSTUS	start_codon	884	886	.	-	0	transcript_id "g161.t1"; gene_id "g161";
LatSat_NBS_DNA_173	AUGUSTUS	tss	961	961	.	-	.	transcript_id "g161.t1"; gene_id "g161";
LatSat_NBS_DNA_174	AUGUSTUS	gene	1	3561	0.03	-	.	g162
LatSat_NBS_DNA_174	AUGUSTUS	transcript	1	3561	0.03	-	.	g162.t1
LatSat_NBS_DNA_174	AUGUSTUS	intron	1	33	0.3	-	.	transcript_id "g162.t1"; gene_id "g162";
LatSat_NBS_DNA_174	AUGUSTUS	intron	233	332	0.44	-	.	transcript_id "g162.t1"; gene_id "g162";
LatSat_NBS_DNA_174	AUGUSTUS	intron	384	479	0.47	-	.	transcript_id "g162.t1"; gene_id "g162";
LatSat_NBS_DNA_174	AUGUSTUS	CDS	34	232	0.24	-	1	transcript_id "g162.t1"; gene_id "g162";
LatSat_NBS_DNA_174	AUGUSTUS	exon	34	232	.	-	.	transcript_id "g162.t1"; gene_id "g162";
LatSat_NBS_DNA_174	AUGUSTUS	CDS	333	383	0.47	-	1	transcript_id "g162.t1"; gene_id "g162";
LatSat_NBS_DNA_174	AUGUSTUS	exon	333	383	.	-	.	transcript_id "g162.t1"; gene_id "g162";
LatSat_NBS_DNA_174	AUGUSTUS	CDS	480	3517	0.37	-	0	transcript_id "g162.t1"; gene_id "g162";
LatSat_NBS_DNA_174	AUGUSTUS	exon	480	3561	.	-	.	transcript_id "g162.t1"; gene_id "g162";
LatSat_NBS_DNA_174	AUGUSTUS	start_codon	3515	3517	.	-	0	transcript_id "g162.t1"; gene_id "g162";
LatSat_NBS_DNA_174	AUGUSTUS	tss	3561	3561	.	-	.	transcript_id "g162.t1"; gene_id "g162";
LatSat_NBS_DNA_175	AUGUSTUS	gene	1	1378	0.05	-	.	g163
LatSat_NBS_DNA_175	AUGUSTUS	transcript	1	1378	0.05	-	.	g163.t1
LatSat_NBS_DNA_175	AUGUSTUS	intron	1	50	0.56	-	.	transcript_id "g163.t1"; gene_id "g163";
LatSat_NBS_DNA_175	AUGUSTUS	intron	434	645	0.82	-	.	transcript_id "g163.t1"; gene_id "g163";
LatSat_NBS_DNA_175	AUGUSTUS	CDS	51	433	0.37	-	2	transcript_id "g163.t1"; gene_id "g163";
LatSat_NBS_DNA_175	AUGUSTUS	exon	51	433	.	-	.	transcript_id "g163.t1"; gene_id "g163";
LatSat_NBS_DNA_175	AUGUSTUS	CDS	646	1264	0.71	-	0	transcript_id "g163.t1"; gene_id "g163";
LatSat_NBS_DNA_175	AUGUSTUS	exon	646	1378	.	-	.	transcript_id "g163.t1"; gene_id "g163";
LatSat_NBS_DNA_175	AUGUSTUS	start_codon	1262	1264	.	-	0	transcript_id "g163.t1"; gene_id "g163";
LatSat_NBS_DNA_176	AUGUSTUS	gene	1	744	0.21	+	.	g164
LatSat_NBS_DNA_176	AUGUSTUS	transcript	1	744	0.21	+	.	g164.t1
LatSat_NBS_DNA_176	AUGUSTUS	intron	172	268	0.7	+	.	transcript_id "g164.t1"; gene_id "g164";
LatSat_NBS_DNA_176	AUGUSTUS	CDS	1	171	0.69	+	0	transcript_id "g164.t1"; gene_id "g164";
LatSat_NBS_DNA_176	AUGUSTUS	exon	1	171	.	+	.	transcript_id "g164.t1"; gene_id "g164";
LatSat_NBS_DNA_176	AUGUSTUS	CDS	269	448	0.94	+	0	transcript_id "g164.t1"; gene_id "g164";
LatSat_NBS_DNA_176	AUGUSTUS	exon	269	744	.	+	.	transcript_id "g164.t1"; gene_id "g164";
LatSat_NBS_DNA_176	AUGUSTUS	stop_codon	446	448	.	+	0	transcript_id "g164.t1"; gene_id "g164";
LatSat_NBS_DNA_176	AUGUSTUS	tts	744	744	.	+	.	transcript_id "g164.t1"; gene_id "g164";
LatSat_NBS_DNA_177	AUGUSTUS	gene	1	1901	0.03	-	.	g165
LatSat_NBS_DNA_177	AUGUSTUS	transcript	1	1901	0.03	-	.	g165.t1
LatSat_NBS_DNA_177	AUGUSTUS	intron	1	323	0.37	-	.	transcript_id "g165.t1"; gene_id "g165";
LatSat_NBS_DNA_177	AUGUSTUS	intron	464	639	0.37	-	.	transcript_id "g165.t1"; gene_id "g165";
LatSat_NBS_DNA_177	AUGUSTUS	CDS	324	463	0.39	-	2	transcript_id "g165.t1"; gene_id "g165";
LatSat_NBS_DNA_177	AUGUSTUS	exon	324	463	.	-	.	transcript_id "g165.t1"; gene_id "g165";
LatSat_NBS_DNA_177	AUGUSTUS	CDS	640	1819	0.83	-	0	transcript_id "g165.t1"; gene_id "g165";
LatSat_NBS_DNA_177	AUGUSTUS	exon	640	1901	.	-	.	transcript_id "g165.t1"; gene_id "g165";
LatSat_NBS_DNA_177	AUGUSTUS	start_codon	1817	1819	.	-	0	transcript_id "g165.t1"; gene_id "g165";
LatSat_NBS_DNA_177	AUGUSTUS	tss	1901	1901	.	-	.	transcript_id "g165.t1"; gene_id "g165";
LatSat_NBS_DNA_178	AUGUSTUS	gene	1	3131	0.02	-	.	g166
LatSat_NBS_DNA_178	AUGUSTUS	transcript	1	3131	0.02	-	.	g166.t1
LatSat_NBS_DNA_178	AUGUSTUS	intron	1	477	0.12	-	.	transcript_id "g166.t1"; gene_id "g166";
LatSat_NBS_DNA_178	AUGUSTUS	intron	2689	2825	0.29	-	.	transcript_id "g166.t1"; gene_id "g166";
LatSat_NBS_DNA_178	AUGUSTUS	CDS	478	2688	0.09	-	2	transcript_id "g166.t1"; gene_id "g166";
LatSat_NBS_DNA_178	AUGUSTUS	exon	478	2688	.	-	.	transcript_id "g166.t1"; gene_id "g166";
LatSat_NBS_DNA_178	AUGUSTUS	CDS	2826	3036	0.21	-	0	transcript_id "g166.t1"; gene_id "g166";
LatSat_NBS_DNA_178	AUGUSTUS	exon	2826	3131	.	-	.	transcript_id "g166.t1"; gene_id "g166";
LatSat_NBS_DNA_178	AUGUSTUS	start_codon	3034	3036	.	-	0	transcript_id "g166.t1"; gene_id "g166";
LatSat_NBS_DNA_178	AUGUSTUS	tss	3131	3131	.	-	.	transcript_id "g166.t1"; gene_id "g166";
LatSat_NBS_DNA_179	AUGUSTUS	gene	1	2211	0.22	-	.	g167
LatSat_NBS_DNA_179	AUGUSTUS	transcript	1	2211	0.22	-	.	g167.t1
LatSat_NBS_DNA_179	AUGUSTUS	intron	1	30	0.87	-	.	transcript_id "g167.t1"; gene_id "g167";
LatSat_NBS_DNA_179	AUGUSTUS	intron	504	762	0.38	-	.	transcript_id "g167.t1"; gene_id "g167";
LatSat_NBS_DNA_179	AUGUSTUS	intron	1072	1161	0.63	-	.	transcript_id "g167.t1"; gene_id "g167";
LatSat_NBS_DNA_179	AUGUSTUS	intron	1510	1605	0.95	-	.	transcript_id "g167.t1"; gene_id "g167";
LatSat_NBS_DNA_179	AUGUSTUS	intron	1669	2211	0.94	-	.	transcript_id "g167.t1"; gene_id "g167";
LatSat_NBS_DNA_179	AUGUSTUS	CDS	31	503	0.55	-	2	transcript_id "g167.t1"; gene_id "g167";
LatSat_NBS_DNA_179	AUGUSTUS	exon	31	503	.	-	.	transcript_id "g167.t1"; gene_id "g167";
LatSat_NBS_DNA_179	AUGUSTUS	CDS	763	1071	0.28	-	2	transcript_id "g167.t1"; gene_id "g167";
LatSat_NBS_DNA_179	AUGUSTUS	exon	763	1071	.	-	.	transcript_id "g167.t1"; gene_id "g167";
LatSat_NBS_DNA_179	AUGUSTUS	CDS	1162	1509	0.63	-	2	transcript_id "g167.t1"; gene_id "g167";
LatSat_NBS_DNA_179	AUGUSTUS	exon	1162	1509	.	-	.	transcript_id "g167.t1"; gene_id "g167";
LatSat_NBS_DNA_179	AUGUSTUS	CDS	1606	1668	0.92	-	2	transcript_id "g167.t1"; gene_id "g167";
LatSat_NBS_DNA_179	AUGUSTUS	exon	1606	1668	.	-	.	transcript_id "g167.t1"; gene_id "g167";
LatSat_NBS_DNA_180	AUGUSTUS	gene	1	1351	0.18	-	.	g168
LatSat_NBS_DNA_180	AUGUSTUS	transcript	1	1351	0.18	-	.	g168.t1
LatSat_NBS_DNA_180	AUGUSTUS	intron	1	35	0.64	-	.	transcript_id "g168.t1"; gene_id "g168";
LatSat_NBS_DNA_180	AUGUSTUS	intron	485	621	0.54	-	.	transcript_id "g168.t1"; gene_id "g168";
LatSat_NBS_DNA_180	AUGUSTUS	CDS	36	484	0.54	-	2	transcript_id "g168.t1"; gene_id "g168";
LatSat_NBS_DNA_180	AUGUSTUS	exon	36	484	.	-	.	transcript_id "g168.t1"; gene_id "g168";
LatSat_NBS_DNA_180	AUGUSTUS	CDS	622	1351	0.53	-	0	transcript_id "g168.t1"; gene_id "g168";
LatSat_NBS_DNA_180	AUGUSTUS	exon	622	1351	.	-	.	transcript_id "g168.t1"; gene_id "g168";
LatSat_NBS_DNA_180	AUGUSTUS	start_codon	1349	1351	.	-	0	transcript_id "g168.t1"; gene_id "g168";
LatSat_NBS_DNA_181	AUGUSTUS	gene	1	2091	0.03	-	.	g169
LatSat_NBS_DNA_181	AUGUSTUS	transcript	1	2091	0.03	-	.	g169.t1
LatSat_NBS_DNA_181	AUGUSTUS	intron	1	78	0.36	-	.	transcript_id "g169.t1"; gene_id "g169";
LatSat_NBS_DNA_181	AUGUSTUS	intron	448	554	0.25	-	.	transcript_id "g169.t1"; gene_id "g169";
LatSat_NBS_DNA_181	AUGUSTUS	CDS	79	447	0.16	-	1	transcript_id "g169.t1"; gene_id "g169";
LatSat_NBS_DNA_181	AUGUSTUS	exon	79	447	.	-	.	transcript_id "g169.t1"; gene_id "g169";
LatSat_NBS_DNA_181	AUGUSTUS	CDS	555	2032	0.27	-	0	transcript_id "g169.t1"; gene_id "g169";
LatSat_NBS_DNA_181	AUGUSTUS	exon	555	2091	.	-	.	transcript_id "g169.t1"; gene_id "g169";
LatSat_NBS_DNA_181	AUGUSTUS	start_codon	2030	2032	.	-	0	transcript_id "g169.t1"; gene_id "g169";
LatSat_NBS_DNA_181	AUGUSTUS	tss	2091	2091	.	-	.	transcript_id "g169.t1"; gene_id "g169";
LatSat_NBS_DNA_182	AUGUSTUS	gene	246	2098	0.26	+	.	g170
LatSat_NBS_DNA_182	AUGUSTUS	transcript	246	2098	0.26	+	.	g170.t1
LatSat_NBS_DNA_182	AUGUSTUS	tss	246	246	.	+	.	transcript_id "g170.t1"; gene_id "g170";
LatSat_NBS_DNA_182	AUGUSTUS	exon	246	1733	.	+	.	transcript_id "g170.t1"; gene_id "g170";
LatSat_NBS_DNA_182	AUGUSTUS	start_codon	500	502	.	+	0	transcript_id "g170.t1"; gene_id "g170";
LatSat_NBS_DNA_182	AUGUSTUS	intron	1734	1812	0.93	+	.	transcript_id "g170.t1"; gene_id "g170";
LatSat_NBS_DNA_182	AUGUSTUS	CDS	500	1733	0.96	+	0	transcript_id "g170.t1"; gene_id "g170";
LatSat_NBS_DNA_182	AUGUSTUS	CDS	1813	1889	0.93	+	2	transcript_id "g170.t1"; gene_id "g170";
LatSat_NBS_DNA_182	AUGUSTUS	exon	1813	2098	.	+	.	transcript_id "g170.t1"; gene_id "g170";
LatSat_NBS_DNA_182	AUGUSTUS	stop_codon	1887	1889	.	+	0	transcript_id "g170.t1"; gene_id "g170";
LatSat_NBS_DNA_182	AUGUSTUS	tts	2098	2098	.	+	.	transcript_id "g170.t1"; gene_id "g170";
LatSat_NBS_DNA_183	AUGUSTUS	gene	1	2145	0.47	-	.	g171
LatSat_NBS_DNA_183	AUGUSTUS	transcript	1	2145	0.47	-	.	g171.t1
LatSat_NBS_DNA_183	AUGUSTUS	intron	1	526	0.5	-	.	transcript_id "g171.t1"; gene_id "g171";
LatSat_NBS_DNA_183	AUGUSTUS	intron	1635	2145	0.92	-	.	transcript_id "g171.t1"; gene_id "g171";
LatSat_NBS_DNA_183	AUGUSTUS	CDS	527	1634	0.5	-	1	transcript_id "g171.t1"; gene_id "g171";
LatSat_NBS_DNA_183	AUGUSTUS	exon	527	1634	.	-	.	transcript_id "g171.t1"; gene_id "g171";
LatSat_NBS_DNA_184	AUGUSTUS	gene	1	2058	0.31	-	.	g172
LatSat_NBS_DNA_184	AUGUSTUS	transcript	1	2058	0.31	-	.	g172.t1
LatSat_NBS_DNA_184	AUGUSTUS	intron	269	508	1	-	.	transcript_id "g172.t1"; gene_id "g172";
LatSat_NBS_DNA_184	AUGUSTUS	intron	1560	2058	0.54	-	.	transcript_id "g172.t1"; gene_id "g172";
LatSat_NBS_DNA_184	AUGUSTUS	CDS	1	268	0.63	-	0	transcript_id "g172.t1"; gene_id "g172";
LatSat_NBS_DNA_184	AUGUSTUS	exon	1	268	.	-	.	transcript_id "g172.t1"; gene_id "g172";
LatSat_NBS_DNA_184	AUGUSTUS	CDS	509	1559	0.78	-	1	transcript_id "g172.t1"; gene_id "g172";
LatSat_NBS_DNA_184	AUGUSTUS	exon	509	1559	.	-	.	transcript_id "g172.t1"; gene_id "g172";
LatSat_NBS_DNA_185	AUGUSTUS	gene	1	1621	0.39	-	.	g173
LatSat_NBS_DNA_185	AUGUSTUS	transcript	1	1621	0.39	-	.	g173.t1
LatSat_NBS_DNA_185	AUGUSTUS	intron	567	649	0.67	-	.	transcript_id "g173.t1"; gene_id "g173";
LatSat_NBS_DNA_185	AUGUSTUS	intron	730	993	0.65	-	.	transcript_id "g173.t1"; gene_id "g173";
LatSat_NBS_DNA_185	AUGUSTUS	CDS	1	566	0.56	-	0	transcript_id "g173.t1"; gene_id "g173";
LatSat_NBS_DNA_185	AUGUSTUS	exon	1	566	.	-	.	transcript_id "g173.t1"; gene_id "g173";
LatSat_NBS_DNA_185	AUGUSTUS	CDS	650	729	0.61	-	2	transcript_id "g173.t1"; gene_id "g173";
LatSat_NBS_DNA_185	AUGUSTUS	exon	650	729	.	-	.	transcript_id "g173.t1"; gene_id "g173";
LatSat_NBS_DNA_185	AUGUSTUS	CDS	994	1567	0.87	-	0	transcript_id "g173.t1"; gene_id "g173";
LatSat_NBS_DNA_185	AUGUSTUS	exon	994	1621	.	-	.	transcript_id "g173.t1"; gene_id "g173";
LatSat_NBS_DNA_185	AUGUSTUS	start_codon	1565	1567	.	-	0	transcript_id "g173.t1"; gene_id "g173";
LatSat_NBS_DNA_185	AUGUSTUS	tss	1621	1621	.	-	.	transcript_id "g173.t1"; gene_id "g173";
LatSat_NBS_DNA_186	AUGUSTUS	gene	1	2088	0.01	-	.	g174
LatSat_NBS_DNA_186	AUGUSTUS	transcript	1	2088	0.01	-	.	g174.t1
LatSat_NBS_DNA_186	AUGUSTUS	intron	1	547	0.13	-	.	transcript_id "g174.t1"; gene_id "g174";
LatSat_NBS_DNA_186	AUGUSTUS	intron	688	864	0.28	-	.	transcript_id "g174.t1"; gene_id "g174";
LatSat_NBS_DNA_186	AUGUSTUS	intron	1124	1222	0.76	-	.	transcript_id "g174.t1"; gene_id "g174";
LatSat_NBS_DNA_186	AUGUSTUS	intron	1619	1760	0.94	-	.	transcript_id "g174.t1"; gene_id "g174";
LatSat_NBS_DNA_186	AUGUSTUS	intron	1936	2088	0.46	-	.	transcript_id "g174.t1"; gene_id "g174";
LatSat_NBS_DNA_186	AUGUSTUS	CDS	548	687	0.26	-	2	transcript_id "g174.t1"; gene_id "g174";
LatSat_NBS_DNA_186	AUGUSTUS	exon	548	687	.	-	.	transcript_id "g174.t1"; gene_id "g174";
LatSat_NBS_DNA_186	AUGUSTUS	CDS	865	1123	0.48	-	0	transcript_id "g174.t1"; gene_id "g174";
LatSat_NBS_DNA_186	AUGUSTUS	exon	865	1123	.	-	.	transcript_id "g174.t1"; gene_id "g174";
LatSat_NBS_DNA_186	AUGUSTUS	CDS	1223	1618	0.66	-	0	transcript_id "g174.t1"; gene_id "g174";
LatSat_NBS_DNA_186	AUGUSTUS	exon	1223	1618	.	-	.	transcript_id "g174.t1"; gene_id "g174";
LatSat_NBS_DNA_186	AUGUSTUS	CDS	1761	1935	0.47	-	1	transcript_id "g174.t1"; gene_id "g174";
LatSat_NBS_DNA_186	AUGUSTUS	exon	1761	1935	.	-	.	transcript_id "g174.t1"; gene_id "g174";
LatSat_NBS_DNA_187	AUGUSTUS	gene	456	3403	0.02	+	.	g175
LatSat_NBS_DNA_187	AUGUSTUS	transcript	456	3403	0.02	+	.	g175.t1
LatSat_NBS_DNA_187	AUGUSTUS	tss	456	456	.	+	.	transcript_id "g175.t1"; gene_id "g175";
LatSat_NBS_DNA_187	AUGUSTUS	exon	456	3074	.	+	.	transcript_id "g175.t1"; gene_id "g175";
LatSat_NBS_DNA_187	AUGUSTUS	start_codon	506	508	.	+	0	transcript_id "g175.t1"; gene_id "g175";
LatSat_NBS_DNA_187	AUGUSTUS	CDS	506	3064	0.82	+	0	transcript_id "g175.t1"; gene_id "g175";
LatSat_NBS_DNA_187	AUGUSTUS	stop_codon	3062	3064	.	+	0	transcript_id "g175.t1"; gene_id "g175";
LatSat_NBS_DNA_187	AUGUSTUS	exon	3270	3403	.	+	.	transcript_id "g175.t1"; gene_id "g175";
LatSat_NBS_DNA_187	AUGUSTUS	tts	3403	3403	.	+	.	transcript_id "g175.t1"; gene_id "g175";
LatSat_NBS_DNA_188	AUGUSTUS	gene	1	1520	0.05	-	.	g176
LatSat_NBS_DNA_188	AUGUSTUS	transcript	1	1520	0.05	-	.	g176.t1
LatSat_NBS_DNA_188	AUGUSTUS	intron	224	305	0.51	-	.	transcript_id "g176.t1"; gene_id "g176";
LatSat_NBS_DNA_188	AUGUSTUS	intron	422	547	0.31	-	.	transcript_id "g176.t1"; gene_id "g176";
LatSat_NBS_DNA_188	AUGUSTUS	CDS	1	223	0.52	-	1	transcript_id "g176.t1"; gene_id "g176";
LatSat_NBS_DNA_188	AUGUSTUS	exon	1	223	.	-	.	transcript_id "g176.t1"; gene_id "g176";
LatSat_NBS_DNA_188	AUGUSTUS	CDS	306	421	0.48	-	0	transcript_id "g176.t1"; gene_id "g176";
LatSat_NBS_DNA_188	AUGUSTUS	exon	306	421	.	-	.	transcript_id "g176.t1"; gene_id "g176";
LatSat_NBS_DNA_188	AUGUSTUS	CDS	548	1456	0.41	-	0	transcript_id "g176.t1"; gene_id "g176";
LatSat_NBS_DNA_188	AUGUSTUS	exon	548	1520	.	-	.	transcript_id "g176.t1"; gene_id "g176";
LatSat_NBS_DNA_188	AUGUSTUS	start_codon	1454	1456	.	-	0	transcript_id "g176.t1"; gene_id "g176";
LatSat_NBS_DNA_189	AUGUSTUS	gene	1	1811	0.05	-	.	g177
LatSat_NBS_DNA_189	AUGUSTUS	transcript	1	1811	0.05	-	.	g177.t1
LatSat_NBS_DNA_189	AUGUSTUS	intron	1	160	0.8	-	.	transcript_id "g177.t1"; gene_id "g177";
LatSat_NBS_DNA_189	AUGUSTUS	intron	344	469	0.34	-	.	transcript_id "g177.t1"; gene_id "g177";
LatSat_NBS_DNA_189	AUGUSTUS	intron	1367	1458	0.43	-	.	transcript_id "g177.t1"; gene_id "g177";
LatSat_NBS_DNA_189	AUGUSTUS	CDS	161	343	0.7	-	0	transcript_id "g177.t1"; gene_id "g177";
LatSat_NBS_DNA_189	AUGUSTUS	exon	161	343	.	-	.	transcript_id "g177.t1"; gene_id "g177";
LatSat_NBS_DNA_189	AUGUSTUS	CDS	470	1366	0.13	-	0	transcript_id "g177.t1"; gene_id "g177";
LatSat_NBS_DNA_189	AUGUSTUS	exon	470	1366	.	-	.	transcript_id "g177.t1"; gene_id "g177";
LatSat_NBS_DNA_189	AUGUSTUS	CDS	1459	1785	0.43	-	0	transcript_id "g177.t1"; gene_id "g177";
LatSat_NBS_DNA_189	AUGUSTUS	exon	1459	1811	.	-	.	transcript_id "g177.t1"; gene_id "g177";
LatSat_NBS_DNA_189	AUGUSTUS	start_codon	1783	1785	.	-	0	transcript_id "g177.t1"; gene_id "g177";
LatSat_NBS_DNA_189	AUGUSTUS	tss	1811	1811	.	-	.	transcript_id "g177.t1"; gene_id "g177";
LatSat_NBS_DNA_190	AUGUSTUS	gene	482	4461	0.35	-	.	g178
LatSat_NBS_DNA_190	AUGUSTUS	transcript	482	4461	0.35	-	.	g178.t1
LatSat_NBS_DNA_190	AUGUSTUS	exon	482	4461	.	-	.	transcript_id "g178.t1"; gene_id "g178";
LatSat_NBS_DNA_190	AUGUSTUS	stop_codon	497	499	.	-	0	transcript_id "g178.t1"; gene_id "g178";
LatSat_NBS_DNA_190	AUGUSTUS	CDS	497	4189	0.91	-	0	transcript_id "g178.t1"; gene_id "g178";
LatSat_NBS_DNA_190	AUGUSTUS	start_codon	4187	4189	.	-	0	transcript_id "g178.t1"; gene_id "g178";
LatSat_NBS_DNA_190	AUGUSTUS	tss	4461	4461	.	-	.	transcript_id "g178.t1"; gene_id "g178";
LatSat_NBS_DNA_191	AUGUSTUS	gene	1	2124	0.11	-	.	g179
LatSat_NBS_DNA_191	AUGUSTUS	transcript	1	2124	0.11	-	.	g179.t1
LatSat_NBS_DNA_191	AUGUSTUS	intron	1	576	0.39	-	.	transcript_id "g179.t1"; gene_id "g179";
LatSat_NBS_DNA_191	AUGUSTUS	intron	1632	2124	0.3	-	.	transcript_id "g179.t1"; gene_id "g179";
LatSat_NBS_DNA_191	AUGUSTUS	CDS	577	1631	0.28	-	1	transcript_id "g179.t1"; gene_id "g179";
LatSat_NBS_DNA_191	AUGUSTUS	exon	577	1631	.	-	.	transcript_id "g179.t1"; gene_id "g179";
LatSat_NBS_DNA_192	AUGUSTUS	gene	1	1843	0.18	+	.	g180
LatSat_NBS_DNA_192	AUGUSTUS	transcript	1	1843	0.18	+	.	g180.t1
LatSat_NBS_DNA_192	AUGUSTUS	intron	245	495	1	+	.	transcript_id "g180.t1"; gene_id "g180";
LatSat_NBS_DNA_192	AUGUSTUS	CDS	1	244	0.79	+	2	transcript_id "g180.t1"; gene_id "g180";
LatSat_NBS_DNA_192	AUGUSTUS	exon	1	244	.	+	.	transcript_id "g180.t1"; gene_id "g180";
LatSat_NBS_DNA_192	AUGUSTUS	CDS	496	1648	0.83	+	1	transcript_id "g180.t1"; gene_id "g180";
LatSat_NBS_DNA_192	AUGUSTUS	exon	496	1843	.	+	.	transcript_id "g180.t1"; gene_id "g180";
LatSat_NBS_DNA_192	AUGUSTUS	stop_codon	1646	1648	.	+	0	transcript_id "g180.t1"; gene_id "g180";
LatSat_NBS_DNA_192	AUGUSTUS	tts	1843	1843	.	+	.	transcript_id "g180.t1"; gene_id "g180";
LatSat_NBS_DNA_193	AUGUSTUS	gene	1	1701	0.23	+	.	g181
LatSat_NBS_DNA_193	AUGUSTUS	transcript	1	1701	0.23	+	.	g181.t1
LatSat_NBS_DNA_193	AUGUSTUS	intron	1	337	0.65	+	.	transcript_id "g181.t1"; gene_id "g181";
LatSat_NBS_DNA_193	AUGUSTUS	intron	1292	1382	0.94	+	.	transcript_id "g181.t1"; gene_id "g181";
LatSat_NBS_DNA_193	AUGUSTUS	CDS	338	1291	0.52	+	0	transcript_id "g181.t1"; gene_id "g181";
LatSat_NBS_DNA_193	AUGUSTUS	exon	338	1291	.	+	.	transcript_id "g181.t1"; gene_id "g181";
LatSat_NBS_DNA_193	AUGUSTUS	CDS	1383	1430	0.94	+	0	transcript_id "g181.t1"; gene_id "g181";
LatSat_NBS_DNA_193	AUGUSTUS	exon	1383	1701	.	+	.	transcript_id "g181.t1"; gene_id "g181";
LatSat_NBS_DNA_193	AUGUSTUS	stop_codon	1428	1430	.	+	0	transcript_id "g181.t1"; gene_id "g181";
LatSat_NBS_DNA_193	AUGUSTUS	tts	1701	1701	.	+	.	transcript_id "g181.t1"; gene_id "g181";
LatSat_NBS_DNA_194	AUGUSTUS	gene	289	1661	0.15	-	.	g182
LatSat_NBS_DNA_194	AUGUSTUS	transcript	289	1661	0.15	-	.	g182.t1
LatSat_NBS_DNA_194	AUGUSTUS	tts	289	289	.	-	.	transcript_id "g182.t1"; gene_id "g182";
LatSat_NBS_DNA_194	AUGUSTUS	exon	289	1661	.	-	.	transcript_id "g182.t1"; gene_id "g182";
LatSat_NBS_DNA_194	AUGUSTUS	stop_codon	488	490	.	-	0	transcript_id "g182.t1"; gene_id "g182";
LatSat_NBS_DNA_194	AUGUSTUS	CDS	488	1576	0.43	-	0	transcript_id "g182.t1"; gene_id "g182";
LatSat_NBS_DNA_194	AUGUSTUS	start_codon	1574	1576	.	-	0	transcript_id "g182.t1"; gene_id "g182";
LatSat_NBS_DNA_194	AUGUSTUS	tss	1661	1661	.	-	.	transcript_id "g182.t1"; gene_id "g182";
LatSat_NBS_DNA_195	AUGUSTUS	gene	446	1724	0.11	+	.	g183
LatSat_NBS_DNA_195	AUGUSTUS	transcript	446	1724	0.11	+	.	g183.t1
LatSat_NBS_DNA_195	AUGUSTUS	tss	446	446	.	+	.	transcript_id "g183.t1"; gene_id "g183";
LatSat_NBS_DNA_195	AUGUSTUS	exon	446	1724	.	+	.	transcript_id "g183.t1"; gene_id "g183";
LatSat_NBS_DNA_195	AUGUSTUS	start_codon	506	508	.	+	0	transcript_id "g183.t1"; gene_id "g183";
LatSat_NBS_DNA_195	AUGUSTUS	CDS	506	1474	0.63	+	0	transcript_id "g183.t1"; gene_id "g183";
LatSat_NBS_DNA_195	AUGUSTUS	stop_codon	1472	1474	.	+	0	transcript_id "g183.t1"; gene_id "g183";
LatSat_NBS_DNA_195	AUGUSTUS	tts	1724	1724	.	+	.	transcript_id "g183.t1"; gene_id "g183";
LatSat_NBS_DNA_196	AUGUSTUS	gene	1	1759	0.36	+	.	g184
LatSat_NBS_DNA_196	AUGUSTUS	transcript	1	1759	0.36	+	.	g184.t1
LatSat_NBS_DNA_196	AUGUSTUS	intron	168	492	1	+	.	transcript_id "g184.t1"; gene_id "g184";
LatSat_NBS_DNA_196	AUGUSTUS	intron	687	761	0.69	+	.	transcript_id "g184.t1"; gene_id "g184";
LatSat_NBS_DNA_196	AUGUSTUS	CDS	1	167	1	+	0	transcript_id "g184.t1"; gene_id "g184";
LatSat_NBS_DNA_196	AUGUSTUS	exon	1	167	.	+	.	transcript_id "g184.t1"; gene_id "g184";
LatSat_NBS_DNA_196	AUGUSTUS	CDS	493	686	0.69	+	1	transcript_id "g184.t1"; gene_id "g184";
LatSat_NBS_DNA_196	AUGUSTUS	exon	493	686	.	+	.	transcript_id "g184.t1"; gene_id "g184";
LatSat_NBS_DNA_196	AUGUSTUS	CDS	762	1639	0.69	+	2	transcript_id "g184.t1"; gene_id "g184";
LatSat_NBS_DNA_196	AUGUSTUS	exon	762	1759	.	+	.	transcript_id "g184.t1"; gene_id "g184";
LatSat_NBS_DNA_196	AUGUSTUS	stop_codon	1637	1639	.	+	0	transcript_id "g184.t1"; gene_id "g184";
LatSat_NBS_DNA_196	AUGUSTUS	tts	1759	1759	.	+	.	transcript_id "g184.t1"; gene_id "g184";
LatSat_NBS_DNA_197	AUGUSTUS	gene	396	3712	0.71	+	.	g185
LatSat_NBS_DNA_197	AUGUSTUS	transcript	396	3712	0.71	+	.	g185.t1
LatSat_NBS_DNA_197	AUGUSTUS	tss	396	396	.	+	.	transcript_id "g185.t1"; gene_id "g185";
LatSat_NBS_DNA_197	AUGUSTUS	exon	396	3712	.	+	.	transcript_id "g185.t1"; gene_id "g185";
LatSat_NBS_DNA_197	AUGUSTUS	start_codon	500	502	.	+	0	transcript_id "g185.t1"; gene_id "g185";
LatSat_NBS_DNA_197	AUGUSTUS	CDS	500	3535	0.9	+	0	transcript_id "g185.t1"; gene_id "g185";
LatSat_NBS_DNA_197	AUGUSTUS	stop_codon	3533	3535	.	+	0	transcript_id "g185.t1"; gene_id "g185";
LatSat_NBS_DNA_197	AUGUSTUS	tts	3712	3712	.	+	.	transcript_id "g185.t1"; gene_id "g185";
LatSat_NBS_DNA_198	AUGUSTUS	gene	1	1596	0.05	+	.	g186
LatSat_NBS_DNA_198	AUGUSTUS	transcript	1	1596	0.05	+	.	g186.t1
LatSat_NBS_DNA_198	AUGUSTUS	intron	1	307	0.29	+	.	transcript_id "g186.t1"; gene_id "g186";
LatSat_NBS_DNA_198	AUGUSTUS	intron	487	779	0.29	+	.	transcript_id "g186.t1"; gene_id "g186";
LatSat_NBS_DNA_198	AUGUSTUS	CDS	308	486	0.4	+	1	transcript_id "g186.t1"; gene_id "g186";
LatSat_NBS_DNA_198	AUGUSTUS	exon	308	486	.	+	.	transcript_id "g186.t1"; gene_id "g186";
LatSat_NBS_DNA_198	AUGUSTUS	CDS	780	1459	0.29	+	2	transcript_id "g186.t1"; gene_id "g186";
LatSat_NBS_DNA_198	AUGUSTUS	exon	780	1596	.	+	.	transcript_id "g186.t1"; gene_id "g186";
LatSat_NBS_DNA_198	AUGUSTUS	stop_codon	1457	1459	.	+	0	transcript_id "g186.t1"; gene_id "g186";
LatSat_NBS_DNA_198	AUGUSTUS	tts	1596	1596	.	+	.	transcript_id "g186.t1"; gene_id "g186";
LatSat_NBS_DNA_199	AUGUSTUS	gene	462	2004	0.29	+	.	g187
LatSat_NBS_DNA_199	AUGUSTUS	transcript	462	2004	0.29	+	.	g187.t1
LatSat_NBS_DNA_199	AUGUSTUS	exon	462	581	.	+	.	transcript_id "g187.t1"; gene_id "g187";
LatSat_NBS_DNA_199	AUGUSTUS	start_codon	549	551	.	+	0	transcript_id "g187.t1"; gene_id "g187";
LatSat_NBS_DNA_199	AUGUSTUS	intron	582	712	0.42	+	.	transcript_id "g187.t1"; gene_id "g187";
LatSat_NBS_DNA_199	AUGUSTUS	intron	1508	2004	0.61	+	.	transcript_id "g187.t1"; gene_id "g187";
LatSat_NBS_DNA_199	AUGUSTUS	CDS	549	581	0.42	+	0	transcript_id "g187.t1"; gene_id "g187";
LatSat_NBS_DNA_199	AUGUSTUS	CDS	713	1507	0.41	+	0	transcript_id "g187.t1"; gene_id "g187";
LatSat_NBS_DNA_199	AUGUSTUS	exon	713	1507	.	+	.	transcript_id "g187.t1"; gene_id "g187";
LatSat_NBS_DNA_200	AUGUSTUS	gene	1	1788	0.33	+	.	g188
LatSat_NBS_DNA_200	AUGUSTUS	transcript	1	1788	0.33	+	.	g188.t1
LatSat_NBS_DNA_200	AUGUSTUS	intron	425	510	1	+	.	transcript_id "g188.t1"; gene_id "g188";
LatSat_NBS_DNA_200	AUGUSTUS	CDS	1	424	0.85	+	2	transcript_id "g188.t1"; gene_id "g188";
LatSat_NBS_DNA_200	AUGUSTUS	exon	1	424	.	+	.	transcript_id "g188.t1"; gene_id "g188";
LatSat_NBS_DNA_200	AUGUSTUS	CDS	511	1618	0.68	+	1	transcript_id "g188.t1"; gene_id "g188";
LatSat_NBS_DNA_200	AUGUSTUS	exon	511	1788	.	+	.	transcript_id "g188.t1"; gene_id "g188";
LatSat_NBS_DNA_200	AUGUSTUS	stop_codon	1616	1618	.	+	0	transcript_id "g188.t1"; gene_id "g188";
LatSat_NBS_DNA_200	AUGUSTUS	tts	1788	1788	.	+	.	transcript_id "g188.t1"; gene_id "g188";
LatSat_NBS_DNA_201	AUGUSTUS	gene	225	1579	0.19	-	.	g189
LatSat_NBS_DNA_201	AUGUSTUS	transcript	225	1579	0.19	-	.	g189.t1
LatSat_NBS_DNA_201	AUGUSTUS	exon	225	1346	.	-	.	transcript_id "g189.t1"; gene_id "g189";
LatSat_NBS_DNA_201	AUGUSTUS	stop_codon	236	238	.	-	0	transcript_id "g189.t1"; gene_id "g189";
LatSat_NBS_DNA_201	AUGUSTUS	intron	1347	1430	0.84	-	.	transcript_id "g189.t1"; gene_id "g189";
LatSat_NBS_DNA_201	AUGUSTUS	CDS	236	1346	0.77	-	1	transcript_id "g189.t1"; gene_id "g189";
LatSat_NBS_DNA_201	AUGUSTUS	CDS	1431	1474	0.67	-	0	transcript_id "g189.t1"; gene_id "g189";
LatSat_NBS_DNA_201	AUGUSTUS	exon	1431	1579	.	-	.	transcript_id "g189.t1"; gene_id "g189";
LatSat_NBS_DNA_201	AUGUSTUS	start_codon	1472	1474	.	-	0	transcript_id "g189.t1"; gene_id "g189";
LatSat_NBS_DNA_202	AUGUSTUS	gene	1	2094	0.16	-	.	g190
LatSat_NBS_DNA_202	AUGUSTUS	transcript	1	2094	0.16	-	.	g190.t1
LatSat_NBS_DNA_202	AUGUSTUS	intron	1	496	0.17	-	.	transcript_id "g190.t1"; gene_id "g190";
LatSat_NBS_DNA_202	AUGUSTUS	intron	1605	1835	0.95	-	.	transcript_id "g190.t1"; gene_id "g190";
LatSat_NBS_DNA_202	AUGUSTUS	CDS	497	1604	0.41	-	1	transcript_id "g190.t1"; gene_id "g190";
LatSat_NBS_DNA_202	AUGUSTUS	exon	497	1604	.	-	.	transcript_id "g190.t1"; gene_id "g190";
LatSat_NBS_DNA_202	AUGUSTUS	CDS	1836	2094	0.96	-	2	transcript_id "g190.t1"; gene_id "g190";
LatSat_NBS_DNA_202	AUGUSTUS	exon	1836	2094	.	-	.	transcript_id "g190.t1"; gene_id "g190";
LatSat_NBS_DNA_203	AUGUSTUS	gene	1	1881	0.26	+	.	g191
LatSat_NBS_DNA_203	AUGUSTUS	transcript	1	1881	0.26	+	.	g191.t1
LatSat_NBS_DNA_203	AUGUSTUS	intron	325	639	0.74	+	.	transcript_id "g191.t1"; gene_id "g191";
LatSat_NBS_DNA_203	AUGUSTUS	CDS	1	324	0.74	+	1	transcript_id "g191.t1"; gene_id "g191";
LatSat_NBS_DNA_203	AUGUSTUS	exon	1	324	.	+	.	transcript_id "g191.t1"; gene_id "g191";
LatSat_NBS_DNA_203	AUGUSTUS	CDS	640	1636	0.65	+	1	transcript_id "g191.t1"; gene_id "g191";
LatSat_NBS_DNA_203	AUGUSTUS	exon	640	1881	.	+	.	transcript_id "g191.t1"; gene_id "g191";
LatSat_NBS_DNA_203	AUGUSTUS	stop_codon	1634	1636	.	+	0	transcript_id "g191.t1"; gene_id "g191";
LatSat_NBS_DNA_203	AUGUSTUS	tts	1881	1881	.	+	.	transcript_id "g191.t1"; gene_id "g191";
LatSat_NBS_DNA_204	AUGUSTUS	gene	1	1857	0.17	+	.	g192
LatSat_NBS_DNA_204	AUGUSTUS	transcript	1	1857	0.17	+	.	g192.t1
LatSat_NBS_DNA_204	AUGUSTUS	intron	1202	1285	0.41	+	.	transcript_id "g192.t1"; gene_id "g192";
LatSat_NBS_DNA_204	AUGUSTUS	intron	1515	1611	0.9	+	.	transcript_id "g192.t1"; gene_id "g192";
LatSat_NBS_DNA_204	AUGUSTUS	CDS	1	1201	0.31	+	1	transcript_id "g192.t1"; gene_id "g192";
LatSat_NBS_DNA_204	AUGUSTUS	exon	1	1201	.	+	.	transcript_id "g192.t1"; gene_id "g192";
LatSat_NBS_DNA_204	AUGUSTUS	CDS	1286	1514	0.87	+	0	transcript_id "g192.t1"; gene_id "g192";
LatSat_NBS_DNA_204	AUGUSTUS	exon	1286	1514	.	+	.	transcript_id "g192.t1"; gene_id "g192";
LatSat_NBS_DNA_204	AUGUSTUS	CDS	1612	1775	0.89	+	2	transcript_id "g192.t1"; gene_id "g192";
LatSat_NBS_DNA_204	AUGUSTUS	exon	1612	1857	.	+	.	transcript_id "g192.t1"; gene_id "g192";
LatSat_NBS_DNA_204	AUGUSTUS	stop_codon	1773	1775	.	+	0	transcript_id "g192.t1"; gene_id "g192";
LatSat_NBS_DNA_204	AUGUSTUS	tts	1857	1857	.	+	.	transcript_id "g192.t1"; gene_id "g192";
LatSat_NBS_RNA_1	AUGUSTUS	gene	1004	3921	0.22	-	.	g193
LatSat_NBS_RNA_1	AUGUSTUS	transcript	1004	3921	0.22	-	.	g193.t1
LatSat_NBS_RNA_1	AUGUSTUS	tts	1004	1004	.	-	.	transcript_id "g193.t1"; gene_id "g193";
LatSat_NBS_RNA_1	AUGUSTUS	exon	1004	3921	.	-	.	transcript_id "g193.t1"; gene_id "g193";
LatSat_NBS_RNA_1	AUGUSTUS	stop_codon	1280	1282	.	-	0	transcript_id "g193.t1"; gene_id "g193";
[truncated: 689 more rows]
