# Supplementary material for: Identification, characterization, and validation of NBS-encoding genes in grass pea
Source: Front Genet. 2023 Jun 20;14:1187597. doi: 10.3389/fgene.2023.1187597 (PMC10318170; doi:10.3389/fgene.2023.1187597)
Supplement: Supplementary file 8 [file Table7.XLSX]

## Sheet: supplementery7_Motifs
Motif-annotation of the identified LsNBS genes discovered by the MEME suite.
motif	MOTIF
IGIVGMGGJGKTTLA	P-loop_NTPase
IVKYCGGLPLAJKVLGSLLRG	Uup
GPGSRIIITTRDKHVLSSMGV	flhF
RLSGKKFLLVLDDVWNLEQLD	ABC_ABC_ChvD
LSEEDSLELFSKHAF	YlqF_GTPase
MHDLIRDLAREIVRE	CDC6
LSYDYLPSQLKRCFLYCSLFPK	Rnase_H
VYNDKRVDKHFDLKAWVCVSEDFDVKRVT	Smc
QVVLPVFYDVDPSEVRHQRGSYGKAFAKH	CDC48
TSSLVNESDVVGREDDKEKJINLLLSDSG	SpoVK
