# Supplementary material for: Identification, characterization, and validation of NBS-encoding genes in grass pea
Source: Front Genet. 2023 Jun 20;14:1187597. doi: 10.3389/fgene.2023.1187597 (PMC10318170; doi:10.3389/fgene.2023.1187597)
Supplement: Supplementary file 9 [file Table8.XLSX]

## Sheet: supplementery8_Isoelectric_Poin
Protein isoelectric point of the identified LsNBSs.
protein	Isoelectric_Point
LatSat_NBS_DNA_1	6.1483
LatSat_NBS_DNA_2	8.6584
LatSat_NBS_DNA_3	6.5108
LatSat_NBS_DNA_4	8.1805
LatSat_NBS_DNA_5	4.6468
LatSat_NBS_DNA_6	6.6833
LatSat_NBS_DNA_7	4.9571
LatSat_NBS_DNA_8	6.4942
LatSat_NBS_DNA_9	6.4996
LatSat_NBS_DNA_10	7.6682
LatSat_NBS_DNA_11	7.0796
LatSat_NBS_DNA_12	6.5078
LatSat_NBS_DNA_13	8.0867
LatSat_NBS_DNA_14	6.4889
LatSat_NBS_DNA_15	8.5322
LatSat_NBS_DNA_16	7.6118
LatSat_NBS_DNA_17	5.0445
LatSat_NBS_DNA_18	5.8425
LatSat_NBS_DNA_19	6.5891
LatSat_NBS_DNA_20	6.2239
LatSat_NBS_DNA_21	6.0945
LatSat_NBS_DNA_22	6.0168
LatSat_NBS_DNA_23	6.8223
LatSat_NBS_DNA_24	5.9736
LatSat_NBS_DNA_25	6.559
LatSat_NBS_DNA_26	6.1984
LatSat_NBS_DNA_27	6.6841
LatSat_NBS_DNA_28	4.8128
LatSat_NBS_DNA_29	7.4374
LatSat_NBS_DNA_31	5.7598
LatSat_NBS_DNA_32	7.3764
LatSat_NBS_DNA_33	6.7455
LatSat_NBS_DNA_34	6.5962
LatSat_NBS_DNA_35	7.9122
LatSat_NBS_DNA_36	8.1461
LatSat_NBS_DNA_37	6.6382
LatSat_NBS_DNA_38	7.729
LatSat_NBS_DNA_39	6.9385
LatSat_NBS_DNA_40	7.1168
LatSat_NBS_DNA_56	7.636
LatSat_NBS_DNA_57	6.8154
LatSat_NBS_DNA_51	5.1906
LatSat_NBS_DNA_52	4.952
LatSat_NBS_DNA_53	5.6637
LatSat_NBS_DNA_54	5.9884
LatSat_NBS_DNA_61	7.8356
LatSat_NBS_DNA_62	9.128
LatSat_NBS_DNA_63	5.3471
LatSat_NBS_DNA_64	9.5071
LatSat_NBS_DNA_65	8.4608
LatSat_NBS_DNA_66	5.2751
LatSat_NBS_DNA_67	7.3444
LatSat_NBS_DNA_68	5.808
LatSat_NBS_DNA_69	5.1338
LatSat_NBS_DNA_70	8.2738
LatSat_NBS_DNA_71	5.2809
LatSat_NBS_DNA_72	6.8285
LatSat_NBS_DNA_73	6.5906
LatSat_NBS_DNA_74	5.0235
LatSat_NBS_DNA_75	7.1235
LatSat_NBS_DNA_76	8.2969
LatSat_NBS_DNA_77	8.3653
LatSat_NBS_DNA_79	8.8901
LatSat_NBS_DNA_80	6.6728
LatSat_NBS_DNA_41	8.3282
LatSat_NBS_DNA_42	6.7292
LatSat_NBS_DNA_43	6.4665
LatSat_NBS_DNA_44	7.608
LatSat_NBS_DNA_45	9.3309
LatSat_NBS_DNA_47	9.2645
LatSat_NBS_DNA_48	7.4327
LatSat_NBS_DNA_49	7.804
LatSat_NBS_DNA_50	6.3732
LatSat_NBS_DNA_90	8.7954
LatSat_NBS_DNA_91	7.6417
LatSat_NBS_DNA_93	7.3269
LatSat_NBS_DNA_94	5.9767
LatSat_NBS_DNA_95	8.1295
LatSat_NBS_DNA_96	4.6327
LatSat_NBS_DNA_97	8.3344
LatSat_NBS_DNA_98	6.8873
LatSat_NBS_DNA_99	9.4649
LatSat_NBS_DNA_100	5.2696
LatSat_NBS_DNA_101	6.7466
LatSat_NBS_DNA_102	8.1245
LatSat_NBS_DNA_103	6.5057
LatSat_NBS_DNA_104	9.7904
LatSat_NBS_DNA_105	6.2752
LatSat_NBS_DNA_106	9.4235
LatSat_NBS_DNA_107	6.3667
LatSat_NBS_DNA_108	5.4839
LatSat_NBS_DNA_109	6.2169
LatSat_NBS_DNA_110	5.3938
LatSat_NBS_DNA_111	8.114
LatSat_NBS_DNA_112	8.0488
LatSat_NBS_DNA_113	8.3218
LatSat_NBS_DNA_114	6.6883
LatSat_NBS_DNA_115	7.2645
LatSat_NBS_DNA_116	7.0547
LatSat_NBS_DNA_117	6.7689
LatSat_NBS_DNA_118	9.214
LatSat_NBS_DNA_119	4.2654
LatSat_NBS_DNA_87	6.8291
LatSat_NBS_DNA_88	9.4135
LatSat_NBS_DNA_89	6.7513
LatSat_NBS_DNA_82	7.8647
LatSat_NBS_DNA_83	7.3082
LatSat_NBS_DNA_84	7.6729
LatSat_NBS_DNA_85	7.9799
LatSat_NBS_DNA_146	8.4769
LatSat_NBS_DNA_147	5.6767
LatSat_NBS_DNA_148	7.1334
LatSat_NBS_DNA_150	8.0671
LatSat_NBS_DNA_140	6.5313
LatSat_NBS_DNA_141	7.715
LatSat_NBS_DNA_142	7.0727
LatSat_NBS_DNA_143	9.0128
LatSat_NBS_DNA_144	8.3592
LatSat_NBS_DNA_151	4.2805
LatSat_NBS_DNA_152	8.1201
LatSat_NBS_DNA_154	7.4098
LatSat_NBS_DNA_155	8.9919
LatSat_NBS_DNA_156	6.5111
LatSat_NBS_DNA_157	7.185
LatSat_NBS_DNA_158	8.3225
LatSat_NBS_DNA_159	6.2628
LatSat_NBS_DNA_160	9.3294
LatSat_NBS_DNA_120	7.8552
LatSat_NBS_DNA_121	6.9881
LatSat_NBS_DNA_122	6.6353
LatSat_NBS_DNA_123	9.2158
LatSat_NBS_DNA_124	7.9727
LatSat_NBS_DNA_126	6.6968
LatSat_NBS_DNA_127	7.5874
LatSat_NBS_DNA_128	9.0889
LatSat_NBS_DNA_129	8.1687
LatSat_NBS_DNA_131	7.7607
LatSat_NBS_DNA_132	7.8305
LatSat_NBS_DNA_133	7.3105
LatSat_NBS_DNA_134	5.7961
LatSat_NBS_DNA_135	6.7495
LatSat_NBS_DNA_136	9.0934
LatSat_NBS_DNA_137	7.0039
LatSat_NBS_DNA_161	6.8924
LatSat_NBS_DNA_162	7.3679
LatSat_NBS_DNA_163	7.5658
LatSat_NBS_DNA_164	6.2001
LatSat_NBS_DNA_165	7.5418
LatSat_NBS_DNA_166	9.2436
LatSat_NBS_DNA_167	9.1228
LatSat_NBS_DNA_168	6.5041
LatSat_NBS_DNA_169	4.8779
LatSat_NBS_DNA_170	6.55
LatSat_NBS_DNA_171	8.9551
LatSat_NBS_DNA_180	7.7202
LatSat_NBS_DNA_181	6.5682
LatSat_NBS_DNA_182	5.4145
LatSat_NBS_DNA_183	6.92
LatSat_NBS_DNA_184	7.5252
LatSat_NBS_DNA_185	5.729
LatSat_NBS_DNA_186	4.608
LatSat_NBS_DNA_187	7.003
LatSat_NBS_DNA_188	5.0756
LatSat_NBS_DNA_189	6.8695
LatSat_NBS_DNA_190	6.6031
LatSat_NBS_DNA_191	6.0173
LatSat_NBS_DNA_192	6.9207
LatSat_NBS_DNA_193	6.9072
LatSat_NBS_DNA_194	5.4961
LatSat_NBS_DNA_195	7.0335
LatSat_NBS_DNA_196	6.3942
LatSat_NBS_DNA_197	8.0252
LatSat_NBS_DNA_198	8.8455
LatSat_NBS_DNA_199	6.3879
LatSat_NBS_DNA_200	6.2963
LatSat_NBS_DNA_201	8.0842
LatSat_NBS_DNA_202	7.0133
LatSat_NBS_DNA_203	6.7447
LatSat_NBS_DNA_204	4.9968
LatSat_NBS_DNA_172	5.5692
LatSat_NBS_DNA_173	4.7845
LatSat_NBS_DNA_174	6.2139
LatSat_NBS_DNA_175	6.1272
LatSat_NBS_DNA_176	9.9187
LatSat_NBS_DNA_177	4.8655
LatSat_NBS_DNA_178	5.9697
LatSat_NBS_DNA_179	7.9549
LatSat_NBS_RNA_1	6.2687
LatSat_NBS_RNA_2	6.5048
LatSat_NBS_RNA_3	5.7189
LatSat_NBS_RNA_3	5.7189
LatSat_NBS_RNA_4	6.8894
LatSat_NBS_RNA_5	5.1006
LatSat_NBS_RNA_5	5.1006
LatSat_NBS_RNA_5	5.1006
LatSat_NBS_RNA_6	7.2339
LatSat_NBS_RNA_7	6.9351
LatSat_NBS_RNA_8	6.3611
LatSat_NBS_RNA_8	6.3611
LatSat_NBS_RNA_8	6.3611
LatSat_NBS_RNA_9	7.7495
LatSat_NBS_RNA_10	7.6624
LatSat_NBS_RNA_11	7.2619
LatSat_NBS_RNA_12	7.3152
LatSat_NBS_RNA_13	6.3942
LatSat_NBS_RNA_14	5.2427
LatSat_NBS_RNA_15	7.8123
LatSat_NBS_RNA_16	6.7791
LatSat_NBS_RNA_18	7.6327
LatSat_NBS_RNA_19	5.4269
LatSat_NBS_RNA_20	5.7946
LatSat_NBS_RNA_21	6.5546
LatSat_NBS_RNA_22	7.9618
LatSat_NBS_RNA_23	8.5777
LatSat_NBS_RNA_24	8.3325
LatSat_NBS_RNA_25	7.0659
LatSat_NBS_RNA_26	6.3447
LatSat_NBS_RNA_27	7.7603
LatSat_NBS_RNA_29	6.1249
LatSat_NBS_RNA_30	7.8454
LatSat_NBS_RNA_31	6.8581
LatSat_NBS_RNA_32	8.6159
LatSat_NBS_RNA_33	9.381
LatSat_NBS_RNA_34	6.6035
LatSat_NBS_RNA_35	7.0669
LatSat_NBS_RNA_36	5.3268
LatSat_NBS_RNA_37	7.8039
LatSat_NBS_RNA_38	5.5743
LatSat_NBS_RNA_39	6.0052
LatSat_NBS_RNA_41	5.4733
LatSat_NBS_RNA_42	6.4017
LatSat_NBS_RNA_43	5.9409
LatSat_NBS_RNA_44	7.1086
LatSat_NBS_RNA_45	8.1791
LatSat_NBS_RNA_46	8.8625
LatSat_NBS_RNA_47	6.8197
LatSat_NBS_RNA_48	6.7233
LatSat_NBS_RNA_49	7.8719
LatSat_NBS_RNA_50	5.3977
LatSat_NBS_RNA_51	6.5832
LatSat_NBS_RNA_52	4.7898
LatSat_NBS_RNA_53	8.0789
LatSat_NBS_RNA_54	6.5784
LatSat_NBS_RNA_55	6.8259
LatSat_NBS_RNA_56	8.5269
LatSat_NBS_RNA_57	7.1775
LatSat_NBS_RNA_58	6.5329
LatSat_NBS_RNA_60	6.7473
LatSat_NBS_RNA_61	6.1035
LatSat_NBS_RNA_62	6.5738
LatSat_NBS_RNA_63	5.1972
LatSat_NBS_RNA_64	4.5322
LatSat_NBS_RNA_65	6.7097
LatSat_NBS_RNA_66	9.416
LatSat_NBS_RNA_67	4.76
LatSat_NBS_RNA_68	6.9727
LatSat_NBS_RNA_69	6.6066
LatSat_NBS_RNA_70	6.3056
LatSat_NBS_RNA_72	4.5162
LatSat_NBS_RNA_73	6.4867
LatSat_NBS_RNA_74	5.9881
LatSat_NBS_RNA_75	7.9852
LatSat_NBS_RNA_76	7.2986
LatSat_NBS_RNA_78	7.1091
LatSat_NBS_RNA_79	6.4282
LatSat_NBS_RNA_80	4.6942
LatSat_NBS_RNA_81	8.9573
LatSat_NBS_RNA_82	8.0326
LatSat_NBS_RNA_84	7.3747
LatSat_NBS_RNA_85	7.8566
LatSat_NBS_RNA_86	7.8265
LatSat_NBS_RNA_87	7.3614
LatSat_NBS_RNA_88	7.2436
LatSat_NBS_RNA_89	6.4652
LatSat_NBS_RNA_90	4.9127
LatSat_NBS_RNA_92	7.0715
LatSat_NBS_RNA_93	5.9832
LatSat_NBS_RNA_95	7.1729
LatSat_NBS_RNA_96	10.1801
LatSat_NBS_RNA_98	7.4666
LatSat_NBS_RNA_100	8.9986
LatSat_NBS_RNA_102	5.1013
